# Supplementary material for: Population Structure and Domestication Revealed by High-Depth Resequencing of Korean Cultivated and Wild Soybean Genomes
Source: DNA Res. 2013 Nov 21;21(2):153–67. doi: 10.1093/dnares/dst047 (PMC3989487; doi:10.1093/dnares/dst047)
Supplement: Supplementary Data [file supp_dst047_dst047supp2.xlsx]

## Sheet: Suppl Table 8
Supplementary Table S8. List of coding sequences, contig sequences, BLAST search results, and presence/absence genotypes of gain genes obtained from de novo assembly of reads of each of 16 soybean resequencing data, which were unmapped to the soybean reference genome sequence
		BLASTN search results of contig sequences against the soybean reference genome sequence (Glyma1)				Number of accessions containing this gain gene			Genotype of gain gene [presence (+) and absence (-) . Validated genes are marked in green and validation results are indicated after slash signs]																Forward/reverse primers used for PCR validation
Gene ID	Contig	Position in Glyma1	Identity (%)	Coverage of contig (%)	Predicted function	Total	Cultivar	Wild	Sowon	Peuren	Kangyo	Ilpumgeomjeong	Seoritae	PI96983	Haman	Kumjeongol	Hwangkeum	Williams 82k	IT162825	IT178480	IT182869	IT182840	IT182848	IT182932
A01.g2	A01.6	Gm19:652262-651941	90.63	16.42	None	9	7	2	+	+	-	+	-	+	+	+	-	+	-	+	-	-	+	-
A01.g4	A01.11	Gm01:42867539-42868017	79.54	23.7	Plant disease resistance response protein	6	4	2	+	+	-	-	+	-	-	-	+	-	+	-	-	+	-	-
A01.g38	A01.155	Gm06:48516240-48515901	92.94	14.25	Terpene synthase-like	12	7	5	+	+	+	-	+	-	-	+	+	+	+	+	+	+	+	-
A01.g43	A01.173	Gm20:32962693-32964050	86.38	56.48	Reverse transcriptase, RNA-dependent DNA polymerase	2	1	1	+	-	-	-	-	-	-	-	-	-	-	-	-	+	-	-
A01.g80	A01.326	Gm18:1392559-1392115	92.05	14.49	None	4	4	0	+	+	+	-	-	+	-	-	-	-	-	-	-	-	-	-
A01.g83	A01.340	NC_007942:39007-42249	99.97	100	RNA polymerase, alpha subunit;RNA polymerase Rpb1, domain 3;RNA polymerase Rpb1, domain 1;RNA polymerase Rpb1, domain 5;RNA polymerase Rpb1, domain 4	3	3	0	+	-	-	-	-	-	+	+	-	-	-	-	-	-	-	-
A01.g92	A01.382	Gm18:28937258-28937734	85.18	13.85	Bet v I domain	3	3	0	+	+	-	-	+	-	-	-	-	-	-	-	-	-	-	-
A01.g113	A01.449	Gm09:33566095-33568406	84.72	54.71	Leucine-rich repeat;Leucine-rich repeat-containing N-terminal, type 2	1	1	0	+	-	-	-	-	-	-	-	-	-	-	-	-	-	-	-
A01.g131	A01.496	Gm02:10880215-10879988	84.72	4.22	None	6	5	1	+	+	+	+	-	-	-	+	-	-	-	-	-	+	-	-
A01.g137	A01.508	Gm15:10386398-10386541	89.73	1.96	Bifunctional inhibitor/plant lipid transfer protein/seed storage helical domain	11	7	4	+	+	+	-	+	+	-	+	-	+	+	+	+	+	-	-
A01.g139	A01.516	Gm12:13654319-13651148	85.72	28.7	Carbohydrate-binding WSC;Protein of unknown function DUF674	6	6	0	+	+	-	+	-	+	+	+	-	-	-	-	-	-	-	-
A02.g9	A02.25	Gm07:36309907-36309150	82.27	36.58	Tyrosinase;Polyphenol oxidase, central domain;Polyphenol oxidase, C-terminal	4	3	1	-	+	-	-	-	+	-	-	+	-	-	-	-	-	-	+
A02.g47	A02.229	Gm10:29573778-29572250	89.1	50.36	Reverse transcriptase, RNA-dependent DNA polymerase	2	1	1	-	+	-	-	-	-	-	-	-	-	-	+	-	-	-	-
A02.g57	A02.271	Gm15:1726226-1727346	82.22	31.65	Malectin-like carbohydrate-binding domain	6	5	1	-	+	-	-	+	+	-	+	+	-	+	-	-	-	-	-
A02.g65	A02.308	Gm15:44178092-44179469	89.48	33.63	None	1	1	0	-	+	-	-	-	-	-	-	-	-	-	-	-	-	-	-
A02.g79	A02.342	Gm15:10518292-10517179	91.33	20.37	None	2	1	1	-	+	-	-	-	-	-	-	-	-	-	+	-	-	-	-
A02.g82	A02.345	Gm18:1338080-1337243	92.48	14.43	Domain of unknown function DUF632	7	6	1	-	+	-	-	-	+	+	+	+	+	-	-	-	-	+	-
A03.g30	A03.111	Gm20:9025576-9025954	93.96	17.25	NUDIX hydrolase domain	3	1	2	-	-	+	-	-	-	-	-	-	-	-	+	-	+	-	-
A03.g34	A03.122	Gm10:11135251-11135912	89.36	29.91	None	4	3	1	-	-	+	-	+	-	+	-	-	-	+	-	-	-	-	-
A03.g48	A03.181	Gm07:5602596-5601985	90.95	26.45	Protein of unknown function DUF674	1	1	0	-	-	+	-	-	-	-	-	-	-	-	-	-	-	-	-
A03.g49	A03.188	Gm06:44736159-44736987	87.24	35.3	NB-ARC	2	2	0	-	-	+	-	-	-	-	-	+	-	-	-	-	-	-	-
A03.g52	A03.203	Gm08:35735318-35736502	90.13	49.25	None	3	2	1	-	-	+	+	-	-	-	-	-	-	-	-	-	+	-	-
A03.g69	A03.243	Gm13:34660107-34662241	84.3	85.74	Integrase, catalytic core;Chromo domain	1	1	0	-	-	+	-	-	-	-	-	-	-	-	-	-	-	-	-
A03.g72	A03.249	Gm20:34969262-34968306	88.4	38.01	Protein kinase, catalytic domain	5	3	2	-	-	+	-	+	-	-	-	+	-	-	-	+	+	-	-
A03.g100	A03.336	Gm15:22946543-22948661	87.46	75.97	Integrase, catalytic core	1	1	0	-	-	+	-	-	-	-	-	-	-	-	-	-	-	-	-
A03.g107	A03.351	Gm09:45209505-45209685	98.91	6.42	None	1	1	0	-	-	+	-	-	-	-	-	-	-	-	-	-	-	-	-
A03.g110	A03.357	Gm10:30758990-30756273	86.1	94.54	None	3	2	1	-	-	+	-	+	-	-	-	-	-	+	-	-	-	-	-
A03.g115	A03.369	Gm09:33566738-33568245	83.77	51.33	None	5	5	0	-	-	+	+	-	-	+	+	+	-	-	-	-	-	-	-
A03.g132	A03.429	Gm15:18546756-18547739	90.05	31.11	NADP-dependent oxidoreductase domain	1	1	0	-	-	+	-	-	-	-	-	-	-	-	-	-	-	-	-
A03.g151	A03.493	Gm13:29443869-29445215	79.19	37.42	NB-ARC	2	1	1	-	-	+	-	-	-	-	-	-	-	-	-	-	-	+	-
A03.g161	A03.518	Gm18:1340068-1339518	92.77	14.5	Domain of unknown function DUF632	3	2	1	-	+	+	-	-	-	-	-	-	-	+	-	-	-	-	-
A03.g176	A03.549	Gm03:33485348-33484575	87.23	18.81	None	2	2	0	-	-	+	-	-	-	-	+	-	-	-	-	-	-	-	-
A03.g178	A03.558	Gm07:34146242-34147883	87.9	38.94	None	5	2	3	-	-	+	-	-	+	-	-	-	-	+	-	-	-	+	+
A03.g179	A03.560	Gm02:4545722-4546580	87.89	20.69	None	1	1	0	-	-	+	-	-	-	-	-	-	-	-	-	-	-	-	-
A03.g183	A03.563	Gm19:30042447-30043387	92.36	22.21	None	2	2	0	-	-	+	-	-	-	-	+	-	-	-	-	-	-	-	-
A03.g196	A03.605	Gm17:39753436-39753784	90.06	7.25	DNA-binding WRKY;Zn-cluster domain	8	3	5	-	-	+	-	-	+	-	-	+	-	+	+	+	+	+	-
A03.g203	A03.628	Gm18:22827227-22827434	93.75	3.8	Pectinesterase, catalytic;Pectinesterase inhibitor	14	7	7	-	-	+	-	+	-	+	+	+	+	+	+	+	+	+	+
A03.g205	A03.633	Gm09:33565585-33568406	85.28	49.62	Leucine-rich repeat;Leucine-rich repeat-containing N-terminal, type 2	7	7	0	+	-	+	+	-	-	+	+	+	-	-	-	-	-	-	-
A03.g210	A03.642	Gm13:11611295-11609573	82.9	28.8	Protein kinase, catalytic domain	8	3	5	-	-	+	-	+	-	-	+	-	-	+	+	+	+	-	+
A03.g226	A03.670	Gm12:13651148-13654319	85.72	29.71	Protein of unknown function DUF674	1	1	0	-	-	+	-	-	-	-	-	-	-	-	-	-	-	-	-
A04.g9	A04.38	Gm13:34661939-34659877	85.32	98.57	Integrase, catalytic core;Zinc finger, H2C2-type, histone UAS binding;Chromo domain	1	1	0	-	-	-	+	-	-	-	-	-	-	-	-	-	-	-	-
A04.g21	A04.86	Gm18:55776333-55776977	92.25	29.32	Protein of unknown function DUF674	4	3	1	-	-	-	+	+	+	-	-	-	-	-	-	-	-	+	-
A04.g28	A04.130	Gm14:19631871-19631442	91.86	18.66	UDP-glucuronosyl/UDP-glucosyltransferase	4	3	1	-	-	-	+	+	-	-	+	-	-	+	-	-	-	-	-
A04.g29	A04.133	Gm18:57578470-57577857	90.07	26.58	None	4	3	1	-	-	+	+	-	-	-	-	+	-	-	-	-	-	+	-
A04.g44	A04.191	scaffold_24:322627-323691	87.42	42.51	None	1	1	0	-	-	-	+	-	-	-	-	-	-	-	-	-	-	-	-
A04.g109	A04.426	Gm08:21774939-21774406	93.07	8.36	None	2	1	1	-	-	-	+	-	-	-	-	-	-	-	+	-	-	-	-
A05.g13	A05.48	Gm08:8348418-8348907	84.49	23.46	None	3	2	1	-	-	-	-	+	+	-	-	-	-	-	-	+	-	-	-
A05.g22	A05.80	Gm03:8140405-8142553	80	99.95	Reverse transcriptase;Integrase, catalytic core	1	1	0	-	-	-	-	+	-	-	-	-	-	-	-	-	-	-	-
A05.g30	A05.108	Gm15:1715717-1715275	91.7	20	Protein kinase, catalytic domain	2	2	0	-	-	-	-	+	+	-	-	-	-	-	-	-	-	-	-
A05.g49	A05.187	Gm16:10031322-10029704	83.83	65.25	Leucine-rich repeat	1	1	0	-	-	-	-	+	-	-	-	-	-	-	-	-	-	-	-
A05.g74	A05.280	Gm14:45421377-45422118	92.32	26.14	Alcohol dehydrogenase GroES-like	3	3	0	-	-	-	-	+	+	-	+	-	-	-	-	-	-	-	-
A05.g110	A05.393	Gm06:1745448-1746428	87.16	27.59	None	1	1	0	-	-	-	-	+	-	-	-	-	-	-	-	-	-	-	-
A05.g115	A05.412	Gm02:18035680-18037004	87.87	34.75	None	1	1	0	-	-	-	-	+	-	-	-	-	-	-	-	-	-	-	-
A05.g132	A05.442	Gm20:36599541-36600405	82.66	20.47	Gnk2-homologous domain	8	4	4	+	-	-	-	+	+	+	-	-	-	+	+	-	-	+	+
A05.g149	A05.478	Gm14:3261837-3262257	89.31	8.27	Leucine-rich repeat-containing N-terminal, type 2	1	1	0	-	-	-	-	+	-	-	-	-	-	-	-	-	-	-	-
A06.g2	A06.8	Gm18:59697893-59698308	93.99	20.7	Malectin-like carbohydrate-binding domain	1	1	0	-	-	-	-	-	+	-	-	-	-	-	-	-	-	-	-
A06.g20	A06.73	Gm07:39101096-39100508	85.46	28.45	None	4	2	2	-	-	-	-	-	+	+	-	-	-	-	+	+	-	-	-
A06.g113	A06.398	Gm03:21932580-21930717	86.43	54.22	Transposon, En/Spm-like;Domain of unknown function DUF4218	1	1	0	-	-	-	-	-	+	-	-	-	-	-	-	-	-	-	-
A06.g121	A06.422	Gm18:1347083-1346312	88.92	21.21	None	6	4	2	-	+	-	-	+	+	-	+	-	-	-	-	+	-	+	-
A06.g127	A06.433	Gm05:31735196-31734261	91.45	24.72	Stress up-regulated Nod 19	2	1	1	-	-	-	-	-	+	-	-	-	-	-	-	-	+	-	-
A06.g155	A06.507	Gm19:39857426-39854996	86.57	48.28	NB-ARC	8	4	4	-	-	+	+	-	+	-	+	-	-	+	+	+	+	-	-
A07.g1	A07.5	Gm05:6826411-6825604	88.3	40.5	None	1	1	0	-	-	-	-	-	-	+	-	-	-	-	-	-	-	-	-
A07.g2	A07.7	Gm09:26479455-26478653	88.83	40.16	None	1	1	0	-	-	-	-	-	-	+	-	-	-	-	-	-	-	-	-
A07.g6	A07.23	Gm03:31589182-31587294	91.12	92.97	None	2	1	1	-	-	-	-	-	-	+	-	-	-	-	-	-	-	+	-
A07.g9	A07.30	NC_007942:57464-58227	100	37.4	Carboxyl transferase	1	1	0	-	-	-	-	-	-	+	-	-	-	-	-	-	-	-	-
A07.g15	A07.49	NC_007942:25721-27815	100	100	Photosynthetic reaction centre, L/M;Photosystem antenna protein-like	1	1	0	-	-	-	-	-	-	+	-	-	-	-	-	-	-	-	-
A07.g23	A07.71	Gm13:4438683-4437778	90.75	43.04	Zinc finger, RING-type	2	1	1	-	-	-	-	-	-	+	-	-	-	-	-	+	-	-	-
A07.g39	A07.102	Gm15:48316228-48316790	93.82	25.55	None	10	8	2	-	+	+	+	-	+	+	+	+	+	+	+	-	-	-	-
A07.g47	A07.120	Gm20:24563949-24566226	88.1	100	Reverse transcriptase;Endonuclease/exonuclease/phosphatase	1	1	0	-	-	-	-	-	-	+	-	-	-	-	-	-	-	-	-
A07.g52	A07.134	Gm08:11273457-11274063	92.75	26.31	Transcription factor GRAS	5	2	3	-	-	-	-	-	-	+	-	+	-	+	+	-	-	+	-
A07.g56	A07.144	Gm07:9507927-9506210	90.09	73.95	None	1	1	0	-	-	-	-	-	-	+	-	-	-	-	-	-	-	-	-
A07.g57	A07.146	Gm10:22827674-22827160	90.44	22.3	Myo-inositol-1-phosphate synthase	1	1	0	-	-	-	-	-	-	+	-	-	-	-	-	-	-	-	-
A07.g66	A07.170	Gm18:1396445-1395150	87.88	54.72	Sulphate transporter	1	1	0	-	-	-	-	-	-	+	-	-	-	-	-	-	-	-	-
A07.g103	A07.265	Gm17:23618076-23616018	88.52	73.74	Integrase, catalytic core	1	1	0	-	-	-	-	-	-	+	-	-	-	-	-	-	-	-	-
A07.g108	A07.275	Gm17:39040734-39041339	89.93	21.47	Protein of unknown function DUF3054	1	1	0	-	-	-	-	-	-	+	-	-	-	-	-	-	-	-	-
A07.g122	A07.314	Gm11:5150898-5152243	87.47	45.45	Zinc finger, GATA-type	3	2	1	-	-	-	-	-	-	+	-	+	-	-	+	-	-	-	-
A07.g123	A07.316	scaffold_732:176-650	79.79	16.01	Reverse transcriptase;Integrase, catalytic core;Retroviral aspartyl protease	1	1	0	-	-	-	-	-	-	+	-	-	-	-	-	-	-	-	-
A07.g130	A07.335	Gm18:53050913-53051380	81.41	15.26	Reverse transcriptase;Retrotransposon gag protein;Retroviral aspartyl protease	1	1	0	-	-	-	-	-	-	+	-	-	-	-	-	-	-	-	-
A07.g138	A07.362	NC_007942:24383-21213	99.72	98.42	Photosystem I PsaA/PsaB	1	1	0	-	-	-	-	-	-	+	-	-	-	-	-	-	-	-	-
A07.g146	A07.378	Gm19:48641617-48642641	88.11	32.12	None	11	7	4	-	+	+	-	-	+	+	+	+	+	+	+	+	+	-	-
A07.g160	A07.406	Gm09:13194836-13196373	86.39	43.17	None	5	4	1	+	-	-	-	-	+	+	+	-	-	-	-	+	-	-	-
A07.g161	A07.408	Gm18:1346313-1347083	87.99	21.56	None	9	5	4	-	-	+	+	-	-	+	-	+	+	+	+	-	+	-	+
A07.g166	A07.418	Gm11:9276526-9276342	94.68	5.04	Globin	5	3	2	-	-	+	-	-	-	+	+	-	-	+	-	+	-	-	-
A07.g173	A07.427	Gm18:1392115-1392559	92.05	11.84	None	4	3	1	-	-	-	-	-	-	+	+	+	-	-	-	-	-	+	-
A07.g184	A07.446	Gm05:29811525-29810775	81.89	18.96	Pectate lyase/Amb allergen	5	1	4	-	-	-	-	-	-	+	-	-	-	+	+	+	+	-	-
A07.g193	A07.468	NC_007942:9450-7520	100	45.47	ATPase, F1/V1/A1 complex, alpha/beta subunit, nucleotide-binding domain;ATPase, F1/V1/A1 complex, alpha/beta subunit, C-terminal;ATPase, F1/V1/A1 complex, alpha/beta subunit, N-terminal;ATPase, F1 complex, delta/epsilon subunit, N-terminal;ATPase, F1 complex, delta/epsilon subunit, C-terminal	3	3	0	-	+	-	-	-	-	+	-	-	+	-	-	-	-	-	-
A07.g200	A07.491	Gm08:34846951-34845429	83.08	33.44	Reverse transcriptase, RNA-dependent DNA polymerase	1	1	0	-	-	-	-	-	-	+	-	-	-	-	-	-	-	-	-
A07.g218	A07.512	Gm12:27914619-27912851	87.56	35.87	None	2	2	0	-	-	-	-	+	-	+	-	-	-	-	-	-	-	-	-
A07.g234	A07.544	Gm12:9860968-9861517	86.9	7.87	NUDIX hydrolase domain	1	1	0	-	-	-	-	-	-	+	-	-	-	-	-	-	-	-	-
A07.g238	A07.547	scaffold_103:42329-41936	97.46	5.3	3'-5' exonuclease domain	11	9	2	+	+	+	+	-	+	+	+	+	+	+	-	-	-	-	+
A07.g245	A07.553	Gm12:13654319-13651148	85.72	23.98	Pentatricopeptide repeat	1	1	0	-	-	-	-	-	-	+	-	-	-	-	-	-	-	-	-
A08.g11	A08.28	Gm08:38030481-38028819	91.59	81.05	Reverse transcriptase, RNA-dependent DNA polymerase	2	1	1	-	-	-	-	-	-	-	+	-	-	-	-	+	-	-	-
A08.g16	A08.47	Gm15:1703760-1703460	88.7	14.32	Serine-threonine/tyrosine-protein kinase catalytic domain	2	2	0	-	-	-	-	-	+	-	+	-	-	-	-	-	-	-	-
A08.g46	A08.138	Gm03:2814978-2817028	82.91	89.54	Integrase, catalytic core;Zinc finger, H2C2-type, histone UAS binding	1	1	0	-	-	-	-	-	-	-	+	-	-	-	-	-	-	-	-
A08.g49	A08.150	Gm06:18525651-18525891	99.17	10.41	ATPase, AAA-2;Clp ATPase, C-terminal	14	9	5	+	+	+	-	+	+	+	+	+	+	+	+	+	+	+	-
A08.g102	A08.327	Gm20:41479818-41480223	91.5	13.81	None	4	2	2	-	-	-	-	-	-	-	+	+	-	+	+	-	-	-	-
A08.g106	A08.343	Gm14:2486105-2486817	91.34	23.31	Transferase	3	1	2	-	-	-	-	-	-	-	+	-	-	-	+	-	+	-	-
A08.g109	A08.355	Gm19:27692435-27690769	87.08	53.42	Reverse transcriptase	6	2	4	-	-	-	-	-	-	-	+	+	-	+	+	-	+	-	+
A08.g113	A08.362	Gm11:34094407-34096094	90.11	52.97	None	1	1	0	-	-	-	-	-	-	-	+	-	-	-	-	-	-	-	-
A08.g122	A08.390	Gm16:31953710-31954091	96.07	11.34	Chlorophyll A-B binding protein	1	1	0	-	-	-	-	-	-	-	+	-	-	-	-	-	-	-	-
A08.g124	A08.392	Gm06:8060409-8061042	91.5	18.74	None	5	4	1	-	-	+	-	+	-	+	+	-	-	-	-	+	-	-	-
A08.g149	A08.461	Gm17:4454158-4455148	91.17	23.93	D-galactoside/L-rhamnose binding SUEL lectin domain	1	1	0	-	-	-	-	-	-	-	+	-	-	-	-	-	-	-	-
A08.g159	A08.490	Gm19:42636177-42637012	87.35	17.17	Protein kinase, catalytic domain	6	6	0	-	+	+	-	-	+	+	+	+	-	-	-	-	-	-	-
A08.g163	A08.502	Gm06:1746472-1747356	90.96	16.34	Kinesin, motor domain	6	2	4	-	-	-	-	-	+	-	+	-	-	+	+	+	+	-	-
A09.g1	A09.3	Gm18:25223528-25221640	90.23	94.56	Reverse transcriptase	1	1	0	-	-	-	-	-	-	-	-	+	-	-	-	-	-	-	-
A09.g5	A09.20	Gm06:44528715-44530180	88.62	72.92	Toll/interleukin-1 receptor homology (TIR) domain;NB-ARC	1	1	0	-	-	-	-	-	-	-	-	+/+	-/+	-/+	-	-	-	-	-/+	TCAAACTTACTATCGCTTTC / GCAAAATAACTTAACAGCAT
A09.g12	A09.28	Gm06:18037304-18037880	89.13	28.8	Helix-loop-helix DNA-binding	1	1	0	-	-	-	-	-	-	-	-	+/+	-/+	-/+	-	-	-	-	-/+	TTTAAAAGACTGTTTTCGTC / CTTTAAGCACTTGAACATTT
A09.g28	A09.72	scaffold_79:12764-14914	84.57	99.81	Integrase, catalytic core;Chromo domain	1	1	0	-	-	-	-	-	-	-	-	+	-	-	-	-	-	-	-
A09.g48	A09.110	Gm13:29831204-29830729	90.76	21.23	Toll/interleukin-1 receptor homology (TIR) domain	2	1	1	-	-	-	-	-	-	-	-	+/+	-/-	+/+	-	-	-	-	-/+	TTAACAATGACACATGACAG / TTTTCATAATCCATATCCAC
A09.g53	A09.119	Gm02:29380358-29379937	85.65	18.78	None	2	1	1	-	-	-	-	-	-	-	-	+/+	-/-	-/+	+	-	-	-	-/+	AGAAGATGAGGAGTATTTCC / CTCTAGACAAATTCCAAATG
A09.g54	A09.121	Gm17:33459812-33457914	87.39	84.3	None	1	1	0	-	-	-	-	-	-	-	-	+/+	-/-	-/-	-	-	-	-	-/+	AAATTTCCTTGTGACATAAA / ATTAGGCAATACCAGTACAA
A09.g80	A09.206	Gm18:18615032-18613075	85.29	77.98	Reverse transcriptase	1	1	0	-	-	-	-	-	-	-	-	+	-	-	-	-	-	-	-
A09.g85	A09.217	Gm09:19015089-19017185	89.69	82.29	Retrotransposon gag protein	1	1	0	-	-	-	-	-	-	-	-	+	-	-	-	-	-	-	-
A09.g87	A09.224	Gm15:28919293-28918545	81.44	29.12	Leucine-rich repeat-containing N-terminal, type 2	3	2	1	+	-	-	-	-	-	-	-	+/+	-/+	-/+	+	-	-	-	-/+	ACTTTCCTTTAACAACCTCT / TGTCATTGCAATCATAATAA
A09.g88	A09.225	Gm14:3197983-3196115	81.93	72.65	Reverse transcriptase;Integrase, catalytic core;Zinc finger, H2C2-type, histone UAS binding	1	1	0	-	-	-	-	-	-	-	-	+	-	-	-	-	-	-	-
A09.g93	A09.254	Gm07:10268049-10267511	86.81	20.43	None	1	1	0	-	-	-	-	-	-	-	-	+/+	-/-	-/+	-	-	-	-	-/+	AGTTGCTTGATTTATTTTTG / GTTTAAGTGTTCTTGTGCTC
A09.g97	A09.268	NC_007942:18883-20664	100	64.75	Photosystem I PsaA/PsaB	1	1	0	-	-	-	-	-	-	-	-	+/+	-/+	-/+	-	-	-	-	-/+	AGACATTTTAGAGGCACATA / GGTATTAATCGTGAACTACG
A09.g119	A09.327	Gm01:47996704-47993749	83.47	97.4	Reverse transcriptase;Integrase, catalytic core;Retroviral aspartyl protease	2	1	1	-	-	-	-	-	-	-	-	+	-	+	-	-	-	-	-
A09.g127	A09.347	Gm13:28769681-28770346	90.46	21.38	Reverse transcriptase;Retroviral aspartyl protease	2	2	0	-	-	-	-	-	-	+	-	+	-	-	-	-	-	-	-
A09.g135	A09.361	Gm13:34660628-34662322	85.73	51.31	Integrase, catalytic core;Zinc finger, H2C2-type, histone UAS binding;Chromo domain	3	3	0	-	+	-	+	-	-	-	-	+	-	-	-	-	-	-	-
A09.g141	A09.369	Gm03:6494615-6497987	83.28	99.33	Reverse transcriptase;Integrase, catalytic core;Chromo domain	2	1	1	-	-	-	-	-	-	-	-	+	-	-	-	-	+	-	-
A09.g156	A09.404	Gm09:20137016-20133437	89.45	97.47	Reverse transcriptase;Integrase, catalytic core;Retrotransposon gag protein;Zinc finger, H2C2-type, histone UAS binding	2	2	0	-	-	-	-	-	-	+	-	+	-	-	-	-	-	-	-
A09.g160	A09.409	Gm20:15421395-15423956	90.23	68.96	Reverse transcriptase	3	2	1	-	-	-	-	+	-	-	-	+	-	-	-	-	-	+	-
A09.g176	A09.433	Gm03:34612184-34610718	80.26	36.18	Reverse transcriptase;Integrase, catalytic core	2	1	1	-	-	-	-	-	-	-	-	+	-	-	-	-	+	-	-
A09.g188	A09.457	Gm19:27270622-27273978	82.11	75.07	Reverse transcriptase;Integrase, catalytic core;Retrotransposon gag protein;Retroviral aspartyl protease;Chromo domain	2	1	1	-	-	-	-	-	-	-	-	+	-	-	-	-	+	-	-
A09.g195	A09.467	Gm10:27935424-27938066	82.17	57.36	Reverse transcriptase;Integrase, catalytic core;Retrotransposon gag protein;Retroviral aspartyl protease	1	1	0	-	-	-	-	-	-	-	-	+	-	-	-	-	-	-	-
A10.g15	A10.56	NC_007942:60513-61949	99.86	62.83	Cytochrome f	1	1	0	-	-	-	-	-	-	-	-	-/+	+/+	-/+	-	-	-	-	-/+	TATAAAGATTTTGGATTTGC / AGATTGCCTATCTTCTCTTT
A10.g20	A10.66	Gm02:13187453-13185096	99.53	100	Phosphoenolpyruvate carboxylase	1	1	0	-	-	-	-	-	-	-	-	-/+	+/+	-/+	-	-	-	-	-/+	TTCCATTGAATCCTAGATAA / TTAATTTCATAACCACGTCT
A10.g24	A10.90	Gm16:27660738-27658231	99.68	100	Transposase, MuDR, plant;MULE transposase domain	1	1	0	-	-	-	-	-	-	-	-	-	+	-	-	-	-	-	-
A10.g27	A10.110	Gm13:38978018-38977889	100	4.94	Terpene synthase, metal-binding domain	1	1	0	-	-	-	-	-	-	-	-	-/+	+/+	-/+	-	-	-	-	-/+	ACCTACGTATCAAACAACAC / TTATTGAAACAAGGGATAGA
A10.g28	A10.112	Gm20:36938995-36938399	100	22.63	None	1	1	0	-	-	-	-	-	-	-	-	-/+	+/+	-/+	-	-	-	-	-/+	CAAATTTGGAATTTCTTTTA / TTTCGAAACCAGTATAACAT
A10.g49	A10.208	NC_007942:35278-38570	99.97	82.43	DNA-directed RNA polymerase, subunit 2, domain 6;RNA polymerase Rpb2, domain 7	2	2	0	-	+	-	-	-	-	-	-	-	+	-	-	-	-	-	-
A10.g52	A10.234	Gm14:10650779-10648020	80.33	55.43	Reverse transcriptase;Integrase, catalytic core;Retrotransposon gag protein;Retroviral aspartyl protease;Chromo domain	6	6	0	-	+	+	+	+	-	-	-	+	+	-	-	-	-	-	-
B01.g1	B01.2	Gm19:8860012-8860377	84.43	18.28	Pectate lyase/Amb allergen	1	0	1	-	-	-	-	-	-	-	-	-/-	-/-	+/+	-	-	-	-	-/+	TAATAAAATCGATCCTTACG / TAAAGTGGGGTGTAGAAGTA
B01.g15	B01.53	Gm19:30042003-30043387	92.36	67.76	None	1	0	1	-	-	-	-	-	-	-	-	-/-	-/-	+/+	-	-	-	-	-/+	ACCAAAAGAAAACATTGTAA / ATCGTGGTAGTGATTATGAG
B01.g22	B01.71	Gm08:23202296-23201335	92.21	47.29	None	1	0	1	-	-	-	-	-	-	-	-	-/-	-/-	+/+	-	-	-	-	-/-	CAATTTATCCAATCAATCAT / ACGTAAATGAGATGAACAAC
B01.g28	B01.89	Gm10:37085245-37084098	90.51	55.17	Transposon, En/Spm-like	1	0	1	-	-	-	-	-	-	-	-	-	-	+	-	-	-	-	-
B01.g31	B01.98	Gm10:7791363-7790833	90.4	25.42	Aminotransferase-like, plant mobile domain	1	0	1	-	-	-	-	-	-	-	-	-/+	-/+	+/+	-	-	-	-	-/+	AGAGCTGAGACAATACAGTG / GTGCAAGGTAGTAAGAGAAA
B01.g32	B01.100	Gm18:20797348-20796966	98.44	18.36	Carbonic anhydrase	1	0	1	-	-	-	-	-	-	-	-	-/+	-/+	+/+	-	-	-	-	-/+	TTAAAGACCTCTATGTCCAA / TCTAATGGTAAGCATTCACT
B01.g54	B01.173	Gm16:7669958-7667777	89.06	100.09	Integrase, catalytic core;Zinc finger, H2C2-type, histone UAS binding;Chromo domain	1	0	1	-	-	-	-	-	-	-	-	-	-	+	-	-	-	-	-
B01.g58	B01.185	Gm11:26457246-26458258	89.94	46.24	None	1	0	1	-	-	-	-	-	-	-	-	-/-	-/-	+/+	-	-	-	-	-/-	GTTGCTGCTTGTTATTTTAT / TCAAATTCTAGTCACAAACC
B01.g60	B01.191	Gm18:21942748-21943862	90.09	50.89	Integrase, catalytic core	1	0	1	-	-	-	-	-	-	-	-	-	-	+	-	-	-	-	-
B01.g61	B01.193	Gm07:43908858-43908226	92.1	28.72	None	1	0	1	-	-	-	-	-	-	-	-	-/+	-/-	+/+	-	-	-	-	-/+	AACTATTTAATTGCATACCG / GTTCATGCATTTTTATTTTC
B01.g67	B01.202	Gm01:19943802-19942354	85.61	65.64	None	2	0	2	-	-	-	-	-	-	-	-	-/+	-/+	+/+	+	-	-	-	-/+	ATGCATTAGATACTTTTGGA / AGGGTAAGGAAGAGAAGTAA
B01.g73	B01.219	Gm01:38772132-38772402	93.09	12.37	None	1	0	1	-	-	-	-	-	-	-	-	-/-	-/-	+/+	-	-	-	-	-/-	ATGTCGCTAAGTCCTACATA / AAGAATGTCAAAAGTTTCAA
B01.g81	B01.235	Gm17:31773414-31772789	87.38	28.32	Haem peroxidase, plant/fungal/bacterial	1	0	1	-	-	-	-	-	-	-	-	-/-	-/-	+/+	-	-	-	-	-/-	ATTTGCTACACATCCTACAC / ATAAGGCATAAATAACCACA
B01.g83	B01.240	Gm19:42436006-42434905	89.37	50.27	None	3	0	3	-	-	-	-	-	-	-	-	-/-	-/-	+/+	-	-	+	+	-/+	ATTTGGTTCAACACAGATAG / GAATTATAACTCCACCATCA
B01.g89	B01.252	Gm20:33841839-33842171	99.4	14.67	Monooxygenase, FAD-binding	3	1	2	-	-	-	-	-	-	-	-	+/+	-/-	+/+	+	-	-	-	-/-	CTTTATTCACACATCAAGGT / GTATTCCTTTTAACACAACG
B01.g102	B01.279	Gm14:4818820-4819192	99.46	16.15	Leucine-rich repeat-containing N-terminal, type 2	2	1	1	-	-	-	-	+	-	-	-	-/+	-/-	+/+	-	-	-	-	-/+	TTGACTTAAGATAAGCTTGG / TTTAAGGTGTTTAAATGCTC
B01.g103	B01.286	Gm02:13156832-13154515	99.87	100	None	2	1	1	-	+	-	-	-	-	-	-	-/+	-/+	+/+	-	-	-	-	-/+	TGGAATGGATCTATGAGTAG / GAGCAACAAGTTGACTAGAG
B01.g110	B01.316	Gm08:17367682-17369471	85.09	75.64	Integrase, catalytic core	3	0	3	-	-	-	-	-	-	-	-	-	-	+	+	-	-	-	+
B01.g129	B01.366	Gm20:24563786-24566192	88.12	97.69	Reverse transcriptase;Endonuclease/exonuclease/phosphatase	3	0	3	-	-	-	-	-	-	-	-	-	-	+	-	+	-	-	+
B01.g139	B01.391	Gm19:786021-786431	92.75	16.51	Alcohol dehydrogenase GroES-like	1	0	1	-	-	-	-	-	-	-	-	-/+	-/+	+/+	-	-	-	-	-/+	ACTACTGTGCCAGTAACATC / ATCATTTAAACAAATCCAAA
B01.g143	B01.402	Gm15:717661-717512	84	5.95	Integrase, catalytic core;Zinc finger, H2C2-type, histone UAS binding;Chromo domain	1	0	1	-	-	-	-	-	-	-	-	-	-	+	-	-	-	-	-
B01.g155	B01.440	Gm16:34242470-34245064	83.4	100.69	Integrase, catalytic core;Zinc finger, H2C2-type, histone UAS binding;Chromo domain	1	0	1	-	-	-	-	-	-	-	-	-	-	+	-	-	-	-	-
B01.g170	B01.471	Gm18:11436333-11434015	81.52	87.78	Reverse transcriptase;Endonuclease/exonuclease/phosphatase	2	1	1	-	-	-	-	-	+	-	-	-	-	+	-	-	-	-	-
B01.g178	B01.490	Gm06:16138375-16136388	89.36	74.2	Reverse transcriptase	2	0	2	-	-	-	-	-	-	-	-	-	-	+	+	-	-	-	-
B01.g189	B01.528	Gm06:45034610-45037363	87.84	97.76	Reverse transcriptase;Integrase, catalytic core;Chromo domain	1	0	1	-	-	-	-	-	-	-	-	-	-	+	-	-	-	-	-
B01.g192	B01.536	Gm05:35354038-35354790	86.51	27.74	None	1	0	1	-	-	-	-	-	-	-	-	-/-	-/-	+/+	-	-	-	-	-/+	AAGCTACAACATAGCAAAAC / TCAGTATCTTGTTTCCTCAC
B01.g203	B01.558	Gm15:16706913-16707968	88.44	37.02	Glycosyl-phosphatidyl inositol-anchored, plant	5	3	2	-	+	-	-	-	-	-	+	+/+	-/+	+/+	-	+	-	-	-/+	CTTTATAGGTGTGTTGTGGT / TTCAAGCAGAGCTACTATTC
B01.g228	B01.631	Gm14:34536045-34533987	84.99	67.24	None	1	0	1	-	-	-	-	-	-	-	-	-/+	-/+	+/+	-	-	-	-	-/+	AAGCATACAAAGCACTAAAC / AAGCGTTTAAGTAAAATTGA
B01.g241	B01.658	Gm18:1350096-1350815	89.53	23.7	Pollen Ole e 1 allergen/extensin	2	1	1	-	-	-	-	-	-	+	-	-/+	-/+	+/+	-	-	-	-	-/+	TGAGTCTGCCAAGTAGTATT / GTTTGCTGAATTTTCTTCTA
B01.g244	B01.666	Gm15:1715275-1715717	91.7	14.1	Serine-threonine/tyrosine-protein kinase catalytic domain	1	0	1	-	-	-	-	-	-	-	-	-/-	-/-	+/+	-	-	-	-	-/+	GGTATTAAGTGATGGAATGA / CAATGTTAGTGTGGGTAAGT
B01.g249	B01.675	Gm15:17751157-17750835	100	10.11	None	2	1	1	-	-	-	-	-	-	-	-	+/+	-/+	+/+	-	-	-	-	-/+	GGGAACCAAAGATAGAGTAT / CTGTTATGCTGACTATTTCC
B01.g262	B01.701	Gm07:40971819-40972334	92.44	15.84	Tetratricopeptide TPR-1	1	0	1	-	-	-	-	-	-	-	-	-/+	-/-	+/+	-	-	-	-	-/+	AATGTTTTTAGTTGTTTTGC / CAAAATTTTACAGCTTCATT
B01.g265	B01.707	Gm18:16833617-16835033	91.54	43.42	Domain of unknown function DUF4218	1	0	1	-	-	-	-	-	-	-	-	-/-	-/-	+/+	-	-	-	-	-/+	ACACCAAGCTGAGTTTACTA / CAAGAAAACCATACAGTGAT
B01.g267	B01.710	Gm20:46008961-46008035	88.06	28.36	Protein of unknown function DUF674	2	0	2	-	-	-	-	-	-	-	-	-/-	-/-	+/+	+	-	-	-	-/+	AAATTTCTCTTCTCCACTTT / CTCTTCGAAAATAATCACAC
B01.g281	B01.737	Gm10:34364637-34365174	89.78	15.92	None	1	0	1	-	-	-	-	-	-	-	-	-/-	-/-	+/+	-	-	-	-	-/-	TAGTCCTTCGGAGTTATGTA / CAATAAATGGAAAAGAAAAA
B01.g284	B01.742	Gm05:35574316-35573487	90.88	24.9	GDP dissociation inhibitor	1	0	1	-	-	-	-	-	-	-	-	-/-	-/-	+/+	-	-	-	-	-/-	CTAAATTTGGGTGATGTTAG / TCCCTCAAGTTAAGAATGTA
B01.g289	B01.752	Gm11:17108197-17111414	87.29	93.76	Reverse transcriptase;Integrase, catalytic core;Chromo domain	1	0	1	-	-	-	-	-	-	-	-	-	-	+	-	-	-	-	-
B01.g300	B01.777	Gm08:31311724-31310209	89.26	43.34	None	2	1	1	-	-	+	-	-	-	-	-	-/+	-/+	+/+	-	-	-	-	-/+	ATGAGATGAAAGAAAATGTG / AATAAAATTGGACACGATAA
B01.g304	B01.783	Gm16:5993734-5993196	87.57	15.26	Ionotropic glutamate receptor;Extracellular solute-binding protein, family 3;Extracellular ligand-binding receptor	6	4	2	-	-	+	-	+	+	-	+	-/-	-/-	+/+	-	+	-	-	-/-	TCCTAATTTTACTTCTGCTG / AAAAGCTATGGTCAATATCA
B01.g320	B01.819	Gm06:9703086-9703785	84.29	18.87	Serine-threonine/tyrosine-protein kinase catalytic domain	12	8	4	+	-	+	+	+	+	+	+	+/+	-/-	+/+	+	+	+	-	-/+	TAGCTTTGGAGTTGTCTTAG / AGAAAATGCATCTCACATAC
B01.g337	B01.857	Gm05:31734261-31735196	91.57	23.7	Stress up-regulated Nod 19	1	0	1	-	-	-	-	-	-	-	-	-/-	-/-	+/+	-	-	-	-	-/+	ATGTTTGAAAGCAATTTTAG / TCCATAGACTTAAGACCAAA
B01.g340	B01.868	Gm02:50660662-50660135	96.6	13.29	ABC transporter-like	2	0	2	-	-	-	-	-	-	-	-	-/-	-/-	+/+	-	+	-	-	-/-	CTACGGATAACTTGATTCAG / GCACATCTTATGGTAACAGT
B01.g352	B01.892	Gm09:37253392-37252797	94.01	14.37	None	1	0	1	-	-	-	-	-	-	-	-	-/-	-/-	+/+	-	-	-	-	-/+	CTGTGATTTTTATTCTGAGG / CAATACTTTGGGAATAAATG
B01.g370	B01.932	Gm07:15832940-15830163	86.86	61.51	Integrase, catalytic core;Reverse transcriptase, RNA-dependent DNA polymerase	2	1	1	+	-	-	-	-	-	-	-	-	-	+	-	-	-	-	-
B01.g371	B01.932	Gm07:15832940-15830163	86.86	61.51	None	1	0	1	-	-	-	-	-	-	-	-	-/-	-/-	+/+	-	-	-	-	-/-	TGTTAGCATAACACAGACAA / TCATCTCATACCAGATCAGT
B01.g392	B01.964	Gm11:35267469-35268298	86.87	16.93	Chromo domain	1	0	1	-	-	-	-	-	-	-	-	-	-	+	-	-	-	-	-
B01.g394	B01.968	Gm18:1330797-1330335	93.35	9.43	AP2/ERF domain	12	7	5	+	-	+	+	+	-	-	+	+/+	+/+	+/+	+	+	-	+	-/+	CATAAGAAAAAGTCCAAAAA / CAGAATAGTTGGTGTTTCAT
B01.g399	B01.980	Gm16:26022867-26019782	85.37	60.78	Reverse transcriptase	1	0	1	-	-	-	-	-	-	-	-	-	-	+	-	-	-	-	-
B01.g404	B01.984	Gm02:13616151-13617372	89.36	23.87	Alcohol dehydrogenase GroES-like	2	0	2	-	-	-	-	-	-	-	-	-/+	-/+	+/+	-	+	-	-	-/-	TCCTTGTTTGATTAGGATTA R, GAGAGCATTAAGAAAACAAA
B01.g410	B01.992	Gm13:13519217-13518593	88.55	11.53	Leucine-rich repeat;Leucine-rich repeat-containing N-terminal, type 2;Leucine rich repeats (2 copies)	6	0	6	-	-	-	-	-	-	-	-	-/-	-/-	+/+	+	+	+	-	+/+	CCCTGAAAAGTTGTTATATG / ACTTGTTTTGGAAGTTTGTA
B01.g418	B01.1003	Gm05:35573487-35574358	92.14	14.96	Heat shock protein 70 family;GDP dissociation inhibitor	2	1	1	-	-	+	-	-	-	-	-	-/-	-/-	+/+	-	-	-	-	-/+	ACATGCTAAGAATTAGGACA / AATGTTTTGTTAGAAGCAAG
B01.g444	B01.1040	Gm18:12093217-12091944	88.15	15.96	Mitochodrial transcription termination factor-related	1	0	1	-	-	-	-	-	-	-	-	-/-	-/-	+/+	-	-	-	-	-/-	TTGGATAATTAAAGGTGAGA / ATAAATGTGGGTATGAATTG
B01.g453	B01.1047	Gm01:48921090-48922589	84.87	17.21	Acyl-CoA oxidase/dehydrogenase, type 1	2	0	2	-	-	-	-	-	-	-	-	-/+	-/+	+/+	-	-	+	-	-/+	TTATTATTCGAATTGGTGTT / CTTTAATGGGTAGACAAATG
B02.g11	B02.16	Gm05:38711321-38710309	88.54	51.14	None	1	0	1	-	-	-	-	-	-	-	-	-	-	-	+	-	-	-	-
B02.g49	B02.132	Gm09:38204047-38201882	89.7	100.88	Reverse transcriptase	1	0	1	-	-	-	-	-	-	-	-	-	-	-	+	-	-	-	-
B02.g54	B02.147	Gm14:14268821-14267534	89.4	59.48	Reverse transcriptase, RNA-dependent DNA polymerase	1	0	1	-	-	-	-	-	-	-	-	-	-	-	+	-	-	-	-
B02.g74	B02.197	Gm04:9686475-9684556	90.69	85.54	None	1	0	1	-	-	-	-	-	-	-	-	-	-	-	+	-	-	-	-
B02.g77	B02.206	Gm19:42434905-42436006	89.55	49.87	None	1	0	1	-	-	-	-	-	-	-	-	-	-	-	+	-	-	-	-
B02.g79	B02.211	Gm04:8474020-8475080	86.68	48.96	None	6	2	4	-	+	-	-	-	-	+	-	-	-	+	+	-	+	+	-
B02.g80	B02.213	Gm07:31029998-31028860	88.36	50.22	Reverse transcriptase, RNA-dependent DNA polymerase	3	0	3	-	-	-	-	-	-	-	-	-	-	-	+	+	-	+	-
B02.g88	B02.227	Gm16:30527501-30526840	89.52	29.92	Transferase	1	0	1	-	-	-	-	-	-	-	-	-	-	-	+	-	-	-	-
B02.g89	B02.230	Gm13:43035976-43036626	92.81	28.46	WD40 repeat	4	0	4	-	-	-	-	-	-	-	-	-	-	-	+	+	+	+	-
B02.g93	B02.235	Gm16:7669958-7667650	89	100.09	Integrase, catalytic core;Zinc finger, H2C2-type, histone UAS binding;Chromo domain	1	0	1	-	-	-	-	-	-	-	-	-	-	-	+	-	-	-	-
B02.g94	B02.237	Gm06:12292394-12293728	88.84	57.82	U box domain	1	0	1	-	-	-	-	-	-	-	-	-	-	-	+	-	-	-	-
B02.g97	B02.244	Gm01:12794699-12793552	90	49.57	None	1	0	1	-	-	-	-	-	-	-	-	-	-	-	+	-	-	-	-
B02.g98	B02.248	Gm20:3250204-3251352	86.37	49.81	None	1	0	1	-	-	-	-	-	-	-	-	-	-	-	+	-	-	-	-
B02.g99	B02.249	Gm17:38868291-38865961	92.54	100	Integrase, catalytic core;Zinc finger, H2C2-type, histone UAS binding;Chromo domain	1	0	1	-	-	-	-	-	-	-	-	-	-	-	+	-	-	-	-
B02.g110	B02.279	Gm18:6924379-6925340	91.4	40.72	None	1	0	1	-	-	-	-	-	-	-	-	-	-	-	+	-	-	-	-
B02.g112	B02.286	Gm14:6763194-6763001	96.91	8.15	None	1	0	1	-	-	-	-	-	-	-	-	-	-	-	+	-	-	-	-
B02.g124	B02.334	Gm18:11093721-11092334	85.83	56.39	Transferase	3	0	3	-	-	-	-	-	-	-	-	-	-	-	+	+	-	+	-
B02.g134	B02.360	Gm13:4225527-4224321	91.44	49.04	None	2	0	2	-	-	-	-	-	-	-	-	-	-	-	+	-	-	+	-
B02.g142	B02.382	Gm20:38030414-38030042	79.36	14.7	Reverse transcriptase;Retrotransposon gag protein;Retroviral aspartyl protease	1	0	1	-	-	-	-	-	-	-	-	-	-	-	+	-	-	-	-
B02.g150	B02.404	Gm18:21944131-21942748	88.67	54.05	Integrase, catalytic core	1	0	1	-	-	-	-	-	-	-	-	-	-	-	+	-	-	-	-
B02.g159	B02.426	Gm20:6899664-6901460	88.83	68.12	None	1	0	1	-	-	-	-	-	-	-	-	-	-	-	+	-	-	-	-
B02.g160	B02.427	Gm04:25955512-25953147	84.96	89.79	Transposon, En/Spm-like	1	0	1	-	-	-	-	-	-	-	-	-	-	-	+	-	-	-	-
B02.g165	B02.444	Gm19:9329657-9326953	90.02	100.37	Reverse transcriptase;Retrotransposon gag protein;Retroviral aspartyl protease	4	0	4	-	-	-	-	-	-	-	-	-	-	+	+	+	-	-	+
B02.g169	B02.448	Gm05:30058992-30057664	86.17	50.35	None	1	0	1	-	-	-	-	-	-	-	-	-	-	-	+	-	-	-	-
B02.g172	B02.456	Gm14:45666122-45666929	93.07	29.84	None	1	0	1	-	-	-	-	-	-	-	-	-	-	-	+	-	-	-	-
B02.g173	B02.457	Gm18:51184290-51185924	88.58	60.47	None	1	0	1	-	-	-	-	-	-	-	-	-	-	-	+	-	-	-	-
B02.g197	B02.515	Gm15:1730145-1729477	83.46	24.06	Malectin-like carbohydrate-binding domain	2	1	1	-	-	-	+	-	-	-	-	-	-	-	+	-	-	-	-
B02.g198	B02.516	Gm11:31516671-31514574	89.28	73.86	Reverse transcriptase;Integrase, catalytic core;Chromo domain	1	0	1	-	-	-	-	-	-	-	-	-	-	-	+	-	-	-	-
B02.g218	B02.562	Gm05:28880237-28879671	92.64	19.25	Leucine-rich repeat;Leucine rich repeats (2 copies)	2	0	2	-	-	-	-	-	-	-	-	-	-	-	+	-	+	-	-
B02.g220	B02.570	Gm06:13922599-13924281	86.57	56.16	NB-ARC	1	0	1	-	-	-	-	-	-	-	-	-	-	-	+	-	-	-	-
B02.g224	B02.578	Gm16:6953409-6952754	90.03	21.92	None	1	0	1	-	-	-	-	-	-	-	-	-	-	-	+	-	-	-	-
B02.g231	B02.596	Gm01:27422332-27421566	91.26	24.88	Reverse transcriptase, RNA-dependent DNA polymerase	2	1	1	-	+	-	-	-	-	-	-	-	-	-	+	-	-	-	-
B02.g236	B02.601	Gm06:45036128-45033055	86.14	98.94	Reverse transcriptase;Retrotransposon gag protein;Retroviral aspartyl protease	1	0	1	-	-	-	-	-	-	-	-	-	-	-	+	-	-	-	-
B02.g242	B02.614	Gm15:47557331-47557039	92.49	9.24	Wall-associated receptor kinase galacturonan-binding domain	5	1	4	-	-	+	-	-	-	-	-	-	-	+	+	+	-	-	+
B02.g244	B02.617	Gm03:7855970-7853124	89.28	89.75	None	1	0	1	-	-	-	-	-	-	-	-	-	-	-	+	-	-	-	-
B02.g255	B02.638	Gm08:42148211-42147352	90.97	26.64	None	1	0	1	-	-	-	-	-	-	-	-	-	-	-	+	-	-	-	-
B02.g257	B02.644	Gm13:11610265-11611295	89.52	31.87	None	8	3	5	-	-	+	-	+	-	-	+	-	-	+	+	+	+	-	+
B02.g301	B02.735	Gm13:10047311-10044832	85.15	68.03	Transposon, En/Spm-like	1	0	1	-	-	-	-	-	-	-	-	-	-	-	+	-	-	-	-
B02.g306	B02.745	Gm17:201328-198610	86.61	73.51	Reverse transcriptase;Endonuclease/exonuclease/phosphatase	1	0	1	-	-	-	-	-	-	-	-	-	-	-	+	-	-	-	-
B02.g315	B02.764	Gm08:44909509-44908760	86.11	19.67	Proteinase inhibitor I3, Kunitz legume	1	0	1	-	-	-	-	-	-	-	-	-	-	-	+	-	-	-	-
B02.g320	B02.771	Gm19:11112785-11111925	87.16	22.33	Dihydroxy-acid/6-phosphogluconate dehydratase	1	0	1	-	-	-	-	-	-	-	-	-	-	-	+	-	-	-	-
B02.g326	B02.785	Gm06:1738701-1738046	91.58	16.71	None	2	1	1	-	-	-	-	+	-	-	-	-	-	-	+	-	-	-	-
B02.g340	B02.809	Gm16:33232926-33228767	86.25	100.17	Reverse transcriptase;Integrase, catalytic core;Retrotransposon gag protein;Retroviral aspartyl protease;Zinc finger, H2C2-type, histone UAS binding	1	0	1	-	-	-	-	-	-	-	-	-	-	-	+	-	-	-	-
B02.g367	B02.845	Gm03:4936474-4940906	81.6	97.24	Reverse transcriptase;Integrase, catalytic core;Retrotransposon gag protein;Retroviral aspartyl protease	2	0	2	-	-	-	-	-	-	-	-	-	-	+	+	-	-	-	-
B02.g369	B02.850	Gm08:41885980-41881844	88.91	89.72	Reverse transcriptase;Integrase, catalytic core;Retrotransposon gag protein;Zinc finger, H2C2-type, histone UAS binding;Chromo domain;Peptidase A2B, Ty3 transposon peptidase	2	0	2	-	-	-	-	-	-	-	-	-	-	-	+	-	+	-	-
B02.g372	B02.852	Gm10:14835039-14837822	88.17	60.35	None	4	0	4	-	-	-	-	-	-	-	-	-	-	+	+	-	+	-	+
B02.g395	B02.887	Gm03:2321543-2322262	91.29	14.65	Dihydrodipicolinate synthetase-like	1	0	1	-	-	-	-	-	-	-	-	-	-	-	+	-	-	-	-
B02.g418	B02.917	Gm04:46849206-46850130	90.68	16.06	None	7	5	2	-	-	+	+	-	-	+	+	+	-	-	+	-	-	+	-
B02.g438	B02.944	Gm01:44670710-44669886	87.67	7.26	Oxoglutarate/iron-dependent dioxygenase	5	0	5	-	-	-	-	-	-	-	-	-	-	+	+	+	+	+	-
B02.g440	B02.946	Gm02:43745806-43744488	87.58	9.07	Glycerol-3-phosphate dehydrogenase, NAD-dependent, N-terminal	1	0	1	-	-	-	-	-	-	-	-	-	-	-	+	-	-	-	-
B03.g4	B03.11	Gm07:6826674-6827199	88.28	26.36	NB-ARC	1	0	1	-	-	-	-	-	-	-	-	-	-	-	-	+	-	-	-
B03.g16	B03.58	scaffold_1036:744-1990	89.17	60.68	Reverse transcriptase	1	0	1	-	-	-	-	-	-	-	-	-	-	-	-	+	-	-	-
B03.g17	B03.63	Gm05:25218724-25219811	89.25	52.87	None	1	0	1	-	-	-	-	-	-	-	-	-	-	-	-	+	-	-	-
B03.g27	B03.84	Gm16:17310881-17310534	89.66	16.7	None	1	0	1	-	-	-	-	-	-	-	-	-	-	-	-	+	-	-	-
B03.g28	B03.88	Gm06:44599570-44601306	89.94	83.41	NB-ARC	1	0	1	-	-	-	-	-	-	-	-	-	-	-	-	+	-	-	-
B03.g38	B03.125	Gm18:22641126-22640568	89.03	26.55	SOUL haem-binding protein	2	0	2	-	-	-	-	-	-	-	-	-	-	-	-	+	-	+	-
B03.g72	B03.223	Gm15:45570294-45571015	86.43	31.93	Retrotransposon gag protein	1	0	1	-	-	-	-	-	-	-	-	-	-	-	-	+	-	-	-
B03.g73	B03.224	Gm06:9164452-9163926	90.7	23.31	None	1	0	1	-	-	-	-	-	-	-	-	-	-	-	-	+	-	-	-
B03.g79	B03.238	Gm05:25079750-25080818	88.77	46.56	Integrase, catalytic core	1	0	1	-	-	-	-	-	-	-	-	-	-	-	-	+	-	-	-
B03.g83	B03.245	Gm10:37251553-37252729	89.8	51	Reverse transcriptase, RNA-dependent DNA polymerase	1	0	1	-	-	-	-	-	-	-	-	-	-	-	-	+	-	-	-
B03.g84	B03.250	Gm14:19631879-19631442	92.47	18.94	UDP-glucuronosyl/UDP-glucosyltransferase	1	0	1	-	-	-	-	-	-	-	-	-	-	-	-	+	-	-	-
B03.g101	B03.295	Gm15:16169537-16168295	89.86	52.2	None	1	0	1	-	-	-	-	-	-	-	-	-	-	-	-	+	-	-	-
B03.g111	B03.319	Gm15:36604889-36602812	85.03	85.34	None	1	0	1	-	-	-	-	-	-	-	-	-	-	-	-	+	-	-	-
B03.g116	B03.328	Gm15:47270034-47272464	91.28	99.39	Reverse transcriptase, RNA-dependent DNA polymerase	2	0	2	-	-	-	-	-	-	-	-	-	-	-	-	+	-	-	+
B03.g149	B03.457	Gm18:21942748-21944131	89.03	52.11	Integrase, catalytic core	1	0	1	-	-	-	-	-	-	-	-	-	-	-	-	+	-	-	-
B03.g156	B03.472	Gm01:45600422-45602164	88.28	64.51	None	1	0	1	-	-	-	-	-	-	-	-	-	-	-	-	+	-	-	-
B03.g158	B03.481	Gm01:17886441-17887474	91.71	38.08	Transposon, En/Spm-like	1	0	1	-	-	-	-	-	-	-	-	-	-	-	-	+	-	-	-
B03.g161	B03.494	Gm01:38772402-38772132	94.46	9.85	None	1	0	1	-	-	-	-	-	-	-	-	-	-	-	-	+	-	-	-
B03.g170	B03.519	Gm09:2239061-2239897	89.87	30.29	Protein kinase, catalytic domain	8	5	3	+	-	+	+	+	-	+	-	-	-	-	+	+	+	-	-
B03.g185	B03.566	Gm07:29402662-29404600	88.34	66.54	Aminotransferase-like, plant mobile domain	1	0	1	-	-	-	-	-	-	-	-	-	-	-	-	+	-	-	-
B03.g194	B03.594	Gm14:18279479-18280087	87.89	20.44	Retrotransposon gag protein	1	0	1	-	-	-	-	-	-	-	-	-	-	-	-	+	-	-	-
B03.g197	B03.600	Gm09:19014911-19017150	90.35	74.67	Retrotransposon gag protein	1	0	1	-	-	-	-	-	-	-	-	-	-	-	-	+	-	-	-
B03.g200	B03.610	Gm01:26898924-26897501	84.87	47.72	None	2	0	2	-	-	-	-	-	-	-	-	-	-	+	-	+	-	-	-
B03.g206	B03.628	Gm12:12627237-12626442	83.67	25.64	O-methyltransferase, family 2;Plant methyltransferase dimerisation	8	3	5	-	-	+	-	-	-	-	+	+	-	+	+	+	+	+	-
B03.g217	B03.673	Gm01:20014457-20015211	90.46	23.15	None	1	0	1	-	-	-	-	-	-	-	-	-	-	-	-	+	-	-	-
B03.g218	B03.679	Gm20:15421565-15424760	89.39	97.74	Reverse transcriptase	1	0	1	-	-	-	-	-	-	-	-	-	-	-	-	+	-	-	-
B03.g227	B03.694	Gm05:35355035-35354038	86.74	31.4	None	1	0	1	-	-	-	-	-	-	-	-	-	-	-	-	+	-	-	-
B03.g235	B03.711	Gm10:50657316-50657824	83.75	15.36	UbiA prenyltransferase family	1	0	1	-	-	-	-	-	-	-	-	-	-	-	-	+	-	-	-
B03.g260	B03.768	Gm15:15354148-15354438	90.75	8.06	None	8	4	4	+	-	+	-	-	-	+	-	+	-	+	-	+	+	+	-
B03.g267	B03.784	Gm03:31887215-31887960	86.69	20.37	None	1	0	1	-	-	-	-	-	-	-	-	-	-	-	-	+	-	-	-
B03.g272	B03.803	Gm14:3701298-3700751	89.05	14.51	Peptidase S8/S53, subtilisin/kexin/sedolisin	2	0	2	-	-	-	-	-	-	-	-	-	-	-	-	+	+	-	-
B03.g283	B03.836	Gm05:30057638-30059063	87.4	34.3	None	3	2	1	-	-	-	+	-	-	-	+	-	-	-	-	+	-	-	-
B03.g304	B03.874	Gm14:3194197-3198575	89.13	96.1	Reverse transcriptase;Integrase, catalytic core;Retrotransposon gag protein;Retroviral aspartyl protease	6	2	4	-	+	-	-	-	-	+	-	-	-	-	+	+	+	+	-
B03.g307	B03.886	Gm18:12093217-12092190	88.23	22.06	Mitochodrial transcription termination factor-related	1	0	1	-	-	-	-	-	-	-	-	-	-	-	-	+	-	-	-
B03.g335	B03.936	Gm02:49079358-49079056	92.18	5.67	Protein kinase, catalytic domain	8	5	3	-	+	+	+	-	-	+	-	+	-	-	-	+	+	+	-
B03.g349	B03.960	Gm17:24171893-24171505	85.79	6.48	Toll/interleukin-1 receptor homology (TIR) domain	2	1	1	-	-	-	-	+	-	-	-	-	-	-	-	+	-	-	-
B03.g351	B03.964	Gm16:10186104-10186929	88.3	13.14	NB-ARC	1	0	1	-	-	-	-	-	-	-	-	-	-	-	-	+	-	-	-
B03.g356	B03.970	Gm13:40859081-40859402	93.48	4.79	Terpene synthase-like	4	0	4	-	-	-	-	-	-	-	-	-	-	-	+	+	+	+	-
B03.g358	B03.972	Gm10:6474643-6474168	89.42	6.89	None	2	0	2	-	-	-	-	-	-	-	-	-	-	-	+	+	-	-	-
B04.g13	B04.29	scaffold_732:177-661	81.22	24.27	Reverse transcriptase;Retroviral aspartyl protease	1	0	1	-	-	-	-	-	-	-	-	-	-	-	-	-	+	-	-
B04.g14	B04.31	Gm17:8421510-8422007	90.98	24.69	WD40 repeat	2	0	2	-	-	-	-	-	-	-	-	-	-	-	+	-	+	-	-
B04.g51	B04.134	Gm19:32388534-32390525	85.97	93.49	None	1	0	1	-	-	-	-	-	-	-	-	-	-	-	-	-	+	-	-
B04.g70	B04.199	Gm11:20776930-20778496	85.22	71.42	None	1	0	1	-	-	-	-	-	-	-	-	-	-	-	-	-	+	-	-
B04.g83	B04.230	Gm18:56775393-56774596	90.35	34.92	None	1	0	1	-	-	-	-	-	-	-	-	-	-	-	-	-	+	-	-
B04.g85	B04.235	Gm08:9193532-9192744	89.23	34.44	NB-ARC	1	0	1	-	-	-	-	-	-	-	-	-	-	-	-	-	+	-	-
B04.g87	B04.238	Gm14:3702314-3703149	88.02	36.75	Peptidase S8/S53, subtilisin/kexin/sedolisin;Protease-associated domain, PA	1	0	1	-	-	-	-	-	-	-	-	-	-	-	-	-	+	-	-
B04.g102	B04.275	Gm13:31499689-31500369	87.32	29.17	None	9	4	5	+	-	-	-	-	+	-	+	+	-	+	+	+	+	+	-
B04.g104	B04.278	Gm16:34242457-34244775	84.37	98.56	Integrase, catalytic core;Zinc finger, H2C2-type, histone UAS binding;Chromo domain	1	0	1	-	-	-	-	-	-	-	-	-	-	-	-	-	+	-	-
B04.g109	B04.290	Gm04:4291125-4292009	88.63	37.83	Peptidase M1, membrane alanine aminopeptidase, N-terminal	1	0	1	-	-	-	-	-	-	-	-	-	-	-	-	-	+	-	-
B04.g125	B04.335	Gm12:13052115-13053725	82.99	66	None	1	0	1	-	-	-	-	-	-	-	-	-	-	-	-	-	+	-	-
B04.g127	B04.337	Gm01:22299048-22297232	85.35	74.49	None	1	0	1	-	-	-	-	-	-	-	-	-	-	-	-	-	+	-	-
B04.g132	B04.349	Gm13:32537653-32537280	87.66	15.43	None	1	0	1	-	-	-	-	-	-	-	-	-	-	-	-	-	+	-	-
B04.g176	B04.483	Gm19:10592424-10591487	92.06	34.24	None	1	0	1	-	-	-	-	-	-	-	-	-	-	-	-	-	+	-	-
B04.g187	B04.512	Gm14:3195940-3198750	83.18	99.75	Reverse transcriptase;Integrase, catalytic core	2	1	1	-	-	-	-	-	-	-	-	+	-	-	-	-	+	-	-
B04.g191	B04.519	Gm01:29435533-29434376	91.97	40.62	MULE transposase domain	1	0	1	-	-	-	-	-	-	-	-	-	-	-	-	-	+	-	-
B04.g200	B04.549	Gm05:35810584-35813468	82.43	98.84	None	1	0	1	-	-	-	-	-	-	-	-	-	-	-	-	-	+	-	-
B04.g201	B04.550	Gm01:2120879-2120575	86.71	10.83	Alcohol dehydrogenase GroES-like	1	0	1	-	-	-	-	-	-	-	-	-	-	-	-	-	+	-	-
B04.g255	B04.663	Gm19:30180661-30181732	86.11	32.57	None	2	0	2	-	-	-	-	-	-	-	-	-	-	+	-	-	+	-	-
B04.g268	B04.701	Gm07:15832940-15830163	86.86	80.8	Integrase, catalytic core;Reverse transcriptase, RNA-dependent DNA polymerase	1	0	1	-	-	-	-	-	-	-	-	-	-	-	-	-	+	-	-
B04.g272	B04.708	Gm02:27494114-27494579	87.23	13.56	Plant disease resistance response protein	1	0	1	-	-	-	-	-	-	-	-	-	-	-	-	-	+	-	-
B04.g285	B04.746	Gm05:31734261-31735196	91.35	25.18	Stress up-regulated Nod 19	1	0	1	-	-	-	-	-	-	-	-	-	-	-	-	-	+	-	-
B04.g313	B04.807	Gm08:38618433-38622221	82.44	92.67	Reverse transcriptase;Integrase, catalytic core;Retroviral aspartyl protease;Chromo domain	1	0	1	-	-	-	-	-	-	-	-	-	-	-	-	-	+	-	-
B04.g379	B04.943	Gm03:7019056-7018611	97.76	7.1	Malectin-like carbohydrate-binding domain	1	0	1	-	-	-	-	-	-	-	-	-	-	-	-	-	+	-	-
B04.g386	B04.952	Gm14:1814864-1815597	85.69	10.46	3'-5' exonuclease domain	6	1	5	-	-	-	-	+	-	-	-	-	-	-	+	+	+	+	-
B05.g25	B05.74	Gm10:34869702-34871732	85.23	97.13	Reverse transcriptase;Endonuclease/exonuclease/phosphatase	1	0	1	-	-	-	-	-	-	-	-	-	-	-	-	-	-	+	-
B05.g45	B05.149	Gm04:35661551-35662683	88.58	52.18	None	1	0	1	-	-	-	-	-	-	-	-	-	-	-	-	-	-	+	-
B05.g49	B05.162	Gm04:15193244-15191820	89.78	64.85	None	1	0	1	-	-	-	-	-	-	-	-	-	-	-	-	-	-	+	-
B05.g54	B05.171	Gm20:34969262-34968313	88.32	42.89	Serine-threonine/tyrosine-protein kinase catalytic domain	1	0	1	-	-	-	-	-	-	-	-	-	-	-	-	-	-	+	-
B05.g69	B05.213	Gm04:43119681-43119061	90.77	28.12	None	1	0	1	-	-	-	-	-	-	-	-	-	-	-	-	-	-	+	-
B05.g79	B05.232	Gm18:23828999-23826764	82.34	97.56	Reverse transcriptase;Integrase, catalytic core;Zinc finger, H2C2-type, histone UAS binding	1	0	1	-	-	-	-	-	-	-	-	-	-	-	-	-	-	+	-
B05.g84	B05.244	Gm06:38111847-38110753	89.61	48.33	Domain of unknown function DUF4219	1	0	1	-	-	-	-	-	-	-	-	-	-	-	-	-	-	+	-
B05.g105	B05.325	Gm10:6467741-6468459	89.28	30.16	None	5	0	5	-	-	-	-	-	-	-	-	-	-	+	+	+	+	+	-
B05.g112	B05.346	Gm02:2471409-2471903	88.91	19.96	Peptidase M10, metallopeptidase	2	0	2	-	-	-	-	-	-	-	-	-	-	-	-	+	-	+	-
B05.g119	B05.377	Gm18:1375596-1375125	86.5	19.17	Protein of unknown function DUF581	1	0	1	-	-	-	-	-	-	-	-	-	-	-	-	-	-	+	-
B05.g120	B05.380	Gm09:20137028-20134535	83.85	97.73	Reverse transcriptase;Retrotransposon gag protein;Retroviral aspartyl protease	1	0	1	-	-	-	-	-	-	-	-	-	-	-	-	-	-	+	-
B05.g126	B05.398	Gm20:30803196-30804672	92.28	57.05	None	1	0	1	-	-	-	-	-	-	-	-	-	-	-	-	-	-	+	-
B05.g135	B05.442	Gm12:15172663-15170316	82.65	86.34	Integrase, catalytic core	1	0	1	-	-	-	-	-	-	-	-	-	-	-	-	-	-	+	-
B05.g136	B05.443	Gm16:1682708-1683518	83.46	29.93	Peptidase S8/S53, subtilisin/kexin/sedolisin	3	1	2	-	-	-	-	+	-	-	-	-	-	-	-	-	+	+	-
B05.g165	B05.529	Gm07:18667212-18669569	87.07	78.84	Domain of unknown function DUF4216;Domain of unknown function DUF4218	4	1	3	-	-	+	-	-	-	-	-	-	-	+	+	-	-	+	-
B05.g166	B05.533	Gm08:3616214-3616640	90.4	14.23	None	1	0	1	-	-	-	-	-	-	-	-	-	-	-	-	-	-	+	-
B05.g175	B05.563	Gm15:47557339-47557039	92.36	9.83	Wall-associated receptor kinase galacturonan-binding domain	2	0	2	-	-	-	-	-	-	-	-	-	-	-	-	-	+	+	-
B05.g183	B05.588	Gm06:45033684-45036554	88.58	91.2	Reverse transcriptase;Integrase, catalytic core;Retroviral aspartyl protease	1	0	1	-	-	-	-	-	-	-	-	-	-	-	-	-	-	+	-
B05.g202	B05.641	Gm19:27685054-27686527	86.37	43.46	None	2	0	2	-	-	-	-	-	-	-	-	-	-	-	-	-	-	+	+
B05.g233	B05.721	Gm19:28972515-28971986	82.31	14.56	None	1	0	1	-	-	-	-	-	-	-	-	-	-	-	-	-	-	+	-
B05.g241	B05.743	Gm04:40856186-40855824	88.98	9.16	Reverse transcriptase	4	2	2	-	-	-	-	+	+	-	-	-	-	-	+	-	-	+	-
B05.g255	B05.778	Gm04:16185432-16182487	87.14	68.51	Reverse transcriptase;RNA recognition motif domain;Endonuclease/exonuclease/phosphatase;Domain of unknown function DUF4283	1	0	1	-	-	-	-	-	-	-	-	-	-	-	-	-	-	+	-
B05.g266	B05.802	Gm15:4646328-4645827	85.66	10.92	None	2	0	2	-	-	-	-	-	-	-	-	-	-	+	-	-	-	+	-
B05.g283	B05.833	Gm04:45887938-45886835	83.23	21.36	Shikimate kinase	6	0	6	-	-	-	-	-	-	-	-	-	-	+	+	+	+	+	+
B05.g288	B05.837	Gm15:11665670-11663629	87.77	38.59	Reverse transcriptase	1	0	1	-	-	-	-	-	-	-	-	-	-	-	-	-	-	+	-
B05.g300	B05.859	Gm03:7019056-7018611	98.21	7.69	Malectin-like carbohydrate-binding domain	4	2	2	-	-	-	-	+	+	-	-	-	-	+	-	-	-	+	-
B05.g306	B05.876	Gm10:15202782-15201861	87.77	14.4	ABC transporter-like;ABC-2 type transporter	1	0	1	-	-	-	-	-	-	-	-	-	-	-	-	-	-	+	-
Gsoja.g4	Gsoja.6	Gm15:47272426-47270411	91.27	100.05	None	1	0	1	-	-	-	-	-	-	-	-	-	-	-	-	-	-	-	+
Gsoja.g10	Gsoja.13	Gm04:8520021-8520906	84.31	42.76	Reverse transcriptase	1	0	1	-	-	-	-	-	-	-	-	-	-	-	-	-	-	-	+
Gsoja.g15	Gsoja.19	Gm13:41613141-41611839	79.89	62.46	Integrase, catalytic core;Chromo domain	1	0	1	-	-	-	-	-	-	-	-	-	-	-	-	-	-	-	+
Gsoja.g64	Gsoja.89	Gm15:7700531-7700101	94.02	18.73	Transketolase, C-terminal	1	0	1	-	-	-	-	-	-	-	-	-	-	-	-	-	-	-	+
Gsoja.g108	Gsoja.141	Gm13:34661546-34659616	85.14	75.88	Reverse transcriptase;Integrase, catalytic core;Zinc finger, H2C2-type, histone UAS binding;Chromo domain	2	0	2	-	-	-	-	-	-	-	-	-	-	-	-	-	+	-	+
Gsoja.g132	Gsoja.174	Gm12:33456781-33456548	100	8.38	Domain of unknown function DUF4216;Domain of unknown function DUF4218	2	0	2	-	-	-	-	-	-	-	-	-	-	-	-	-	+	-	+
Gsoja.g141	Gsoja.183	Gm03:6750428-6751605	79.29	40.93	Reverse transcriptase;Integrase, catalytic core;Chromo domain	2	0	2	-	-	-	-	-	-	-	-	-	-	-	-	+	-	-	+
Gsoja.g144	Gsoja.187	Gm07:34146268-34147883	87.76	55.89	Transposon, En/Spm-like	2	0	2	-	-	-	-	-	-	-	-	-	-	+	-	-	-	-	+
Gsoja.g174	Gsoja.230	Gm20:32842298-32844257	86.34	55.12	Reverse transcriptase, RNA-dependent DNA polymerase	1	0	1	-	-	-	-	-	-	-	-	-	-	-	-	-	-	-	+
Gsoja.g181	Gsoja.241	Gm06:45033684-45037341	88.98	90.79	Reverse transcriptase;Integrase, catalytic core;Retroviral aspartyl protease;Chromo domain	3	0	3	-	-	-	-	-	-	-	-	-	-	-	+	-	+	-	+
Gsoja.g182	Gsoja.242	Gm11:35267491-35271573	86.36	100.57	Reverse transcriptase;Integrase, catalytic core;Retroviral aspartyl protease;Chromo domain	3	0	3	-	-	-	-	-	-	-	-	-	-	-	+	-	+	-	+
Gsoja.g187	Gsoja.247	Gm08:41882136-41885980	88.63	89.9	Reverse transcriptase;Integrase, catalytic core;Retrotransposon gag protein;Retroviral aspartyl protease;Zinc finger, H2C2-type, histone UAS binding	1	0	1	-	-	-	-	-	-	-	-	-	-	-	-	-	-	-	+
Gsoja.g194	Gsoja.252	Gm08:40960810-40960644	85.03	3.74	Reverse transcriptase;Integrase, catalytic core;Retrotransposon gag protein;Retroviral aspartyl protease;Chromo domain	1	0	1	-	-	-	-	-	-	-	-	-	-	-	-	-	-	-	+
Gsoja.g199	Gsoja.257	Gm03:4936474-4940906	81.87	97.97	Reverse transcriptase;Integrase, catalytic core;Retrotransposon gag protein;Retroviral aspartyl protease	1	0	1	-	-	-	-	-	-	-	-	-	-	-	-	-	-	-	+
Gsoja.g205	Gsoja.263	Gm16:8701584-8705211	82.29	78.17	Reverse transcriptase;Integrase, catalytic core;Retrotransposon gag protein;Chromo domain	2	0	2	-	-	-	-	-	-	-	-	-	-	-	+	-	-	-	+
Gsoja.g210	Gsoja.268	Gm06:43873836-43870773	86.37	63.8	Reverse transcriptase;Integrase, catalytic core;Retrotransposon gag protein;Retroviral aspartyl protease;Zinc finger, H2C2-type, histone UAS binding	3	0	3	-	-	-	-	-	-	-	-	-	-	-	-	+	-	+	+

## Sheet: Suppl Table 9
Supplementary Table S9. List of deletions and lost genes
		Position in the soybean reference genome sequence (Glyma1)				Number of accessions containing this deletion/lost gene			Genotype of deletion/lost gene [presence (+), absence (-), and not-detected (.). True deletions/lost genes are marked in green ]															Description of PCR validation result	Forward/reverse primers used for PCR validation
Chromosome	Name	Start	End	Start_ref	Gene	Total	Cultivar	Wild	Sowon	Peuren	Kangyo	Ilpumgeomjeong	Seoritae	PI96983	Haman	Kumjeongol	Hwangkeum	Williams 82K	IT162825	IT178480	IT182869	IT182840	IT182848
Gm01	Gm01D1	76502	77674	A		4	1	3	-	-	-	+	-	-	-	-	-	-	-	+	+	+	-
Gm01	Gm01D2	306432	307102	A	Glyma01g00520.2	4	0	4	-	-	-	-	-	-	-	-	-	-	-	+	+	+	+	TRUE	tacacacgaatgctcatttt / tgaaattcatgagtcccagt
Gm01	Gm01D3	350082	351999	G		1	0	1	-	-	-	-	-	-	-	-	-	-	-	+	-	-	-
Gm01	Gm01D4	490816	502842	T		15	9	5	+	+	+	+	+	+	+	+	+	+	+	+	+	+	+
Gm01	Gm01D5	511066	511592	T		9	6	2	+	+	+	-	+	+	+	+	-	-	+	-	-	+	-
Gm01	Gm01D6	516525	518345	T	Glyma01g00850.1;Glyma01g00860.1	1	0	1	-	-	-	-	-	-	-	-	-	-	-	-	+	-	-
Gm01	Gm01D7	531157	531646	A		7	1	5	+	-	-	-	-	-	+	-	-	-	+	+	+	+	+
Gm01	Gm01D8	555153	556373	G		10	6	3	+	+	+	-	+	+	+	+	-	-	+	-	+	+	-
Gm01	Gm01D9	578561	579703	A	Glyma01g00920.1	15	9	5	+	+	+	+	+	+	+	+	+	+	+	+	+	+	+
Gm01	Gm01D10	755275	756659	T	Glyma01g01101.1	4	0	4	-	-	-	-	-	-	-	-	-	-	-	+	+	+	+
Gm01	Gm01D11	848926	849161	A	Glyma01g01210.2	10	5	5	-	-	+	+	+	+	-	-	+	-	+	+	+	+	+
Gm01	Gm01D12	896636	899928	G	Glyma01g01251.1	8	3	5	-	-	-	+	-	-	-	+	+	-	+	+	+	+	+
Gm01	Gm01D13	964944	966891	T		7	3	4	-	+	-	+	-	-	-	-	+	-	+	+	+	-	+	TRUE	TTAATTACTGGGCTTGCAGT / GTCTGACTGGGATATTTGGA
Gm01	Gm01D14	1015387	1015950	C		2	0	2	-	-	-	-	-	-	-	-	-	-	-	-	-	+	+	TRUE	AAAGCTTTAAGTTCAAAAATGC / TGTAATTGCATCCATCACAT
Gm01	Gm01D15	1078286	1083459	G		7	1	5	+	-	-	-	-	-	-	+	-	-	+	+	+	+	+	TRUE	TTTACTGGTGGCAGGTAAGT / GAACCAATGTCTTCATCGTT
Gm01	Gm01D16	1146911	1147435	A	Glyma01g01550.1	1	0	1	-	-	-	-	-	-	-	-	-	-	-	-	-	+	-	TRUE	GCAACATGTAGGCCTTCTAC / CGTCTCCAACAACTCCTTTA
Gm01	Gm01D17	1181664	1184988	G		15	9	5	+	+	+	+	+	+	+	+	+	+	+	+	+	+	+	FALSE; 1000N presence	CAACATTTTTCCACTTTTCC / AAAGGTATGCAAGTCCTCAA
Gm01	Gm01D18	1261750	1262393	T		1	0	1	-	-	-	-	-	-	-	-	-	-	-	+	-	-	-	FALSE	CATGTTGTTAAAACCTATCATGT / TCATGTCGATCATGCTTTAG
Gm01	Gm01D19	1330016	1331296	A		7	4	3	-	-	-	+	+	+	+	-	-	-	+	-	-	+	+	FALSE	CCTATTTTCCACACCAAAAG / ATGACATCCGTTCGAGTATC
Gm01	Gm01D20	1355708	1356073	A		10	6	3	+	-	-	+	+	+	+	+	+	-	+	-	+	-	+	TRUE	TAACCCTGACTGACCCAATA / GAAAAACCTCCCCAGTATTT
Gm01	Gm01D21	1657827	1661776	G		1	0	1	-	-	-	-	-	-	-	-	-	-	-	-	-	+	-
Gm01	Gm01D22	1663341	1672263	G	Glyma01g02160.2	15	9	5	+	+	+	+	+	+	+	+	+	+	+	+	+	+	+
Gm01	Gm01D23	2074404	2079788	C		7	2	5	-	-	-	-	-	-	-	+	+	-	+	+	+	+	+
Gm01	Gm01D24	2107975	2112512	T		2	0	2	-	-	-	-	-	-	-	-	-	-	-	+	-	-	+
Gm01	Gm01D25	2195332	2198773	A		3	1	2	-	-	-	-	-	-	+	-	-	-	+	-	+	-	-
Gm01	Gm01D26	2222965	2223732	T		6	2	4	-	-	-	+	-	-	+	-	-	-	+	+	+	+	-
Gm01	Gm01D27	2455120	2458383	C	Glyma01g02963.1	15	9	5	+	+	+	+	+	+	+	+	+	+	+	+	+	+	+	FALSE	tgcattgtgcacttttctac / tgggaataataggactttcaa
Gm01	Gm01D28	2505011	2507953	A		6	2	4	-	-	-	-	-	+	+	-	-	-	-	+	+	+	+
Gm01	Gm01D29	2654365	2655024	A		1	0	1	-	-	-	-	-	-	-	-	-	-	-	-	-	+	-
Gm01	Gm01D30	2793045	2794582	C		4	2	2	-	-	-	-	-	-	-	+	+	-	+	-	+	-	-
Gm01	Gm01D31	2808712	2809081	C		2	1	0	+	-	-	-	-	+	-	-	-	-	-	-	-	-	-
Gm01	Gm01D32	2943943	2965350	T		15	9	5	+	+	+	+	+	+	+	+	+	+	+	+	+	+	+
Gm01	Gm01D33	3196304	3197264	C	Glyma01g03750.1	5	0	5	-	-	-	-	-	-	-	-	-	-	+	+	+	+	+
Gm01	Gm01D34	3227648	3228214	T		2	0	2	-	-	-	-	-	-	-	-	-	-	-	-	-	+	+
Gm01	Gm01D35	3245613	3246177	C		2	0	2	-	-	-	-	-	-	-	-	-	-	-	-	-	+	+
Gm01	Gm01D36	3287355	3289151	N		15	9	5	+	+	+	+	+	+	+	+	+	+	+	+	+	+	+
Gm01	Gm01D37	3497386	3498780	C		4	4	0	.	-	-	+	+	+	+	-	-	-	-	-	-	-	-
Gm01	Gm01D38	3633549	3633864	A		5	3	2	-	-	-	+	-	+	+	-	-	-	-	-	+	-	+
Gm01	Gm01D39	3700556	3703057	A		8	5	2	+	-	-	+	-	+	+	+	+	-	+	-	-	-	+
Gm01	Gm01D40	3735915	3740863	A		1	0	0	+	-	-	-	-	-	-	-	-	-	-	-	-	.	-
Gm01	Gm01D41	3743620	3748946	A		2	0	1	+	-	-	-	-	-	-	-	-	-	-	-	-	+	-
Gm01	Gm01D42	3912669	3914563	T		3	0	3	-	-	-	-	-	-	-	-	-	-	+	+	+	-	-
Gm01	Gm01D43	3922019	3924437	T		1	0	1	-	-	-	-	-	-	-	-	-	-	-	-	-	+	-
Gm01	Gm01D44	4058235	4059134	C		3	0	3	-	-	-	-	-	-	-	-	-	-	-	+	+	-	+
Gm01	Gm01D45	4145348	4146364	A		8	5	3	-	+	+	-	+	+	+	-	-	-	-	+	+	+	-
Gm01	Gm01D46	4148016	4153817	C		9	5	4	-	+	+	-	+	+	+	-	-	-	-	+	+	+	+
Gm01	Gm01D47	4414465	4417027	T		3	0	3	-	-	-	-	-	-	-	-	-	-	+	+	+	-	-
Gm01	Gm01D48	4637339	4638136	A		6	3	3	-	-	-	-	-	+	-	+	+	-	-	+	+	-	+
Gm01	Gm01D49	4799672	4800138	A		3	0	3	-	-	-	-	-	-	-	-	-	-	+	-	+	-	+
Gm01	Gm01D50	4979733	4980768	A		15	9	5	+	+	+	+	+	+	+	+	+	+	+	+	+	+	+
Gm01	Gm01D51	5090919	5091362	T		4	0	4	-	-	-	-	-	-	-	-	-	-	+	+	-	+	+
Gm01	Gm01D52	5189196	5198941	C		15	9	5	+	+	+	+	+	+	+	+	+	+	+	+	+	+	+
Gm01	Gm01D53	5281426	5281990	C		1	1	0	-	-	-	-	-	+	-	-	-	-	-	-	-	-	-
Gm01	Gm01D54	5343280	5347094	T	Glyma01g05540.1	2	0	2	-	-	-	-	-	-	-	-	-	-	-	+	-	-	+
Gm01	Gm01D55	5381932	5386946	G		4	2	2	-	-	+	+	-	-	-	-	-	-	.	+	-	+	-
Gm01	Gm01D56	5390415	5391353	T		1	0	1	-	-	-	-	-	-	-	-	-	-	-	-	+	-	-
Gm01	Gm01D57	5427924	5428442	T		1	0	1	-	-	-	-	-	-	-	-	-	-	-	-	+	-	-
Gm01	Gm01D58	5527262	5528754	T		8	4	4	-	-	+	+	-	-	-	+	+	-	+	+	+	-	+
Gm01	Gm01D59	5643175	5646023	G		2	0	2	-	-	-	-	-	-	-	-	-	-	+	-	-	+	-
Gm01	Gm01D60	5814886	5821751	T	Glyma01g05991.1;Glyma01g06001.1	2	1	1	-	-	+	-	-	-	-	-	-	-	.	-	-	+	-	FALSE	aaaacacctttcaacgtcat / tacctttcaaatctgcacaa
Gm01	Gm01D61	5959930	5971624	T		3	0	3	-	-	-	-	-	-	-	-	-	-	-	+	-	+	+
Gm01	Gm01D62	6051964	6052705	A		5	0	5	-	-	-	-	-	-	-	-	-	-	+	+	+	+	+
Gm01	Gm01D63	6089544	6092149	G		15	9	5	+	+	+	+	+	+	+	+	+	+	+	+	+	+	+
Gm01	Gm01D64	6102082	6118493	T		4	0	4	-	-	-	-	-	-	-	-	-	-	+	+	+	+	.
Gm01	Gm01D65	6130917	6131786	C		5	0	5	-	-	-	-	-	-	-	-	-	-	+	+	+	+	+
Gm01	Gm01D66	6271185	6271667	A		3	0	3	-	-	-	-	-	-	-	-	-	-	+	-	-	+	+
Gm01	Gm01D67	6406090	6410560	C		2	0	2	-	-	-	-	-	-	-	-	-	-	-	+	-	-	+
Gm01	Gm01D68	6421054	6423833	C	Glyma01g06290.1	15	9	5	+	+	+	+	+	+	+	+	+	+	+	+	+	+	+
Gm01	Gm01D69	6511792	6515375	A		2	0	2	-	-	-	-	-	-	-	-	-	-	-	+	-	-	+
Gm01	Gm01D70	6567995	6577255	T		15	9	5	+	+	+	+	+	+	+	+	+	+	+	+	+	+	+
Gm01	Gm01D71	6636153	6649742	T		3	0	3	-	-	-	-	-	-	-	-	-	-	+	+	-	+	-
Gm01	Gm01D72	6660908	6671346	G		3	0	3	-	-	-	-	-	-	-	-	-	-	+	+	-	+	-
Gm01	Gm01D73	6816927	6818357	G		3	0	3	-	-	-	-	-	-	-	-	-	-	+	-	+	-	+
Gm01	Gm01D74	6856995	6857594	T		4	0	4	-	-	-	-	-	-	-	-	-	-	+	+	+	-	+
Gm01	Gm01D75	6937870	6939506	T		3	0	3	-	-	-	-	-	-	-	-	-	-	+	-	+	-	+
Gm01	Gm01D76	6940366	6942572	A		3	0	3	-	-	-	-	-	-	-	-	-	-	+	-	+	-	+
Gm01	Gm01D77	6980538	6981577	T		5	2	3	-	+	+	-	-	-	-	-	-	-	+	-	+	-	+
Gm01	Gm01D78	7028139	7028493	A		3	2	1	-	+	+	-	-	-	-	-	-	-	-	+	-	-	-
Gm01	Gm01D79	7036247	7037048	A		1	0	1	-	-	-	-	-	-	-	-	-	-	-	+	-	-	-
Gm01	Gm01D80	7170579	7189873	G		15	9	5	+	+	+	+	+	+	+	+	+	+	+	+	+	+	+
Gm01	Gm01D81	7232072	7232433	C		2	0	2	-	-	-	-	-	-	-	-	-	-	-	+	-	+	-
Gm01	Gm01D82	7260206	7264166	G		2	0	2	-	-	-	-	-	-	-	-	-	-	+	-	-	-	+
Gm01	Gm01D83	7286943	7288562	G		1	0	1	-	-	-	-	-	-	-	-	-	-	-	+	-	-	-
Gm01	Gm01D84	7339604	7341130	T		15	9	5	+	+	+	+	+	+	+	+	+	+	+	+	+	+	+
Gm01	Gm01D85	7373439	7378416	A		2	0	2	-	-	-	-	-	-	-	-	-	-	+	-	-	-	+
Gm01	Gm01D86	7443164	7462729	A		1	0	1	-	-	-	-	-	-	-	-	-	-	-	-	-	+	-
Gm01	Gm01D87	7493836	7494369	C		6	1	4	+	+	-	-	-	-	-	-	-	-	+	+	-	+	+
Gm01	Gm01D88	8138709	8144822	T		15	9	5	+	+	+	+	+	+	+	+	+	+	+	+	+	+	+
Gm01	Gm01D89	8212089	8215297	T		5	0	5	-	-	-	-	-	-	-	-	-	-	+	+	+	+	+
Gm01	Gm01D90	8466765	8498850	G	Glyma01g07680.2;Glyma01g07690.1;Glyma01g07716.1	3	0	3	-	-	-	-	-	-	-	-	-	-	+	+	-	-	+	True; 259N presence	tgttgtaaattttccatggtc / ggcaaattccctaatagctt
Gm01	Gm01D91	8739055	8740358	C		2	0	2	-	-	-	-	-	-	-	-	-	-	+	.	-	-	+
Gm01	Gm01D92	8774231	8780835	G		4	1	3	-	+	-	-	-	-	-	-	-	-	+	+	-	-	+
Gm01	Gm01D93	9030855	9033951	C	Glyma01g08043.1	15	9	5	+	+	+	+	+	+	+	+	+	+	+	+	+	+	+
Gm01	Gm01D94	9120769	9141560	A		15	9	5	+	+	+	+	+	+	+	+	+	+	+	+	+	+	+
Gm01	Gm01D95	9290857	9293687	T		1	0	1	-	-	-	-	-	-	-	-	-	-	-	-	-	+	-
Gm01	Gm01D96	9329626	9329971	T		1	0	1	-	-	-	-	-	-	-	-	-	-	-	-	-	+	-
Gm01	Gm01D97	9405270	9406360	T		1	0	1	-	-	-	-	-	-	-	-	-	-	-	-	-	+	-
Gm01	Gm01D98	9650389	9651190	A		3	0	3	-	-	-	-	-	-	-	-	-	-	+	+	-	-	+
Gm01	Gm01D99	9938039	9939610	C		1	1	0	-	-	-	-	-	-	-	+	-	-	-	-	-	-	-
Gm01	Gm01D100	9997309	10007682	T	Glyma01g08586.1;Glyma01g08593.1	1	0	1	-	-	-	-	-	-	-	-	-	-	-	-	+	-	-
Gm01	Gm01D101	10035239	10036896	T	Glyma01g08610.2	1	0	1	-	-	-	-	-	-	-	-	-	-	-	-	-	+	-
Gm01	Gm01D102	10065738	10082037	A		1	0	1	-	-	-	-	-	-	-	-	-	-	-	-	+	-	-
Gm01	Gm01D103	10141795	10142278	A		3	0	3	-	-	-	-	-	-	-	-	-	-	+	+	-	-	+
Gm01	Gm01D104	10267925	10271395	A		2	0	2	-	-	-	-	-	-	-	-	-	-	+	.	-	+	-
Gm01	Gm01D105	10339612	10342059	T		3	3	0	-	-	-	+	-	-	-	+	+	-	-	-	-	-	-
Gm01	Gm01D106	10349297	10354703	T		15	9	5	+	+	+	+	+	+	+	+	+	+	+	+	+	+	+
Gm01	Gm01D107	10431262	10432637	A		1	0	1	-	-	-	-	-	-	-	-	-	-	-	-	-	+	-
Gm01	Gm01D108	10522151	10527121	C		1	0	1	-	-	-	-	-	-	-	-	-	-	-	-	-	+	-
Gm01	Gm01D109	10536952	10539114	A		1	0	1	-	-	-	-	-	-	-	-	-	-	-	-	-	+	-
Gm01	Gm01D110	10558951	10559675	T		4	0	4	-	-	-	-	-	-	-	-	-	-	+	+	+	-	+
Gm01	Gm01D111	10571155	10574005	T	Glyma01g09000.1	4	0	4	-	-	-	-	-	-	-	-	-	-	+	+	+	-	+
Gm01	Gm01D112	10604915	10624333	G		5	0	5	-	-	-	-	-	-	-	-	-	-	+	+	+	+	+
Gm01	Gm01D113	10679011	10679395	T		3	0	3	-	-	-	-	-	-	-	-	-	-	+	+	-	-	+
Gm01	Gm01D114	10742773	10743501	G		4	0	4	-	-	-	-	-	-	-	-	-	-	+	+	+	-	+
Gm01	Gm01D115	10809303	10856933	C		8	3	5	-	-	-	+	-	-	-	+	+	-	+	+	+	+	+
Gm01	Gm01D116	11074442	11084653	A		3	0	3	-	-	-	-	-	-	-	-	-	-	+	+	-	-	+
Gm01	Gm01D117	11100991	11101696	T		4	3	1	-	-	-	+	-	-	-	+	+	-	-	-	-	+	-
Gm01	Gm01D118	11105710	11113004	G		15	9	5	+	+	+	+	+	+	+	+	+	+	+	+	+	+	+
Gm01	Gm01D119	11805441	11825312	T		15	9	5	+	+	+	+	+	+	+	+	+	+	+	+	+	+	+
Gm01	Gm01D120	12057330	12059221	G		15	9	5	+	+	+	+	+	+	+	+	+	+	+	+	+	+	+
Gm01	Gm01D121	12379462	12380690	A		2	2	0	-	-	-	+	-	-	-	-	+	-	-	-	-	-	-
Gm01	Gm01D122	12729051	12735530	T		15	9	5	+	+	+	+	+	+	+	+	+	+	+	+	+	+	+
Gm01	Gm01D123	13389804	13390275	G		3	0	3	-	-	-	-	-	-	-	-	-	-	+	+	-	-	+
Gm01	Gm01D124	13670331	13672697	G		2	2	0	-	-	-	+	-	-	-	-	+	-	-	-	-	-	-
Gm01	Gm01D125	13809659	13811456	G		1	0	1	-	-	-	-	-	-	-	-	-	-	-	+	-	-	-
Gm01	Gm01D126	13834371	13834773	A		6	5	0	+	-	+	+	-	+	-	+	+	-	-	-	-	-	-
Gm01	Gm01D127	13877999	13879433	T		2	0	2	-	-	-	-	-	-	-	-	-	-	-	+	+	-	-
Gm01	Gm01D128	14568992	14569435	T		2	0	2	-	-	-	-	-	-	-	-	-	-	-	+	+	-	-
Gm01	Gm01D129	14749493	14763076	A		2	0	2	-	-	-	-	-	-	-	-	-	-	-	+	+	-	-
Gm01	Gm01D130	14792802	14795401	A		6	5	0	+	-	+	+	-	+	-	+	+	-	-	-	-	-	-
Gm01	Gm01D131	14904455	14910093	T		15	9	5	+	+	+	+	+	+	+	+	+	+	+	+	+	+	+
Gm01	Gm01D132	15146178	15163835	C		1	0	1	-	-	-	-	-	-	-	-	-	-	-	+	-	-	-
Gm01	Gm01D133	15509381	15510255	C		9	5	3	+	-	+	+	-	+	.	+	+	-	-	+	+	+	-
Gm01	Gm01D134	15581581	15582279	T		6	5	0	+	-	+	+	-	+	-	+	+	-	-	-	-	-	-
Gm01	Gm01D135	15826172	15844049	T		15	9	5	+	+	+	+	+	+	+	+	+	+	+	+	+	+	+
Gm01	Gm01D136	15971881	15972378	C		1	0	1	-	-	-	-	-	-	-	-	-	-	-	-	-	+	-
Gm01	Gm01D137	16367916	16387373	G		9	5	3	+	-	+	+	-	+	-	+	+	-	-	+	+	+	-
Gm01	Gm01D138	16574515	16577595	T		2	2	0	-	-	-	+	-	-	-	-	+	-	-	-	-	-	-
Gm01	Gm01D139	16582993	16584138	T		2	2	0	-	-	-	+	-	-	-	-	+	-	-	-	-	-	-
Gm01	Gm01D140	16644584	16648073	C		2	2	0	-	-	-	+	-	-	-	-	+	-	-	-	-	-	-
Gm01	Gm01D141	16684177	16689934	T		3	0	3	-	-	-	-	-	-	-	-	-	-	+	+	-	-	+
Gm01	Gm01D142	16715880	16716717	C		1	0	1	-	-	-	-	-	-	-	-	-	-	-	-	-	+	-
Gm01	Gm01D143	16749830	16757721	C	Glyma01g13532.2	2	2	0	-	-	-	+	-	-	-	-	+	-	-	-	-	-	-
Gm01	Gm01D144	17030196	17031238	T		2	2	0	-	-	-	+	-	-	-	-	+	-	-	-	-	-	-
Gm01	Gm01D145	17193077	17194067	A		2	2	0	-	-	-	+	-	-	-	-	+	-	-	-	-	-	-
Gm01	Gm01D146	17404129	17410301	T		15	9	5	+	+	+	+	+	+	+	+	+	+	+	+	+	+	+
Gm01	Gm01D147	17640407	17645575	T		15	9	5	+	+	+	+	+	+	+	+	+	+	+	+	+	+	+
Gm01	Gm01D148	17862018	17862550	C		1	0	1	-	-	-	-	-	-	-	-	-	-	-	-	-	+	-
Gm01	Gm01D149	17886283	17888201	T		2	2	0	-	-	-	+	-	-	-	-	+	-	-	-	-	-	-
Gm01	Gm01D150	17929558	17931692	A		1	0	1	-	-	-	-	-	-	-	-	-	-	-	-	-	+	-
Gm01	Gm01D151	18198034	18201918	C		2	2	0	-	-	-	+	-	-	-	-	+	-	-	-	-	-	-
Gm01	Gm01D152	18306724	18308698	C		1	0	1	-	-	-	-	-	-	-	-	-	-	-	-	-	+	-
Gm01	Gm01D153	18556233	18558280	T		3	0	3	-	-	-	-	-	-	-	-	-	-	+	+	-	-	+
Gm01	Gm01D154	18575319	18576358	A		1	0	1	-	-	-	-	-	-	-	-	-	-	-	-	-	+	-
Gm01	Gm01D155	18918773	18920329	G		1	0	1	-	-	-	-	-	-	-	-	-	-	-	-	+	-	-
Gm01	Gm01D156	19187590	19197267	G		15	9	5	+	+	+	+	+	+	+	+	+	+	+	+	+	+	+
Gm01	Gm01D157	19200758	19219812	T		1	0	1	-	-	-	-	-	-	-	-	-	-	+	-	.	-	-
Gm01	Gm01D158	19240749	19245382	C		1	0	1	-	-	-	-	-	-	-	-	-	-	-	-	+	-	-
Gm01	Gm01D159	19997563	19998644	A		5	0	5	-	-	-	-	-	-	-	-	-	-	+	+	+	+	+
Gm01	Gm01D160	20145158	20146311	A		3	0	3	-	-	-	-	-	-	-	-	-	-	+	+	-	-	+
Gm01	Gm01D161	20407790	20419332	G		3	0	3	-	-	-	-	-	-	-	-	-	-	+	+	-	-	+
Gm01	Gm01D162	20863623	20870597	G		1	0	1	-	-	-	-	-	-	-	-	-	-	-	-	+	-	-
Gm01	Gm01D163	21113316	21113844	C		1	0	1	-	-	-	-	-	-	-	-	-	-	-	-	-	+	-
Gm01	Gm01D164	21537620	21555279	G		15	9	5	+	+	+	+	+	+	+	+	+	+	+	+	+	+	+
Gm01	Gm01D165	21654191	21663415	A		15	9	5	+	+	+	+	+	+	+	+	+	+	+	+	+	+	+
Gm01	Gm01D166	21908597	21917477	A		1	0	1	-	-	-	-	-	-	-	-	-	-	-	-	+	-	-
Gm01	Gm01D167	22233418	22234127	T		2	0	2	-	-	-	-	-	-	-	-	-	-	.	+	-	-	+
Gm01	Gm01D168	22244214	22261218	G		15	9	5	+	+	+	+	+	+	+	+	+	+	+	+	+	+	+
Gm01	Gm01D169	22289403	22290263	T		3	0	3	-	-	-	-	-	-	-	-	-	-	+	+	-	-	+
Gm01	Gm01D170	22292268	22294347	C		3	0	3	-	-	-	-	-	-	-	-	-	-	+	+	-	-	+
Gm01	Gm01D171	22319787	22335085	G		15	9	5	+	+	+	+	+	+	+	+	+	+	+	+	+	+	+
Gm01	Gm01D172	22463262	22468148	T		15	9	5	+	+	+	+	+	+	+	+	+	+	+	+	+	+	+
Gm01	Gm01D173	22730927	22732587	G		1	0	1	-	-	-	-	-	-	-	-	-	-	-	-	+	-	-
Gm01	Gm01D174	22870475	22886158	C		15	9	5	+	+	+	+	+	+	+	+	+	+	+	+	+	+	+
Gm01	Gm01D175	22891416	22892357	C		4	0	4	-	-	-	-	.	.	-	-	-	-	+	+	+	-	+
Gm01	Gm01D176	22908174	22910060	T		2	0	2	-	-	-	-	-	-	-	-	-	-	+	-	-	-	+
Gm01	Gm01D177	22970656	22971192	G		2	1	0	+	-	+	-	-	-	-	-	-	-	-	-	-	-	-
Gm01	Gm01D178	23521734	23524326	A		1	0	1	-	-	-	-	-	-	-	-	-	-	-	-	-	-	+
Gm01	Gm01D179	23564571	23581184	A		15	9	5	+	+	+	+	+	+	+	+	+	+	+	+	+	+	+
Gm01	Gm01D180	23617153	23627067	A		1	0	1	-	-	-	-	-	-	-	-	-	-	-	-	-	+	-
Gm01	Gm01D181	23935421	23943896	A		15	9	5	+	+	+	+	+	+	+	+	+	+	+	+	+	+	+
Gm01	Gm01D182	24026570	24036313	G		15	9	5	+	+	+	+	+	+	+	+	+	+	+	+	+	+	+
Gm01	Gm01D183	24055077	24059631	T		1	0	1	-	-	-	-	-	-	-	-	-	-	-	-	+	-	-
Gm01	Gm01D184	24106692	24115946	T		15	9	5	+	+	+	+	+	+	+	+	+	+	+	+	+	+	+
Gm01	Gm01D185	24121033	24185785	G		15	9	5	+	+	+	+	+	+	+	+	+	+	+	+	+	+	+
Gm01	Gm01D186	24333282	24353342	T		15	9	5	+	+	+	+	+	+	+	+	+	+	+	+	+	+	+
Gm01	Gm01D187	24678755	24679701	G		1	0	1	-	-	-	-	-	-	-	-	-	-	-	-	-	+	-
Gm01	Gm01D188	24697419	24698396	A		3	0	3	-	-	-	-	-	-	-	-	-	-	+	+	-	-	+
Gm01	Gm01D189	25003838	25004425	A		1	0	1	-	-	-	-	-	-	-	-	-	-	-	-	+	-	-
Gm01	Gm01D190	25374020	25375108	T		5	0	5	-	-	-	-	-	-	-	-	-	-	+	+	+	+	+
Gm01	Gm01D191	25412152	25433647	A		15	9	5	+	+	+	+	+	+	+	+	+	+	+	+	+	+	+
Gm01	Gm01D192	25720463	25736899	T		15	9	5	+	+	+	+	+	+	+	+	+	+	+	+	+	+	+
Gm01	Gm01D193	26408319	26409505	C		3	0	3	-	-	-	-	-	-	-	-	-	-	+	+	-	-	+
Gm01	Gm01D194	26499291	26499819	G		1	0	1	-	-	-	-	-	-	-	-	-	-	-	-	-	+	-
Gm01	Gm01D195	26614683	26616100	A		15	9	5	+	+	+	+	+	+	+	+	+	+	+	+	+	+	+
Gm01	Gm01D196	26809273	26812405	A		15	9	5	+	+	+	+	+	+	+	+	+	+	+	+	+	+	+
Gm01	Gm01D197	27504706	27505873	A		3	0	3	-	-	-	-	-	-	-	-	-	-	+	+	-	-	+
Gm01	Gm01D198	27522913	27526272	A		3	0	3	-	-	-	-	-	-	-	-	-	-	+	+	-	-	+
Gm01	Gm01D199	27553163	27554174	A		5	0	5	-	-	-	-	-	-	-	-	-	-	+	+	+	+	+
Gm01	Gm01D200	27585306	27602422	A		15	9	5	+	+	+	+	+	+	+	+	+	+	+	+	+	+	+
Gm01	Gm01D201	27635392	27635848	T		3	0	3	-	-	-	-	-	-	-	-	-	-	+	+	-	-	+
Gm01	Gm01D202	27949764	27959226	T		15	9	5	+	+	+	+	+	+	+	+	+	+	+	+	+	+	+
Gm01	Gm01D203	27960776	27962518	A		1	1	0	-	-	-	-	+	-	-	-	-	-	-	-	-	-	-
Gm01	Gm01D204	28109759	28110127	T	Glyma01g22406.1	3	0	3	.	-	-	.	-	-	-	-	-	-	+	+	-	-	+
Gm01	Gm01D205	28155601	28159127	G		5	0	5	-	-	-	-	-	-	-	-	-	-	+	+	+	+	+
Gm01	Gm01D206	28180757	28188423	C		5	0	5	-	-	-	-	-	-	-	-	-	-	+	+	+	+	+
Gm01	Gm01D207	28223903	28224238	T		5	0	5	-	-	-	-	-	-	-	-	-	-	+	+	+	+	+
Gm01	Gm01D208	28254182	28263469	A		4	0	4	-	-	-	-	-	-	-	-	-	-	+	+	-	+	+
Gm01	Gm01D209	28267175	28267596	T		4	0	4	-	-	-	-	-	-	-	-	-	-	+	+	-	+	+
Gm01	Gm01D210	28275418	28277300	C		1	0	1	-	-	-	-	-	-	-	-	-	-	-	-	+	-	-
Gm01	Gm01D211	28304483	28308402	T		4	3	0	+	-	+	+	-	-	-	-	+	-	-	-	-	-	-
Gm01	Gm01D212	28343684	28346926	A		4	0	4	-	-	-	-	-	-	-	-	-	-	+	+	-	+	+
Gm01	Gm01D213	28556372	28558975	C		1	0	1	-	-	-	-	-	-	-	-	-	-	-	-	-	+	-
Gm01	Gm01D214	28621328	28622007	A		1	0	1	-	-	-	-	-	-	-	-	-	-	.	-	+	-	-
Gm01	Gm01D215	28642861	28648186	G		3	0	3	-	-	-	-	-	-	-	-	-	-	-	+	+	+	-
Gm01	Gm01D216	28666694	28673155	G		3	0	3	-	-	-	-	-	-	-	-	-	-	-	+	+	+	-
Gm01	Gm01D217	28674270	28683462	T		3	0	3	-	-	-	-	-	-	-	-	-	-	-	+	+	+	-
Gm01	Gm01D218	28693660	28699373	A		3	0	3	-	-	-	-	-	-	-	-	-	-	-	+	+	+	-
Gm01	Gm01D219	28808556	28827636	C		11	5	5	+	+	+	+	-	-	-	+	+	-	+	+	+	+	+
Gm01	Gm01D220	29109281	29163765	T	Glyma01g22871.1;Glyma01g22880.1	5	4	0	+	-	+	+	-	-	-	+	+	-	-	-	-	-	-	TRUE	ggtaccatgagaggtctacg / tttgagtggaggctaagaaa
Gm01	Gm01D221	29179188	29183318	T		1	0	1	-	-	-	-	-	-	-	-	-	-	-	-	-	+	-
Gm01	Gm01D222	29294937	29300249	T	Glyma01g22962.1	5	4	0	+	-	+	+	-	-	-	+	+	-	-	-	-	-	-
Gm01	Gm01D223	29316467	29316765	T		6	5	0	+	-	+	+	-	+	-	+	+	-	-	-	-	-	-
Gm01	Gm01D224	29689745	29690207	A		9	5	3	+	-	+	+	-	+	-	+	+	-	-	+	+	+	-
Gm01	Gm01D225	29938900	29942417	A		5	1	4	-	-	-	+	-	-	-	-	-	-	+	+	+	+	.
Gm01	Gm01D226	29957905	29974408	G		15	9	5	+	+	+	+	+	+	+	+	+	+	+	+	+	+	+
Gm01	Gm01D227	30108763	30109840	G	Glyma01g23427.1	1	0	1	-	-	-	-	-	-	-	-	-	-	-	+	-	-	-
Gm01	Gm01D228	30228050	30230367	A		1	1	0	-	-	+	-	-	-	-	-	-	-	-	-	-	-	-
Gm01	Gm01D229	30505609	30525815	G		15	9	5	+	+	+	+	+	+	+	+	+	+	+	+	+	+	+
Gm01	Gm01D230	30845822	30848286	A		2	1	0	+	-	-	-	-	-	-	-	+	-	-	-	-	-	.
Gm01	Gm01D231	30854797	30855904	G		15	9	5	+	+	+	+	+	+	+	+	+	+	+	+	+	+	+
Gm01	Gm01D232	30863784	30873145	T		15	9	5	+	+	+	+	+	+	+	+	+	+	+	+	+	+	+
Gm01	Gm01D233	31200706	31202578	C		6	5	0	+	-	+	+	-	+	-	+	+	-	-	-	-	-	-
Gm01	Gm01D234	31507043	31508211	G		15	9	5	+	+	+	+	+	+	+	+	+	+	+	+	+	+	+
Gm01	Gm01D235	31594054	31600841	A		15	9	5	+	+	+	+	+	+	+	+	+	+	+	+	+	+	+
Gm01	Gm01D236	32290991	32296316	A		1	1	0	-	+	-	-	-	-	-	-	-	-	-	-	-	-	-
Gm01	Gm01D237	32305921	32306437	C		1	1	0	-	+	-	-	-	-	-	-	-	-	-	-	-	-	-
Gm01	Gm01D238	32325447	32330248	T		1	1	0	-	+	-	-	-	-	-	-	-	-	-	-	-	-	-
Gm01	Gm01D239	32374729	32375427	T		1	1	0	-	+	-	-	-	-	-	-	-	-	-	-	-	-	-
Gm01	Gm01D240	32386673	32387128	A		1	1	0	-	+	-	-	-	-	-	-	-	-	-	-	-	-	-
Gm01	Gm01D241	32398303	32399106	T		4	1	3	-	+	-	-	-	-	-	-	-	-	+	-	-	+	+
Gm01	Gm01D242	32407019	32409855	C		1	1	0	-	+	-	-	-	-	-	-	-	-	-	-	-	-	-
Gm01	Gm01D243	32413593	32427218	T	Glyma01g24771.1;Glyma01g24790.1	1	1	0	-	+	-	-	-	-	-	-	-	-	-	-	-	-	-
Gm01	Gm01D244	32430163	32439734	G		15	9	5	+	+	+	+	+	+	+	+	+	+	+	+	+	+	+
Gm01	Gm01D245	32455740	32457639	A		1	0	1	-	-	-	-	-	-	-	-	-	-	-	-	+	-	-
Gm01	Gm01D246	32505065	32531806	G		15	9	5	+	+	+	+	+	+	+	+	+	+	+	+	+	+	+
Gm01	Gm01D247	32628456	32629336	A		2	1	1	-	+	-	-	-	-	-	-	-	-	-	-	+	-	-
Gm01	Gm01D248	32660841	32678270	A		1	1	0	-	-	-	-	-	-	-	-	+	-	-	-	-	-	-
Gm01	Gm01D249	32693499	32698633	A		1	0	1	-	-	-	-	-	-	-	-	-	-	-	+	.	-	-
Gm01	Gm01D250	32703402	32704326	C		15	9	5	+	+	+	+	+	+	+	+	+	+	+	+	+	+	+
Gm01	Gm01D251	32720073	32721703	T		3	1	2	-	+	-	-	-	-	-	-	-	-	-	+	+	-	-
Gm01	Gm01D252	32751034	32752097	T		3	1	2	-	+	-	-	-	-	-	-	-	-	-	+	+	-	-
Gm01	Gm01D253	32933376	32934122	A		2	0	2	-	-	-	-	-	-	-	-	-	-	+	-	-	+	-
Gm01	Gm01D254	32938982	32948293	C		15	9	5	+	+	+	+	+	+	+	+	+	+	+	+	+	+	+
Gm01	Gm01D255	33006838	33007960	G		2	0	2	-	-	-	-	-	-	-	-	-	-	+	-	-	+	-
Gm01	Gm01D256	33346087	33354550	A		15	9	5	+	+	+	+	+	+	+	+	+	+	+	+	+	+	+
Gm01	Gm01D257	33472943	33482061	G		15	9	5	+	+	+	+	+	+	+	+	+	+	+	+	+	+	+
Gm01	Gm01D258	33631811	33632201	C		1	1	0	-	+	-	-	-	-	-	-	-	-	-	-	-	-	-
Gm01	Gm01D259	33774805	33776296	T		1	0	1	-	-	-	-	-	-	-	-	-	-	-	+	-	-	-
Gm01	Gm01D260	33904644	33910798	T		1	1	0	-	-	-	-	-	-	-	-	+	-	-	-	-	-	-
Gm01	Gm01D261	33959217	33961146	A		1	0	1	-	-	-	-	-	-	-	-	-	-	-	-	+	-	-
Gm01	Gm01D262	33989573	34007571	G		15	9	5	+	+	+	+	+	+	+	+	+	+	+	+	+	+	+
Gm01	Gm01D263	34079780	34089033	G		15	9	5	+	+	+	+	+	+	+	+	+	+	+	+	+	+	+
Gm01	Gm01D264	34103045	34103792	G		1	0	1	-	-	-	-	-	-	-	-	-	-	-	-	+	-	-
Gm01	Gm01D265	34132080	34140540	C		15	9	5	+	+	+	+	+	+	+	+	+	+	+	+	+	+	+
Gm01	Gm01D266	34297657	34298782	T		1	0	1	-	-	-	-	-	-	-	-	-	-	-	+	-	-	-
Gm01	Gm01D267	34335527	34345641	A	Glyma01g25980.2	1	0	1	-	-	-	-	-	-	-	-	-	-	-	+	-	-	-
Gm01	Gm01D268	34351839	34352517	G		5	1	4	-	-	-	-	-	-	-	-	+	-	+	-	+	+	+
Gm01	Gm01D269	34398250	34398946	T		1	0	1	-	-	-	-	-	-	-	-	-	-	-	-	+	-	-
Gm01	Gm01D270	34566873	34569207	A		1	0	1	-	-	-	-	-	-	-	-	-	-	-	+	.	-	.
Gm01	Gm01D271	34595521	34595931	G		2	0	2	-	-	-	-	-	-	-	-	-	-	-	+	+	-	-
Gm01	Gm01D272	34841087	34841940	A		2	0	2	-	-	-	-	-	-	-	-	-	-	-	+	+	-	-
Gm01	Gm01D273	34860372	34862316	G		2	0	2	-	-	-	-	-	-	-	-	-	-	-	+	+	-	-
Gm01	Gm01D274	34961678	34962167	C		2	0	2	-	-	-	-	-	-	-	-	-	-	-	+	+	-	-
Gm01	Gm01D275	34971458	34971940	T		2	0	2	-	-	-	-	-	-	-	-	-	-	-	+	+	-	-
Gm01	Gm01D276	34988938	34998100	G		15	9	5	+	+	+	+	+	+	+	+	+	+	+	+	+	+	+
Gm01	Gm01D277	35336784	35346562	A		15	9	5	+	+	+	+	+	+	+	+	+	+	+	+	+	+	+
Gm01	Gm01D278	35459524	35467697	G	Glyma01g26681.1	1	0	1	-	-	-	-	-	-	-	-	-	-	-	+	-	-	-
Gm01	Gm01D279	35622023	35622576	C		13	7	5	+	+	+	+	+	+	+	+	-	-	+	+	+	+	+
Gm01	Gm01D280	35626358	35630171	T		13	7	5	+	+	+	+	+	+	+	+	-	-	+	+	+	+	+
Gm01	Gm01D281	35651690	35652631	G		1	0	1	-	-	-	-	-	-	-	-	-	-	-	-	-	+	-
Gm01	Gm01D282	35732203	35733416	A		15	9	5	+	+	+	+	+	+	+	+	+	+	+	+	+	+	+
Gm01	Gm01D283	35844675	35857750	A		12	7	4	+	+	+	+	+	+	+	+	-	-	+	+	+	+	-
Gm01	Gm01D284	35870263	35870838	C		1	0	1	-	-	-	-	-	-	-	-	-	-	-	+	-	-	-
Gm01	Gm01D285	35892632	35893921	A		1	0	1	-	-	-	-	-	-	-	-	-	-	-	.	-	+	-
Gm01	Gm01D286	35895258	35910182	T		13	7	5	+	+	+	+	+	+	+	+	-	-	+	+	+	+	+
Gm01	Gm01D287	35970611	35970907	T	Glyma01g26990.1	13	7	5	+	+	+	+	+	+	+	+	-	-	+	+	+	+	+
Gm01	Gm01D288	36002285	36006606	G	Glyma01g27020.1	15	9	5	+	+	+	+	+	+	+	+	+	+	+	+	+	+	+
Gm01	Gm01D289	36081173	36082186	G		2	0	2	-	-	-	-	-	-	-	-	-	-	-	+	-	+	-
Gm01	Gm01D290	36087111	36105023	T		15	9	5	+	+	+	+	+	+	+	+	+	+	+	+	+	+	+
Gm01	Gm01D291	36364396	36365695	A		10	7	2	+	+	+	+	+	+	+	+	-	-	-	-	+	-	+
Gm01	Gm01D292	36463276	36467697	G	Glyma01g27310.1	15	9	5	+	+	+	+	+	+	+	+	+	+	+	+	+	+	+
Gm01	Gm01D293	36492958	36497563	G		2	0	2	-	-	-	-	-	-	-	-	-	-	-	+	-	+	-
Gm01	Gm01D294	36509395	36511067	C		2	0	2	-	-	-	-	-	-	-	-	-	-	-	+	-	+	-
Gm01	Gm01D295	36560552	36561313	G		2	0	2	-	-	-	-	-	-	-	-	-	-	+	-	-	+	-
Gm01	Gm01D296	36608415	36608766	T		12	7	4	+	+	+	+	+	+	+	+	-	-	+	+	+	+	-
Gm01	Gm01D297	36752898	36765871	C		11	7	3	+	+	+	+	+	+	+	+	-	-	+	-	+	.	+
Gm01	Gm01D298	36775872	36777311	G		8	7	0	+	+	+	+	+	+	+	+	-	-	-	-	-	-	-
Gm01	Gm01D299	36798939	36801433	A		2	0	2	-	-	-	-	-	-	-	-	-	-	+	-	-	-	+
Gm01	Gm01D300	36803612	36822554	G		1	0	1	-	-	-	-	-	-	-	-	-	-	.	-	-	-	+
Gm01	Gm01D301	36870868	36877415	A		2	0	2	-	-	-	-	-	-	-	-	-	-	+	-	-	-	+
Gm01	Gm01D302	36954820	36960374	C		15	9	5	+	+	+	+	+	+	+	+	+	+	+	+	+	+	+
Gm01	Gm01D303	37006284	37025765	T		10	7	2	+	+	+	+	+	+	+	+	-	-	+	-	-	+	-
Gm01	Gm01D304	37110932	37112006	T		12	7	4	+	+	+	+	+	+	+	+	-	-	-	+	+	+	+
Gm01	Gm01D305	37157621	37158083	G		1	0	1	-	-	-	-	-	-	-	-	-	-	-	-	-	-	+
Gm01	Gm01D306	37245431	37265548	G		15	9	5	+	+	+	+	+	+	+	+	+	+	+	+	+	+	+
Gm01	Gm01D307	37265936	37266452	C		1	0	1	-	-	-	-	-	-	-	-	-	-	-	-	-	+	-
Gm01	Gm01D308	37470534	37471015	C		8	7	0	+	+	+	+	+	+	+	+	-	-	-	-	-	-	-
Gm01	Gm01D309	37690859	37691346	A		2	0	2	-	-	-	-	-	-	-	-	-	-	-	+	+	-	-
Gm01	Gm01D310	37799760	37800228	G		2	0	2	-	-	-	-	-	-	-	-	-	-	-	+	+	-	-
Gm01	Gm01D311	37832917	37839613	T		15	9	5	+	+	+	+	+	+	+	+	+	+	+	+	+	+	+
Gm01	Gm01D312	37917631	37926807	A		15	9	5	+	+	+	+	+	+	+	+	+	+	+	+	+	+	+
Gm01	Gm01D313	37929934	37930891	T		8	7	0	+	+	+	+	+	+	+	+	-	-	-	-	-	-	-
Gm01	Gm01D314	38181227	38187194	A		8	7	0	+	+	+	+	+	+	+	+	-	-	-	-	-	-	-
Gm01	Gm01D315	38254717	38255906	A		11	6	4	+	+	+	+	+	-	+	+	-	-	-	+	+	+	+
Gm01	Gm01D316	38260303	38261239	T	Glyma01g28491.1	8	7	0	+	+	+	+	+	+	+	+	-	-	-	-	-	-	-
Gm01	Gm01D317	38336030	38336759	G		1	0	1	-	-	-	-	-	-	-	-	-	-	-	-	-	-	+
Gm01	Gm01D318	38501723	38511290	T		15	9	5	+	+	+	+	+	+	+	+	+	+	+	+	+	+	+
Gm01	Gm01D319	38522826	38523448	A		3	0	3	-	-	-	-	-	-	-	-	-	-	+	+	+	-	-
Gm01	Gm01D320	38588454	38592051	A		10	7	2	+	+	+	+	+	+	+	+	-	-	-	-	-	+	+
Gm01	Gm01D321	38620854	38658810	A		15	9	5	+	+	+	+	+	+	+	+	+	+	+	+	+	+	+
Gm01	Gm01D322	38896410	38906236	A		15	9	5	+	+	+	+	+	+	+	+	+	+	+	+	+	+	+
Gm01	Gm01D323	38910240	38910860	T		5	5	0	-	+	+	+	+	-	-	+	-	-	-	-	-	-	-
Gm01	Gm01D324	38949868	38969634	A		1	0	1	-	-	-	-	-	-	-	-	-	-	+	-	-	-	-
Gm01	Gm01D325	39005573	39006348	A		1	0	1	-	-	-	-	-	-	-	-	-	-	-	-	-	-	+
Gm01	Gm01D326	39143202	39143800	T		10	6	3	+	+	+	+	+	-	+	+	-	-	-	+	+	+	-
Gm01	Gm01D327	39151134	39168594	A		15	9	5	+	+	+	+	+	+	+	+	+	+	+	+	+	+	+
Gm01	Gm01D328	39189136	39190260	C		2	0	2	-	-	-	-	-	-	-	-	-	-	-	+	+	-	-
Gm01	Gm01D329	39195596	39197409	C		1	0	1	-	-	-	-	-	-	-	-	-	-	+	-	-	-	-
Gm01	Gm01D330	39311854	39313496	A		9	6	2	+	+	+	+	+	-	+	+	-	-	-	+	-	-	+
Gm01	Gm01D331	39326959	39327648	G		7	6	0	+	+	+	+	+	-	+	+	-	-	-	-	-	-	-
Gm01	Gm01D332	39452316	39454509	A	Glyma01g29362.1	1	0	1	-	-	-	-	-	-	-	-	-	-	-	+	-	-	-
Gm01	Gm01D333	39547078	39552321	A		7	6	0	+	+	+	+	+	-	+	+	-	-	-	-	-	-	-
Gm01	Gm01D334	39566235	39584563	T		7	6	0	+	+	+	+	+	-	+	+	-	-	-	-	-	-	-
Gm01	Gm01D335	39620842	39636901	G		11	6	4	+	+	+	+	+	-	+	+	-	-	+	+	+	+	-
Gm01	Gm01D336	39642767	39645704	C		11	6	4	+	+	+	+	+	-	+	+	-	-	+	+	+	+	-
Gm01	Gm01D337	39842705	39845376	A		5	3	2	-	-	+	+	-	-	-	+	-	-	-	-	+	-	+
Gm01	Gm01D338	39860039	39861154	A		15	9	5	+	+	+	+	+	+	+	+	+	+	+	+	+	+	+
Gm01	Gm01D339	39863410	39863807	C		3	3	0	-	-	+	+	-	-	-	+	-	-	-	-	-	-	-
Gm01	Gm01D340	39940529	39942261	T		5	3	2	-	-	+	+	-	-	-	+	-	-	-	-	+	-	+
Gm01	Gm01D341	39991602	39996778	G		5	3	2	-	-	+	+	-	-	-	+	-	-	-	-	+	-	+
Gm01	Gm01D342	39998257	39999290	A		5	3	2	-	-	+	+	-	-	-	+	-	-	-	-	+	-	+
Gm01	Gm01D343	40021909	40023286	T		5	3	2	-	-	+	+	-	-	-	+	-	-	-	-	+	-	+
Gm01	Gm01D344	40023734	40031613	C	Glyma01g29715.1	5	3	2	-	-	+	+	-	-	-	+	-	-	-	-	+	-	+
Gm01	Gm01D345	40065976	40068443	A		5	3	2	-	-	+	+	-	-	-	+	-	-	-	-	+	-	+
Gm01	Gm01D346	40173211	40190663	C		5	4	1	-	-	+	+	-	+	-	+	-	-	-	-	-	+	-
Gm01	Gm01D347	40193388	40194701	G		5	4	1	-	-	+	+	-	+	-	+	-	-	.	-	.	+	-
Gm01	Gm01D348	40226853	40227175	A		1	0	1	-	-	-	-	-	-	-	-	-	-	-	-	+	-	-
Gm01	Gm01D349	40416784	40419808	T		5	4	1	-	-	+	+	-	+	-	+	-	-	-	-	-	+	-
Gm01	Gm01D350	40442654	40446359	T		1	0	1	-	-	-	-	-	-	-	-	-	-	-	-	-	-	+
Gm01	Gm01D351	40466530	40467822	A		5	4	1	-	-	+	+	-	+	-	+	-	-	-	-	-	+	-
Gm01	Gm01D352	40550110	40550983	A		1	0	1	-	-	-	-	-	-	-	-	-	-	-	-	-	-	+
Gm01	Gm01D353	40553745	40556620	C		6	4	2	-	-	+	+	-	+	-	+	-	-	+	-	-	+	-
Gm01	Gm01D354	40582419	40583062	T		6	4	2	-	-	+	+	-	+	-	+	-	-	+	-	-	+	-
Gm01	Gm01D355	40611520	40621184	T		15	9	5	+	+	+	+	+	+	+	+	+	+	+	+	+	+	+
Gm01	Gm01D356	40630291	40631082	T		2	0	2	-	-	-	-	-	-	-	-	-	-	-	-	+	-	+
Gm01	Gm01D357	40656743	40659280	T		8	4	4	-	-	+	+	-	+	-	+	-	-	+	-	+	+	+
Gm01	Gm01D358	40783838	40785235	A		7	4	3	-	-	+	+	-	+	-	+	-	-	+	-	+	+	-
Gm01	Gm01D359	40835260	40837793	G		2	0	2	-	-	-	-	-	-	-	-	-	-	-	+	-	+	-
Gm01	Gm01D360	40859255	40861689	T		5	3	1	+	+	-	-	+	-	+	-	-	-	-	-	-	+	-
Gm01	Gm01D361	40927351	40930891	C		7	4	3	-	-	+	+	-	+	-	+	-	-	+	-	+	+	.
Gm01	Gm01D362	41147692	41152826	C		5	3	1	+	+	-	-	+	-	+	-	-	-	-	-	-	+	-
Gm01	Gm01D363	41172482	41173891	A	Glyma01g30460.1;Glyma01g30485.1	6	4	2	-	-	+	+	-	+	-	+	-	-	+	-	-	+	-
Gm01	Gm01D364	41255056	41275187	C		1	0	1	-	-	-	-	-	.	-	-	-	-	-	-	-	+	-
Gm01	Gm01D365	41262251	41273074	T		1	0	1	-	-	-	-	-	.	-	-	-	-	-	-	-	+	-
Gm01	Gm01D366	41306876	41308833	G		7	4	3	-	-	+	+	-	+	-	+	-	-	+	-	-	+	+
Gm01	Gm01D367	41310211	41310532	G		7	4	3	-	-	+	+	-	+	-	+	-	-	+	-	-	+	+
Gm01	Gm01D368	41533201	41543134	A		1	0	1	-	-	-	-	-	-	-	-	-	-	+	-	-	-	-
Gm01	Gm01D369	41557033	41560487	T		1	0	1	-	-	-	-	-	-	-	-	-	-	-	-	+	.	-
Gm01	Gm01D370	41564763	41567581	A		11	6	4	+	+	+	+	+	-	+	+	-	-	+	-	+	+	+
Gm01	Gm01D371	41580841	41597916	C		15	9	5	+	+	+	+	+	+	+	+	+	+	+	+	+	+	+
Gm01	Gm01D372	41605935	41607586	T		2	0	2	-	-	-	-	-	-	-	-	-	-	-	-	+	+	-
Gm01	Gm01D373	41718053	41718585	A		9	4	4	+	+	-	-	+	+	+	-	-	-	+	+	-	+	+
Gm01	Gm01D374	41734053	41737227	G		5	3	1	+	+	-	-	+	-	+	-	-	-	-	-	-	+	-
Gm01	Gm01D375	41741023	41753842	T		9	4	4	+	+	-	-	+	+	+	-	-	-	+	+	-	+	+
Gm01	Gm01D376	41789673	41790811	T		2	0	2	-	-	-	-	-	-	-	-	-	-	-	-	+	+	-
Gm01	Gm01D377	41853134	41863600	T		15	9	5	+	+	+	+	+	+	+	+	+	+	+	+	+	+	+
Gm01	Gm01D378	41874740	41875308	T		3	0	3	-	-	-	-	-	-	-	-	-	-	-	+	-	+	+
Gm01	Gm01D379	41879886	41880598	T		4	3	1	-	-	+	+	-	-	-	+	-	-	-	-	-	+	-
Gm01	Gm01D380	41983732	41986111	T		10	6	3	+	+	+	+	+	-	+	+	-	-	-	-	+	+	+
Gm01	Gm01D381	42041884	42042562	C	Glyma01g31230.2	2	1	1	-	-	-	-	-	+	-	-	-	-	-	-	-	+	-
Gm01	Gm01D382	42075427	42075769	T		6	4	1	+	+	-	-	+	+	+	-	-	-	-	-	.	.	+
Gm01	Gm01D383	42144854	42147950	T	Glyma01g31311.1	9	4	5	-	-	+	+	-	+	-	+	-	-	+	+	+	+	+
Gm01	Gm01D384	42224454	42225918	A		1	0	1	-	-	-	-	-	-	-	-	-	-	+	-	-	-	-
Gm01	Gm01D385	42294452	42294931	A		3	0	3	-	-	-	-	-	-	-	-	-	-	+	-	-	+	+
Gm01	Gm01D386	42445885	42448354	T		11	5	5	+	-	+	+	-	+	+	+	-	-	+	+	+	+	+
Gm01	Gm01D387	42546217	42548316	A		1	0	1	-	-	-	-	-	-	-	-	-	-	-	+	-	-	-
Gm01	Gm01D388	42567557	42568372	G		3	2	0	+	-	-	-	-	+	+	-	-	-	-	-	-	-	-
Gm01	Gm01D389	42593941	42605499	C	Glyma01g31581.1	3	2	0	+	-	-	-	-	+	+	-	-	-	-	-	-	-	-
Gm01	Gm01D390	42636814	42641124	A		15	9	5	+	+	+	+	+	+	+	+	+	+	+	+	+	+	+
Gm01	Gm01D391	42814413	42815193	C		1	0	1	-	-	-	-	-	-	-	-	-	-	-	+	-	-	-
Gm01	Gm01D392	42837316	42838402	G		7	2	4	+	-	-	-	-	+	+	-	-	-	+	+	+	+	-
Gm01	Gm01D393	42920134	42929382	T		15	9	5	+	+	+	+	+	+	+	+	+	+	+	+	+	+	+
Gm01	Gm01D394	43043513	43054032	T		10	7	2	+	+	+	+	+	+	+	+	-	-	+	-	-	+	-
Gm01	Gm01D395	43064104	43064764	T		1	0	1	-	-	-	-	-	-	-	-	-	-	-	-	-	-	+
Gm01	Gm01D396	43293312	43294902	A		1	0	1	-	-	-	-	-	-	-	-	-	-	-	+	-	-	-
Gm01	Gm01D397	43379394	43380123	A		1	0	1	-	-	-	-	-	-	-	-	-	-	-	-	+	-	-
Gm01	Gm01D398	43403982	43412694	T		8	3	4	+	-	-	+	-	+	+	-	-	-	+	+	+	+	-
Gm01	Gm01D399	43428605	43434317	A		2	0	2	-	-	-	.	-	-	-	-	-	-	+	-	+	-	-
Gm01	Gm01D400	43437049	43438412	G		15	9	5	+	+	+	+	+	+	+	+	+	+	+	+	+	+	+
Gm01	Gm01D401	43462237	43463077	C		3	1	2	-	-	-	+	-	-	-	-	-	-	+	-	+	-	-
Gm01	Gm01D402	43508002	43508891	A		1	0	1	-	-	-	-	-	-	-	-	-	-	-	-	-	-	+
Gm01	Gm01D403	43787887	43793021	A		6	2	3	+	-	-	-	-	+	+	-	-	-	+	+	+	-	-
Gm01	Gm01D404	43885220	43900839	A		6	2	3	+	-	-	-	-	+	+	-	-	-	+	+	+	-	-
Gm01	Gm01D405	43907333	43909074	G		6	2	3	+	-	-	-	-	+	+	-	-	-	+	+	+	-	-
Gm01	Gm01D406	43913738	43914469	A	Glyma01g32390.5	1	0	1	-	-	-	-	-	-	-	-	-	-	-	-	-	+	-
Gm01	Gm01D407	44013474	44024154	C		6	2	3	+	-	-	-	-	+	+	-	-	-	+	+	+	-	-
Gm01	Gm01D408	44031273	44033773	A		4	2	1	+	-	-	-	-	+	+	-	-	-	.	+	.	-	-
Gm01	Gm01D409	44057251	44057581	T		4	0	4	-	-	-	-	-	-	-	-	-	-	+	+	+	+	.
Gm01	Gm01D410	44125309	44126368	T		5	2	2	+	-	-	-	-	+	+	-	-	-	.	+	+	-	.
Gm01	Gm01D411	44158939	44178358	C		7	2	4	+	-	-	-	-	+	+	-	-	-	+	+	+	-	+
Gm01	Gm01D412	44219261	44221494	A		7	2	4	+	-	-	-	-	+	+	-	-	-	+	+	+	-	+
Gm01	Gm01D413	44225681	44226294	G		4	0	4	-	-	-	-	-	-	-	-	-	-	+	+	+	-	+
Gm01	Gm01D414	44335904	44336778	C		4	0	4	-	-	-	-	-	-	-	-	-	-	+	+	+	-	+
Gm01	Gm01D415	44352524	44353270	A	Glyma01g32775.1	4	0	4	-	-	-	-	-	-	-	-	-	-	+	+	+	-	+
Gm01	Gm01D416	44461953	44472760	T		1	0	0	+	-	-	-	-	.	-	-	-	-	-	-	-	-	-
Gm01	Gm01D417	44495694	44496101	A		4	2	1	+	-	-	-	-	+	+	-	-	-	-	-	-	+	-
Gm01	Gm01D418	44549366	44549793	A		5	1	3	+	-	-	-	-	.	+	-	-	-	+	+	+	-	-
Gm01	Gm01D419	44855756	44856550	A		3	0	3	-	-	-	-	-	-	-	-	-	-	+	+	+	-	-
Gm01	Gm01D420	45024340	45033888	C		15	9	5	+	+	+	+	+	+	+	+	+	+	+	+	+	+	+
Gm01	Gm01D421	45168643	45170164	A		1	0	1	-	-	-	-	-	-	-	-	-	-	+	-	.	.	-
Gm01	Gm01D422	45256351	45259232	A		5	0	5	-	-	-	-	-	-	-	-	-	-	+	+	+	+	+
Gm01	Gm01D423	45270522	45271079	A		2	0	2	-	-	-	-	-	-	-	-	-	-	+	-	+	-	-
Gm01	Gm01D424	45289487	45290165	G		1	1	0	-	-	-	+	-	-	-	-	-	-	-	-	-	-	-
Gm01	Gm01D425	45292856	45294591	G		4	0	4	-	-	-	-	-	-	-	-	-	-	+	+	+	-	+
Gm01	Gm01D426	45345648	45348774	T		5	0	5	-	-	-	-	-	-	-	-	-	-	+	+	+	+	+
Gm01	Gm01D427	45464515	45482422	G		3	0	3	-	-	-	-	-	-	-	-	-	-	+	-	+	+	-
Gm01	Gm01D428	45505677	45510722	A		3	0	3	-	-	.	-	-	.	-	-	-	-	+	+	-	+	-
Gm01	Gm01D429	45592843	45594623	A		4	0	4	-	-	-	-	-	-	-	-	-	-	+	+	-	+	+
Gm01	Gm01D430	45625778	45626555	T		1	0	1	-	-	-	-	-	-	-	-	-	-	-	-	-	-	+
Gm01	Gm01D431	45648466	45651058	A		2	0	2	-	-	-	-	-	-	-	-	-	-	+	.	+	-	-
Gm01	Gm01D432	45683740	45684094	A		4	0	4	-	-	-	-	-	-	-	-	-	-	+	+	+	-	+
Gm01	Gm01D433	45685910	45686446	T	Glyma01g33520.1	1	0	1	-	-	-	-	-	-	-	-	-	-	-	-	-	-	+
Gm01	Gm01D434	45703213	45708487	A		1	0	1	-	-	-	-	-	-	-	-	-	-	-	-	-	-	+
Gm01	Gm01D435	45751186	45761090	C		2	0	2	-	-	-	-	-	-	-	-	-	-	+	+	-	-	.
Gm01	Gm01D436	45806412	45811763	G	Glyma01g33620.1	15	9	5	+	+	+	+	+	+	+	+	+	+	+	+	+	+	+
Gm01	Gm01D437	45980061	45994513	A	Glyma01g33803.1	1	0	1	-	-	-	-	-	-	-	-	-	-	+	-	-	-	-
Gm01	Gm01D438	46025403	46029675	G		2	0	2	-	-	-	-	-	-	-	-	-	-	+	.	+	-	.
Gm01	Gm01D439	46041792	46042122	T		4	0	4	-	-	-	-	-	-	-	-	-	-	+	+	+	-	+
Gm01	Gm01D440	46122890	46123391	C		1	1	0	-	-	-	-	-	-	-	-	+	-	-	-	-	-	-
Gm01	Gm01D441	46168623	46170036	A		2	0	2	-	-	-	-	-	-	-	-	-	-	-	+	-	-	+
Gm01	Gm01D442	46310425	46315528	T		1	0	1	-	-	-	-	-	-	-	-	-	-	+	-	-	-	-
Gm01	Gm01D443	46489580	46490268	A		1	0	1	-	-	-	-	-	-	-	-	-	-	-	-	-	+	-
Gm01	Gm01D444	46566919	46573195	T		3	3	0	-	-	-	+	-	-	-	+	+	-	-	-	-	-	-
Gm01	Gm01D445	46633812	46664585	T		15	9	5	+	+	+	+	+	+	+	+	+	+	+	+	+	+	+
Gm01	Gm01D446	46759332	46759948	C		2	0	2	-	-	-	-	-	-	-	-	-	-	+	-	-	-	+
Gm01	Gm01D447	46791665	46793873	T		15	9	5	+	+	+	+	+	+	+	+	+	+	+	+	+	+	+
Gm01	Gm01D448	46813920	46820332	T		4	0	4	-	-	-	-	-	-	-	-	-	-	-	+	+	+	+
Gm01	Gm01D449	47061373	47067490	A	Glyma01g34630.1	2	0	2	-	-	-	-	-	-	-	-	-	-	-	-	+	+	-
Gm01	Gm01D450	47172814	47173361	A		2	0	2	-	-	-	-	-	-	-	-	-	-	+	+	-	-	-
Gm01	Gm01D451	47224387	47225011	T	Glyma01g34770.1	7	2	5	-	-	-	-	-	+	-	-	+	-	+	+	+	+	+
Gm01	Gm01D452	47373289	47379567	G		7	3	4	-	-	-	-	+	+	-	-	+	-	-	+	+	+	+
Gm01	Gm01D453	47399948	47411587	T		15	9	5	+	+	+	+	+	+	+	+	+	+	+	+	+	+	+
Gm01	Gm01D454	47419666	47425833	T	Glyma01g34940.1	6	3	3	-	-	-	-	+	+	-	-	+	-	-	+	-	+	+
Gm01	Gm01D455	47569290	47571239	A		1	0	1	-	-	-	-	-	-	-	-	-	-	+	-	-	-	-
Gm01	Gm01D456	47612658	47617533	A	Glyma01g35043.1	15	9	5	+	+	+	+	+	+	+	+	+	+	+	+	+	+	+
Gm01	Gm01D457	47653184	47655773	A	Glyma01g35083.1;Glyma01g35096.1	1	0	1	-	-	-	-	-	-	-	-	-	-	+	-	.	-	-
Gm01	Gm01D458	47807630	47808486	C		1	0	1	-	-	-	-	-	-	-	-	-	-	-	+	-	-	-
Gm01	Gm01D459	47819034	47819664	T	Glyma01g35280.1	4	1	2	+	-	+	-	-	-	-	-	-	-	-	+	-	-	+
Gm01	Gm01D460	47834580	47837036	G		1	0	1	-	-	-	-	-	-	-	-	-	-	-	-	-	+	-
Gm01	Gm01D461	47862612	47863943	G		5	0	4	+	-	-	-	-	-	-	-	-	-	+	-	+	+	+
Gm01	Gm01D462	47920036	47925439	A		15	9	5	+	+	+	+	+	+	+	+	+	+	+	+	+	+	+
Gm01	Gm01D463	47989477	47990285	C	Glyma01g35500.2	1	0	1	-	-	-	-	-	-	-	-	-	-	.	-	-	+	-
Gm01	Gm01D464	48023116	48030842	C		4	0	3	+	-	-	-	-	-	-	-	-	-	+	+	-	-	+
Gm01	Gm01D465	48048806	48049284	T	Glyma01g35561.1	2	0	2	-	-	-	-	-	-	-	-	-	-	-	+	-	-	+
Gm01	Gm01D466	48083904	48084871	C		1	0	1	-	-	-	-	-	-	-	-	-	-	.	-	-	+	-
Gm01	Gm01D467	48211902	48212575	C		1	0	1	-	-	-	-	.	-	-	-	-	-	-	+	-	-	-
Gm01	Gm01D468	48306087	48308569	G		4	4	0	-	-	-	+	+	+	-	-	+	-	-	-	-	-	-
Gm01	Gm01D469	48430112	48432671	T		6	1	4	+	-	-	-	+	.	-	-	-	-	+	.	+	+	+
Gm01	Gm01D470	48465022	48466459	G		2	0	2	-	-	-	-	-	-	-	-	-	-	-	+	+	-	-
Gm01	Gm01D471	48479661	48480176	T		8	4	3	+	-	-	+	+	+	-	-	+	-	+	-	-	+	+
Gm01	Gm01D472	48594346	48596301	G		4	3	1	-	-	+	-	-	-	+	+	-	-	+	-	-	-	-
Gm01	Gm01D473	48852408	48854726	C		1	0	1	-	-	-	-	-	-	-	-	-	-	-	-	+	-	-
Gm01	Gm01D474	48923395	48924931	T		1	0	1	-	-	-	-	-	-	-	-	-	-	+	-	-	-	-
Gm01	Gm01D475	48957179	48960468	T		1	0	1	-	-	-	-	-	-	-	-	-	-	+	-	-	-	-
Gm01	Gm01D476	48972132	48985562	A	Glyma01g36460.2	3	0	3	-	-	-	-	-	-	-	-	-	-	+	-	+	+	-
Gm01	Gm01D477	49062166	49062904	T		1	0	1	-	-	-	-	-	-	-	-	-	-	-	+	.	-	-
Gm01	Gm01D478	49128114	49128640	C		2	0	2	-	-	-	-	-	-	-	-	-	.	-	-	-	+	+
Gm01	Gm01D479	49205985	49206334	T		1	1	0	-	-	-	-	+	-	-	-	-	-	-	-	-	-	-
Gm01	Gm01D480	49315931	49320754	G		8	3	4	+	-	-	+	+	-	-	-	+	-	+	+	-	+	+
Gm01	Gm01D481	49321165	49322243	G		1	0	1	-	-	-	-	-	-	-	-	-	-	-	-	-	+	-
Gm01	Gm01D482	49348379	49349406	A		2	0	2	-	-	-	-	-	-	-	-	-	-	+	-	-	+	-
Gm01	Gm01D483	49488699	49500223	A		1	0	1	-	-	-	-	-	-	-	-	-	-	-	-	+	-	-
Gm01	Gm01D484	49970288	49975497	G		3	3	0	-	-	+	-	-	-	-	+	+	-	-	-	-	-	-
Gm01	Gm01D485	50024750	50025561	T	Glyma01g37710.1	2	0	2	-	-	-	-	-	-	-	-	-	-	+	-	-	-	+
Gm01	Gm01D486	50106832	50107358	C		11	6	4	+	-	+	+	+	-	+	+	+	-	+	-	+	+	+
Gm01	Gm01D487	50108400	50120280	G		9	6	2	+	-	+	+	+	-	+	+	+	-	+	-	.	+	.
Gm01	Gm01D488	50123650	50126765	C	Glyma01g37820.1	6	4	2	-	-	+	.	+	-	-	+	+	-	-	-	+	.	+
Gm01	Gm01D489	50227608	50229577	T		3	0	3	-	-	-	-	-	-	-	-	-	-	-	-	+	+	+
Gm01	Gm01D490	50231054	50235320	G	Glyma01g38006.1;Glyma01g38020.1	3	3	0	-	-	+	-	-	-	-	+	+	-	-	-	-	-	-
Gm01	Gm01D491	50264387	50264856	A		1	0	1	-	-	-	-	-	-	-	-	-	-	-	+	-	-	-
Gm01	Gm01D492	50324144	50326987	G		1	0	1	-	-	-	-	-	-	-	-	-	-	-	+	-	-	-
Gm01	Gm01D493	50354963	50356249	G		3	2	1	-	-	-	-	-	+	-	+	-	-	-	-	-	+	-
Gm01	Gm01D494	50533829	50534159	T	Glyma01g38410.1	3	0	3	-	-	-	-	-	-	-	-	-	-	+	-	+	+	-
Gm01	Gm01D495	50627545	50628912	C	Glyma01g38560.2	10	6	4	-	-	+	+	+	+	-	+	+	-	+	-	+	+	+
Gm01	Gm01D496	50679712	50681694	C		1	0	1	-	-	-	-	-	-	-	-	-	-	+	-	-	-	-
Gm01	Gm01D497	50881071	50884159	G	Glyma01g38880.1	15	9	5	+	+	+	+	+	+	+	+	+	+	+	+	+	+	+
Gm01	Gm01D498	50911428	50911820	T		4	3	1	-	-	+	-	-	+	-	+	-	-	-	-	+	-	-
Gm01	Gm01D499	50931156	50935228	C	Glyma01g38950.2	1	1	0	-	-	-	-	-	-	+	-	-	-	-	-	-	-	-
Gm01	Gm01D500	50987199	50989066	C	Glyma01g39020.1	15	9	5	+	+	+	+	+	+	+	+	+	+	+	+	+	+	+
Gm01	Gm01D501	51095868	51096643	A	Glyma01g39110.2	1	0	1	-	-	-	-	.	-	-	-	-	-	-	-	-	+	-
Gm01	Gm01D502	51112773	51114002	T		2	1	1	-	-	-	-	-	-	-	+	-	-	-	+	.	-	-
Gm01	Gm01D503	51171055	51172739	T		3	2	1	-	-	+	-	-	-	-	+	-	-	-	-	+	-	-
Gm01	Gm01D504	51183188	51183759	T		1	0	1	-	-	-	-	-	-	-	-	-	-	-	-	-	+	-
Gm01	Gm01D505	51266590	51267901	A		5	0	5	-	-	-	-	-	-	-	-	-	-	+	+	+	+	+
Gm01	Gm01D506	51389565	51390713	A		3	0	3	-	-	-	-	-	-	-	-	-	-	+	-	+	-	+
Gm01	Gm01D507	51716665	51718076	A		3	0	3	-	-	-	-	-	-	-	-	-	-	+	+	.	-	+
Gm01	Gm01D508	51794379	51794841	T		10	7	2	+	-	+	+	+	+	+	+	+	-	-	-	+	+	-
Gm01	Gm01D509	51798877	51803603	G		1	0	1	-	-	-	-	-	-	-	-	-	-	-	-	+	-	-
Gm01	Gm01D510	51892937	51893501	C	Glyma01g40080.1	1	0	1	-	-	-	-	-	-	-	-	-	-	-	-	-	-	+
Gm01	Gm01D511	51990801	51991574	C	Glyma01g40220.1	1	0	1	-	-	-	-	-	-	-	-	-	-	-	+	-	-	-
Gm01	Gm01D512	52228589	52229742	A		3	0	3	-	-	-	-	-	-	-	-	-	-	-	+	-	+	+
Gm01	Gm01D513	52393056	52398056	A		4	0	4	-	-	-	-	-	-	-	-	-	-	+	+	+	+	-
Gm01	Gm01D514	52474837	52476202	A		4	0	4	-	-	-	-	-	-	-	-	-	-	+	+	-	+	+
Gm01	Gm01D515	52506974	52507745	T	Glyma01g40860.2	2	0	2	-	-	-	-	-	-	-	-	-	-	-	-	-	+	+
Gm01	Gm01D516	52625506	52625974	T	Glyma01g41081.1	4	0	4	-	-	-	-	-	-	-	-	-	-	+	+	-	+	+
Gm01	Gm01D517	52753691	52758752	G		7	4	3	-	-	+	+	-	+	-	+	-	-	+	+	-	+	-
Gm01	Gm01D518	52834761	52835596	T		4	3	0	+	-	+	+	-	-	-	+	-	-	-	-	-	-	-
Gm01	Gm01D519	52979287	52979883	T	Glyma01g41491.1	1	0	1	-	-	-	-	-	-	-	-	-	-	-	-	-	-	+
Gm01	Gm01D520	52995137	52995880	A		1	0	1	-	-	-	-	-	-	-	-	-	-	-	-	-	+	-
Gm01	Gm01D521	53011810	53015586	T	Glyma01g41542.1	1	0	1	-	-	-	-	-	-	-	-	-	-	+	-	-	-	-
Gm01	Gm01D522	53227437	53232635	A		10	5	5	-	+	+	-	-	+	+	+	-	-	+	+	+	+	+
Gm01	Gm01D523	53437134	53437652	A		2	1	1	-	-	+	-	-	-	-	-	-	-	-	-	-	-	+
Gm01	Gm01D524	53630897	53631682	C		12	6	5	+	+	+	+	+	+	-	+	-	-	+	+	+	+	+
Gm01	Gm01D525	53710933	53711341	T		1	0	1	-	-	-	-	-	-	-	-	-	-	-	-	-	-	+
Gm01	Gm01D526	54089344	54089919	T		11	6	4	+	+	+	+	+	+	-	+	-	-	+	+	+	+	-
Gm01	Gm01D527	54243699	54248169	G		11	6	4	+	+	+	+	+	+	-	+	-	-	-	+	+	+	+
Gm01	Gm01D528	54361308	54363064	T	Glyma01g43340.2	1	0	1	-	-	-	-	-	-	-	-	-	-	-	-	-	+	-
Gm01	Gm01D529	54783164	54783721	C	Glyma01g43933.1	15	9	5	+	+	+	+	+	+	+	+	+	+	+	+	+	+	+
Gm01	Gm01D530	55220463	55220972	T		2	0	2	-	-	-	-	-	-	-	-	-	-	-	-	-	+	+
Gm01	Gm01D531	55291302	55292006	T		1	0	1	-	-	-	-	-	-	-	-	-	-	-	+	-	-	-
Gm01	Gm01D532	55308043	55308753	A	Glyma01g44760.1	4	4	0	-	-	+	-	+	+	-	+	-	-	-	-	-	-	-
Gm01	Gm01D533	55350215	55350790	C	Glyma01g44870.1	2	0	2	-	-	-	-	-	-	-	-	-	-	-	-	+	+	-
Gm01	Gm01D534	55366179	55366607	G		1	0	1	-	-	-	-	-	-	-	-	-	-	-	-	-	-	+
Gm01	Gm01D535	55381992	55382721	A		1	0	1	-	-	-	-	-	-	-	-	-	-	-	-	+	-	-
Gm01	Gm01D536	55511068	55513934	G		11	6	5	-	+	+	+	+	+	-	+	-	-	+	+	+	+	+
Gm01	Gm01D537	55529112	55529465	C		3	2	1	-	+	-	+	-	-	-	-	-	-	-	+	-	-	-
Gm01	Gm01D538	55711062	55714410	A		15	9	5	+	+	+	+	+	+	+	+	+	+	+	+	+	+	+
Gm01	Gm01D539	55832165	55835410	A		11	7	4	-	+	+	+	+	+	-	+	+	-	+	+	+	-	+
Gm01	Gm01D540	55845487	55845903	C	Glyma01g45670.2	10	6	4	.	-	+	+	+	+	-	+	+	.	+	+	-	+	+
Gm01	Gm01D541	55885647	55886694	A		1	0	1	-	-	-	-	-	-	-	-	-	-	-	-	-	+	-
Gm01	Gm01D542	55887083	55888386	T		7	7	0	-	+	+	+	+	+	.	+	+	.	-	-	-	-	-
Gm02	Gm02D1	209082	209916	A		1	0	1	-	-	-	-	-	-	-	-	-	-	-	-	-	+	-
Gm02	Gm02D2	275892	276249	T		6	5	1	-	-	+	+	-	-	+	+	+	-	-	+	-	-	-
Gm02	Gm02D3	302100	305214	C		15	9	5	+	+	+	+	+	+	+	+	+	+	+	+	+	+	+
Gm02	Gm02D4	309362	309730	C		7	5	2	-	-	+	+	-	-	+	+	+	-	+	-	+	-	-
Gm02	Gm02D5	344737	346251	T		5	2	3	-	-	-	+	-	-	-	+	.	-	.	+	-	+	+
Gm02	Gm02D6	360943	362856	G	Glyma02g00580.1	6	4	2	-	-	+	+	-	-	+	.	+	-	-	-	+	-	+	FALSE	actaaagagacgttgggtga / tacacaccaccaacaacaac
Gm02	Gm02D7	502629	503201	A	Glyma02g00710.1	9	5	4	-	-	+	+	-	-	+	+	+	-	+	+	+	-	+	TRUE	ttattcatttttggggaact / tgataatttgactcgggact
Gm02	Gm02D8	753907	754428	G	Glyma02g01000.2	2	0	2	-	-	-	-	-	-	-	-	-	-	+	+	-	-	-	TRUE	ctcgccctaaccctattct / gtcattcaaccgaagacatt
Gm02	Gm02D9	792436	794109	A		3	0	3	-	-	-	-	-	-	-	-	-	-	+	+	-	-	+
Gm02	Gm02D10	1138274	1141571	A	Glyma02g01610.2	1	0	1	-	-	-	-	-	-	-	-	-	-	-	+	-	-	-
Gm02	Gm02D11	1248384	1249869	G	Glyma02g01730.1	1	0	1	-	-	-	-	-	-	-	-	-	-	-	-	-	+	-
Gm02	Gm02D12	1433241	1433808	T		4	0	4	-	-	-	-	-	-	-	-	-	-	-	+	+	+	+
Gm02	Gm02D13	1441059	1441365	C		4	1	3	.	-	-	+	.	-	-	-	-	-	+	+	+	-	-
Gm02	Gm02D14	1479337	1483804	A		15	9	5	+	+	+	+	+	+	+	+	+	+	+	+	+	+	+
Gm02	Gm02D15	1543415	1544514	A	Glyma02g02160.2	1	0	1	-	-	-	-	-	-	-	-	-	-	-	-	-	-	+
Gm02	Gm02D16	1978321	1978920	T		3	0	3	-	-	-	-	-	-	-	-	-	-	+	+	-	-	+
Gm02	Gm02D17	2102677	2103361	A	Glyma02g02764.1	1	0	1	-	-	-	-	-	-	-	-	-	-	-	+	-	-	-
Gm02	Gm02D18	2154558	2159804	C	Glyma02g02860.1	1	0	1	-	-	-	-	-	-	-	-	-	-	-	-	-	-	+
Gm02	Gm02D19	2458743	2459177	T		5	1	4	-	-	-	-	-	-	+	-	-	-	.	+	+	+	+
Gm02	Gm02D20	2567321	2578149	C	Glyma02g03301.1;Glyma02g03320.1	1	0	1	-	-	-	-	-	-	-	-	-	-	-	+	-	-	.
Gm02	Gm02D21	2568694	2571867	A		15	9	5	+	+	+	+	+	+	+	+	+	+	+	+	+	+	+
Gm02	Gm02D22	2761444	2762307	T		3	0	3	-	-	-	-	-	-	-	-	-	-	+	-	-	+	+
Gm02	Gm02D23	2912745	2913179	G	Glyma02g03695.1	9	4	4	+	-	+	-	+	-	+	-	+	-	+	+	-	+	+
Gm02	Gm02D24	3002907	3003223	T	Glyma02g03760.1	7	3	3	+	-	+	-	+	-	+	-	-	-	-	-	+	+	+
Gm02	Gm02D25	3016458	3019064	T		15	9	5	+	+	+	+	+	+	+	+	+	+	+	+	+	+	+
Gm02	Gm02D26	3075420	3075977	C		7	2	4	+	-	+	-	-	-	+	-	-	-	-	+	+	+	+
Gm02	Gm02D27	3098464	3099876	T		7	2	4	+	-	+	-	-	-	+	-	-	-	+	-	+	+	+
Gm02	Gm02D28	3266807	3267324	T		1	0	1	-	-	-	-	-	-	-	-	-	-	-	-	-	-	+
Gm02	Gm02D29	3271574	3272133	A		1	0	1	-	-	-	-	-	-	-	-	-	-	-	-	-	-	+
Gm02	Gm02D30	3274259	3274882	A	Glyma02g04090.1	1	0	1	-	-	-	-	-	-	-	-	-	-	-	-	-	-	+
Gm02	Gm02D31	3372303	3372962	A		2	0	2	-	-	-	-	-	-	-	-	-	-	+	-	-	-	+
Gm02	Gm02D32	3666774	3669235	T		1	1	0	-	-	-	-	+	-	-	-	-	-	-	-	-	-	-
Gm02	Gm02D33	3735739	3736312	A		1	0	1	-	-	-	-	-	-	-	-	-	-	-	-	+	-	-
Gm02	Gm02D34	3742355	3743245	T		1	0	1	-	-	-	-	.	-	-	-	-	-	-	-	-	+	-
Gm02	Gm02D35	3893086	3898099	C	Glyma02g04750.2	1	0	1	-	-	-	-	-	-	-	-	-	-	+	-	-	-	-
Gm02	Gm02D36	4061883	4068054	T		15	9	5	+	+	+	+	+	+	+	+	+	+	+	+	+	+	+
Gm02	Gm02D37	4141561	4143245	C		1	0	1	-	-	-	-	-	-	-	-	-	-	-	-	-	-	+
Gm02	Gm02D38	4178291	4178876	T		1	0	1	-	-	-	-	-	-	-	-	-	-	-	-	+	-	-
Gm02	Gm02D39	4316776	4317674	A		6	1	5	-	-	-	-	-	-	-	-	+	-	+	+	+	+	+
Gm02	Gm02D40	4479259	4479924	C		5	2	3	-	-	-	-	-	-	+	-	+	-	-	+	+	+	-
Gm02	Gm02D41	4593719	4594301	T		12	7	4	+	-	+	+	+	+	+	+	+	-	+	+	+	-	+
Gm02	Gm02D42	4610086	4610742	C		1	0	1	-	-	-	-	-	-	-	-	-	-	-	-	-	+	-
Gm02	Gm02D43	4676564	4677019	A	Glyma02g05800.2	2	0	2	-	-	-	-	-	-	-	-	-	-	-	.	+	-	+
Gm02	Gm02D44	4867662	4868140	C		11	7	4	-	-	+	+	+	+	+	+	+	-	+	+	+	+	-
Gm02	Gm02D45	5239886	5240474	G		4	1	3	-	-	+	-	-	-	-	-	-	-	+	-	+	-	+
Gm02	Gm02D46	5283521	5284024	G		2	1	1	-	-	+	-	-	-	-	-	-	-	-	+	-	.	-
Gm02	Gm02D47	5292279	5295060	G		2	0	2	-	-	-	-	-	-	-	-	-	-	-	+	-	+	-
Gm02	Gm02D48	5366279	5366928	C		1	0	1	-	-	-	-	-	-	-	-	-	-	-	+	-	-	-
Gm02	Gm02D49	5432973	5438841	T	Glyma02g06781.1	15	9	5	+	+	+	+	+	+	+	+	+	+	+	+	+	+	+
Gm02	Gm02D50	5506192	5510580	A	Glyma02g06860.2	3	3	0	-	-	-	+	-	-	-	+	+	-	-	-	-	-	-
Gm02	Gm02D51	5553296	5554267	T	Glyma02g06910.2	3	3	0	-	-	-	+	-	-	-	+	+	-	-	-	.	-	-
Gm02	Gm02D52	5576220	5577367	A		11	5	5	+	-	+	+	+	-	-	+	+	-	+	+	+	+	+
Gm02	Gm02D53	5774434	5774821	C	Glyma02g07270.1	4	1	3	-	-	+	-	-	-	-	-	-	-	+	-	-	+	+
Gm02	Gm02D54	6302282	6306446	C	Glyma02g08030.1;Glyma02g08040.1	1	0	1	-	-	-	-	-	-	-	-	-	-	-	-	+	-	-
Gm02	Gm02D55	6334042	6335366	T		6	3	3	-	-	-	+	-	+	-	+	-	-	+	-	+	+	-
Gm02	Gm02D56	6363345	6363956	G		2	2	0	-	-	-	+	+	-	-	-	-	-	-	-	-	-	-
Gm02	Gm02D57	6364471	6366085	C	Glyma02g08130.1	2	2	0	-	-	-	+	+	-	-	-	-	-	-	-	-	-	-
Gm02	Gm02D58	6389171	6389662	A		4	4	0	-	-	+	-	.	+	+	+	.	-	-	-	-	-	-
Gm02	Gm02D59	6414342	6414631	A		7	4	3	.	-	-	+	+	-	+	-	+	-	+	+	+	-	-
Gm02	Gm02D60	6643228	6647612	A	Glyma02g08500.1	1	0	1	-	-	-	-	-	-	-	-	-	-	-	-	-	+	-
Gm02	Gm02D61	6817564	6818054	C	Glyma02g08800.1	1	0	1	-	-	-	-	-	-	-	-	-	-	-	+	-	-	-
Gm02	Gm02D62	7015997	7016549	T		2	1	1	-	-	-	-	-	-	+	-	-	-	-	-	-	-	+
Gm02	Gm02D63	7050257	7051867	A		9	4	5	-	-	-	+	-	+	+	+	-	-	+	+	+	+	+
Gm02	Gm02D64	7099312	7099984	C		2	2	0	-	-	-	-	-	-	+	+	-	-	-	-	-	-	-
Gm02	Gm02D65	7277707	7278846	A		2	1	1	-	-	-	-	+	-	-	-	-	-	-	-	+	-	-
Gm02	Gm02D66	7338459	7339059	T		5	2	3	-	-	-	+	-	-	-	-	+	-	.	+	-	+	+
Gm02	Gm02D67	7377094	7379464	T	Glyma02g09420.1	1	0	1	-	-	-	-	-	-	-	-	-	-	-	-	+	-	-
Gm02	Gm02D68	7406241	7407663	T		1	0	1	-	-	-	-	-	-	-	-	-	-	-	-	-	+	-
Gm02	Gm02D69	7457003	7458686	A		5	1	4	-	-	-	-	-	-	-	-	+	-	+	+	+	+	-
Gm02	Gm02D70	7497693	7498481	T		3	1	2	-	-	-	-	-	-	-	-	+	-	.	-	.	+	+
Gm02	Gm02D71	7502627	7503694	A		1	0	1	-	-	-	-	-	-	-	-	-	-	+	-	-	-	-
Gm02	Gm02D72	7787719	7798139	A		1	1	0	-	-	-	-	-	-	-	+	-	-	-	-	-	-	-
Gm02	Gm02D73	7816104	7817552	T	Glyma02g09920.1	1	1	0	-	-	-	-	-	-	-	+	-	-	-	-	-	-	-
Gm02	Gm02D74	7830783	7833384	A	Glyma02g09931.1	1	1	0	-	-	-	-	+	-	-	-	-	-	-	-	-	-	-
Gm02	Gm02D75	7897609	7898682	C		1	1	0	-	-	+	-	-	-	-	-	.	-	-	-	-	-	-
Gm02	Gm02D76	7995329	7997344	A		1	0	1	-	-	-	-	-	-	-	-	-	-	-	-	+	-	-
Gm02	Gm02D77	8041871	8044098	T	Glyma02g10161.1	4	2	1	+	-	-	.	-	+	-	.	+	-	-	-	+	-	-
Gm02	Gm02D78	8075113	8076654	G		1	1	0	-	-	-	+	-	-	-	-	-	-	-	-	-	-	-
Gm02	Gm02D79	8269547	8269899	A		1	0	1	-	-	-	-	-	-	-	-	-	-	-	-	-	+	-
Gm02	Gm02D80	8291313	8292418	A		7	4	3	-	-	+	+	+	-	-	+	-	-	-	-	+	+	+
Gm02	Gm02D81	8400139	8400488	C		6	2	4	-	-	-	-	-	+	-	-	+	-	-	+	+	+	+
Gm02	Gm02D82	8512110	8512603	A		10	5	4	+	-	-	+	-	+	+	+	+	-	-	+	+	+	+
Gm02	Gm02D83	8534659	8535394	A		1	0	1	-	-	-	-	-	-	-	-	-	-	-	+	-	-	-
Gm02	Gm02D84	8636985	8637905	A		3	0	3	-	-	-	-	-	-	-	-	-	-	+	-	-	+	+
Gm02	Gm02D85	8831857	8833149	C		1	0	1	-	-	-	-	-	-	-	-	-	-	-	-	-	-	+
Gm02	Gm02D86	9000552	9001518	T		15	9	5	+	+	+	+	+	+	+	+	+	+	+	+	+	+	+
Gm02	Gm02D87	9203790	9207745	G	Glyma02g11045.1	2	2	0	-	-	+	+	-	-	-	-	-	-	-	-	-	-	-
Gm02	Gm02D88	9303274	9303700	G		3	1	1	+	-	+	-	-	-	-	-	-	-	+	-	-	-	-
Gm02	Gm02D89	9896696	9897654	C		1	1	0	-	-	-	-	-	-	-	+	-	-	-	-	-	-	-
Gm02	Gm02D90	9913327	9913895	C		1	0	1	-	-	-	-	-	-	-	-	-	-	-	-	-	-	+
Gm02	Gm02D91	9973855	9974788	T		5	2	2	+	-	+	-	-	-	-	+	-	-	-	+	-	-	+
Gm02	Gm02D92	10083991	10084465	A		3	2	1	-	-	-	-	-	-	+	+	-	-	-	-	+	-	-
Gm02	Gm02D93	10126619	10127173	G		5	0	5	-	-	-	-	-	-	-	-	-	-	+	+	+	+	+
Gm02	Gm02D94	10865642	10867184	A		2	1	1	-	-	-	+	-	-	-	-	-	-	-	-	-	+	-	TRUE	GGAGATGAGAAAGATGGTGA / AAAAATCGAAAAACTCATTTG
Gm02	Gm02D95	11024433	11025468	T		5	1	4	-	-	-	+	-	-	-	-	-	-	+	+	+	-	+	FALSE; 190N presence	CGGTTACCACAAGTTTCTGT / TTTAGTTTGTGCCCTACACA
Gm02	Gm02D96	11160330	11161021	A	Glyma02g12885.1	3	1	2	-	-	-	+	-	-	-	-	-	-	-	+	-	+	-	TRUE	AGTTATGGTCTCCAGCAAAA / ATAAGGTTCTCACGCCACTA
Gm02	Gm02D97	11277879	11278427	C		1	0	1	-	-	-	-	-	-	-	-	-	-	+	-	-	-	-	TRUE	TTGGAAAATGTTTTGAATCC / TGCTTTTAAATGACAACTGG
Gm02	Gm02D98	11317823	11318862	A		1	1	0	-	-	-	+	-	-	-	-	-	-	-	-	-	-	-	FALSE	GGTTAGAAGGACGGAAGTTT / GAATTAGGTTCCACCAACAA
Gm02	Gm02D99	11365765	11366285	A		4	1	3	-	-	-	.	-	-	-	+	-	-	+	-	-	+	+	TRUE	TGTCTTCTCTCCATCTGGTC / CCTTGCCACAATTTCTCTAC
Gm02	Gm02D100	11949919	11950893	T		1	0	1	-	-	-	-	-	-	-	-	-	-	-	-	-	-	+	TRUE	TAAGTCAGCAGTTGGAAGGT / CAAAGTAGGCAAAAATGCTT
Gm02	Gm02D101	12064888	12067238	N		1	0	1	-	-	-	-	-	-	-	-	-	-	-	-	-	-	+	True; 1000N presence	CATGGAGGATCCAAATAAGA / CCCTACCATAGCAACACAAT
Gm02	Gm02D102	12075644	12080484	T		3	0	3	-	-	-	-	-	-	-	-	-	-	+	-	-	+	+	TRUE	TTCATTTGATAGGGAGTAAAA / GTTGCGTTGATCGAGAGT
Gm02	Gm02D103	12215730	12218883	A		15	9	5	+	+	+	+	+	+	+	+	+	+	+	+	+	+	+	FALSE	GTTCATTTTTACAATTATCATTAAG / TTAATTTCATGCTTCGGTTT
Gm02	Gm02D104	12278577	12281709	A		15	9	5	+	+	+	+	+	+	+	+	+	+	+	+	+	+	+	FALSE; 100N presence	TGGGAAGACGAAAAATAAAA / AGCCTACCTGACACAACAAC
Gm02	Gm02D105	12426187	12429850	T	Glyma02g14050.2	1	0	1	-	-	-	-	-	-	-	-	-	-	-	-	-	-	+
Gm02	Gm02D106	12430389	12433578	T		1	0	1	-	-	-	-	-	-	-	-	-	-	+	-	-	-	-
Gm02	Gm02D107	12502347	12502709	C	Glyma02g14110.2	2	0	2	-	-	-	-	-	-	-	-	-	-	+	-	-	-	+
Gm02	Gm02D108	12815670	12816048	A	Glyma02g14280.1	2	0	2	-	-	-	-	-	-	-	-	-	-	-	+	+	-	.
Gm02	Gm02D109	12931838	12937906	T	Glyma02g14361.1	15	9	5	+	+	+	+	+	+	+	+	+	+	+	+	+	+	+
Gm02	Gm02D110	13066270	13066719	C		1	0	1	-	-	-	-	-	-	-	-	-	-	-	+	-	-	-
Gm02	Gm02D111	13363654	13365760	T		4	0	4	-	-	-	-	-	-	-	-	-	-	+	.	+	+	+
Gm02	Gm02D112	13538064	13542009	T	Glyma02g14951.1	3	0	3	-	-	-	-	-	-	-	-	-	-	+	-	+	-	+
Gm02	Gm02D113	13560986	13561422	C	Glyma02g14990.1	3	2	1	-	-	-	-	+	-	+	-	-	-	-	-	-	+	-
Gm02	Gm02D114	13693316	13696899	T		3	0	3	-	-	-	-	-	-	-	-	-	-	+	-	+	.	+
Gm02	Gm02D115	13754417	13756274	C		5	2	2	+	-	-	-	-	-	+	-	+	-	-	+	-	+	-
Gm02	Gm02D116	13909668	13911542	C		4	0	4	-	-	-	-	-	-	-	-	-	-	+	+	-	+	+
Gm02	Gm02D117	14094593	14095056	A		1	0	1	-	-	-	-	-	-	-	-	-	-	-	+	-	-	-
Gm02	Gm02D118	14310744	14314263	T		1	0	1	-	-	-	-	-	-	-	-	-	-	+	-	-	-	-
Gm02	Gm02D119	14320598	14321125	T		3	0	3	-	-	-	-	-	-	-	-	-	-	-	+	-	+	+
Gm02	Gm02D120	14360342	14366391	G		15	9	5	+	+	+	+	+	+	+	+	+	+	+	+	+	+	+
Gm02	Gm02D121	14403761	14405812	T		11	7	3	+	-	+	+	+	+	+	+	+	-	+	+	+	-	-
Gm02	Gm02D122	14409028	14414383	G	Glyma02g15955.1	13	7	5	+	-	+	+	+	+	+	+	+	-	+	+	+	+	+
Gm02	Gm02D123	14668754	14672776	A		9	4	5	-	-	.	+	-	+	+	-	+	-	+	+	+	+	+
Gm02	Gm02D124	14886070	14887488	A		1	0	1	-	-	-	-	-	-	-	-	-	-	-	-	-	+	-
Gm02	Gm02D125	15098128	15098719	T	Glyma02g16730.1	1	1	0	-	-	-	+	-	-	-	-	-	-	-	-	-	-	-
Gm02	Gm02D126	15235801	15241729	A	Glyma02g16911.1	2	1	1	-	-	-	+	-	-	-	-	-	-	-	+	-	-	-
Gm02	Gm02D127	15289317	15289596	T		5	1	4	-	-	-	+	-	-	-	-	-	-	+	.	+	+	+
Gm02	Gm02D128	15441753	15442246	G	Glyma02g17130.2	5	5	0	-	-	+	+	-	+	-	+	+	-	-	-	-	-	-
Gm02	Gm02D129	15587968	15588870	G	Glyma02g17276.1	7	2	5	-	-	+	-	-	-	-	-	+	-	+	+	+	+	+
Gm02	Gm02D130	15704061	15710244	G		1	0	1	-	-	-	-	-	-	-	-	-	-	-	.	-	+	.
Gm02	Gm02D131	15790011	15792270	C		15	9	5	+	+	+	+	+	+	+	+	+	+	+	+	+	+	+
Gm02	Gm02D132	15941785	15942767	A		3	3	0	-	-	+	-	-	-	-	+	+	-	-	-	-	-	-
Gm02	Gm02D133	15959055	15959423	A		3	3	0	-	-	+	-	-	-	-	+	+	-	-	-	-	-	-
Gm02	Gm02D134	16079721	16089648	T		15	9	5	+	+	+	+	+	+	+	+	+	+	+	+	+	+	+
Gm02	Gm02D135	16110743	16128682	T		3	3	0	-	-	+	-	-	-	-	+	+	-	-	-	-	-	-
Gm02	Gm02D136	16161950	16179560	A		15	9	5	+	+	+	+	+	+	+	+	+	+	+	+	+	+	+
Gm02	Gm02D137	16200312	16200683	C		1	0	1	-	-	-	-	-	-	-	-	-	-	-	-	-	-	+
Gm02	Gm02D138	16458364	16458968	T		3	3	0	-	-	+	-	-	-	-	+	+	-	-	-	-	-	-
Gm02	Gm02D139	16503554	16507627	C	Glyma02g18090.1	3	3	0	-	-	+	-	-	-	-	+	+	-	-	-	-	-	-
Gm02	Gm02D140	16525262	16525712	T		3	3	0	-	-	+	-	-	-	-	+	+	-	-	-	-	-	-
Gm02	Gm02D141	16538768	16545284	A	Glyma02g18110.1	3	3	0	-	-	+	-	-	-	-	+	+	-	-	-	-	-	-
Gm02	Gm02D142	16591151	16600955	G		3	3	0	-	-	+	-	-	-	-	+	+	-	-	-	-	-	-
Gm02	Gm02D143	16788964	16795994	C		15	9	5	+	+	+	+	+	+	+	+	+	+	+	+	+	+	+
Gm02	Gm02D144	16900199	16920418	T		15	9	5	+	+	+	+	+	+	+	+	+	+	+	+	+	+	+
Gm02	Gm02D145	17011658	17016560	A	Glyma02g18301.2	3	2	1	-	-	.	-	-	-	-	+	+	-	+	-	-	-	-
Gm02	Gm02D146	17061373	17062306	T		4	3	1	-	-	+	-	-	-	-	+	+	-	+	-	-	-	-
Gm02	Gm02D147	17126845	17145453	C		15	9	5	+	+	+	+	+	+	+	+	+	+	+	+	+	+	+
Gm02	Gm02D148	17330989	17339412	A		15	9	5	+	+	+	+	+	+	+	+	+	+	+	+	+	+	+
Gm02	Gm02D149	17433148	17434528	C		15	9	5	+	+	+	+	+	+	+	+	+	+	+	+	+	+	+
Gm02	Gm02D150	17454000	17457616	G	Glyma02g18640.1;Glyma02g18651.1	15	9	5	+	+	+	+	+	+	+	+	+	+	+	+	+	+	+
Gm02	Gm02D151	17577505	17578485	G		1	0	1	-	-	-	-	-	-	-	-	-	-	-	-	-	-	+
Gm02	Gm02D152	17588579	17599998	T		15	9	5	+	+	+	+	+	+	+	+	+	+	+	+	+	+	+
Gm02	Gm02D153	17653008	17661823	T		15	9	5	+	+	+	+	+	+	+	+	+	+	+	+	+	+	+
Gm02	Gm02D154	17700968	17709733	T		15	9	5	+	+	+	+	+	+	+	+	+	+	+	+	+	+	+
Gm02	Gm02D155	17716255	17717212	G		15	9	5	+	+	+	+	+	+	+	+	+	+	+	+	+	+	+
Gm02	Gm02D156	17745666	17763784	G		15	9	5	+	+	+	+	+	+	+	+	+	+	+	+	+	+	+
Gm02	Gm02D157	18193538	18211010	G		7	3	4	-	-	+	-	-	-	-	+	+	-	+	+	+	.	+
Gm02	Gm02D158	18451890	18452382	C	Glyma02g19430.2	3	3	0	-	-	+	-	-	-	-	+	+	-	-	-	-	-	-
Gm02	Gm02D159	18552855	18567566	C		3	3	0	-	-	+	-	-	-	-	+	+	-	.	-	-	-	-
Gm02	Gm02D160	18677098	18696426	G		1	0	1	-	-	-	-	-	-	-	-	-	-	+	-	-	-	-
Gm02	Gm02D161	18742307	18759519	A		15	9	5	+	+	+	+	+	+	+	+	+	+	+	+	+	+	+
Gm02	Gm02D162	18768537	18777608	G		1	0	1	-	-	-	-	-	-	-	-	-	-	+	-	-	-	-
Gm02	Gm02D163	18824020	18841505	G		4	3	1	-	-	+	-	-	-	-	+	+	-	+	-	-	-	-
Gm02	Gm02D164	18910254	18918146	A		15	9	5	+	+	+	+	+	+	+	+	+	+	+	+	+	+	+
Gm02	Gm02D165	19054951	19070946	A		15	9	5	+	+	+	+	+	+	+	+	+	+	+	+	+	+	+
Gm02	Gm02D166	19094800	19098207	G		3	3	0	-	-	+	-	-	-	-	+	+	-	-	-	-	-	-
Gm02	Gm02D167	19133103	19150759	T		15	9	5	+	+	+	+	+	+	+	+	+	+	+	+	+	+	+
Gm02	Gm02D168	19190244	19211848	G		15	9	5	+	+	+	+	+	+	+	+	+	+	+	+	+	+	+
Gm02	Gm02D169	19230632	19231135	T		1	0	1	-	-	-	-	-	-	-	-	-	-	-	+	-	-	-
Gm02	Gm02D170	19262187	19264667	A		1	0	1	-	-	-	-	-	-	-	-	-	-	-	-	-	-	+
Gm02	Gm02D171	19324192	19325647	A		1	0	1	-	-	-	-	-	-	-	-	-	-	+	-	-	-	-
Gm02	Gm02D172	19338511	19356088	T		4	3	1	-	-	+	-	-	-	-	+	+	-	+	-	-	-	-
Gm02	Gm02D173	19441098	19450098	T		1	0	1	-	-	-	-	-	-	-	-	-	-	-	-	-	+	-
Gm02	Gm02D174	19471006	19487716	G		15	9	5	+	+	+	+	+	+	+	+	+	+	+	+	+	+	+
Gm02	Gm02D175	19521418	19523751	A		1	0	1	-	-	-	-	-	-	-	-	-	-	-	-	-	+	-
Gm02	Gm02D176	19551888	19569501	A		15	9	5	+	+	+	+	+	+	+	+	+	+	+	+	+	+	+
Gm02	Gm02D177	19669975	19672485	T		3	3	0	-	-	+	-	-	-	-	+	+	-	-	-	-	-	-
Gm02	Gm02D178	19727345	19754245	T		3	3	0	-	-	+	-	-	-	-	+	+	-	-	-	-	-	-
Gm02	Gm02D179	19770487	19788244	C		15	9	5	+	+	+	+	+	+	+	+	+	+	+	+	+	+	+
Gm02	Gm02D180	19810404	19813083	G		1	0	1	-	-	-	-	-	-	-	-	-	-	+	-	-	-	-
Gm02	Gm02D181	19871300	19887619	T		2	2	0	-	-	+	-	-	-	-	.	+	-	.	-	-	-	-
Gm02	Gm02D182	19916624	19923845	G	Glyma02g20690.2;Glyma02g20700.1	1	1	0	-	-	-	-	+	-	-	-	-	-	-	-	-	-	-
Gm02	Gm02D183	20007506	20024915	A		15	9	5	+	+	+	+	+	+	+	+	+	+	+	+	+	+	+
Gm02	Gm02D184	20217439	20221214	T		15	9	5	+	+	+	+	+	+	+	+	+	+	+	+	+	+	+
Gm02	Gm02D185	20277847	20279736	G		15	9	5	+	+	+	+	+	+	+	+	+	+	+	+	+	+	+
Gm02	Gm02D186	20369415	20370952	G		1	0	1	-	-	-	-	-	-	-	-	-	-	-	-	-	+	-
Gm02	Gm02D187	20440364	20462074	C		15	9	5	+	+	+	+	+	+	+	+	+	+	+	+	+	+	+
Gm02	Gm02D188	20510392	20527202	T		15	9	5	+	+	+	+	+	+	+	+	+	+	+	+	+	+	+
Gm02	Gm02D189	20564009	20567598	T	Glyma02g21290.1	15	9	5	+	+	+	+	+	+	+	+	+	+	+	+	+	+	+
Gm02	Gm02D190	20827228	20830397	A		1	0	1	-	-	-	-	-	-	-	-	-	-	+	-	-	-	-
Gm02	Gm02D191	20831120	20847847	G		15	9	5	+	+	+	+	+	+	+	+	+	+	+	+	+	+	+
Gm02	Gm02D192	20941507	20950739	T		15	9	5	+	+	+	+	+	+	+	+	+	+	+	+	+	+	+
Gm02	Gm02D193	21120566	21122033	C		2	0	2	-	-	-	-	-	-	-	-	-	-	+	-	+	-	-
Gm02	Gm02D194	21371569	21377386	A		1	0	1	-	-	-	-	-	-	-	-	-	-	-	-	-	+	-
Gm02	Gm02D195	21412700	21413715	A		3	3	0	-	-	+	-	-	-	-	+	+	-	-	-	-	-	-
Gm02	Gm02D196	21463123	21472599	A		15	9	5	+	+	+	+	+	+	+	+	+	+	+	+	+	+	+
Gm02	Gm02D197	21490649	21500457	A		3	3	0	-	-	+	-	-	-	-	+	+	-	-	-	-	-	-
Gm02	Gm02D198	21504384	21505878	C		3	3	0	-	-	+	-	-	-	-	+	+	-	-	-	-	-	-
Gm02	Gm02D199	21762939	21763689	T		3	3	0	-	-	+	-	-	-	-	+	+	-	-	-	-	-	-
Gm02	Gm02D200	21865900	21871012	G		3	3	0	-	-	+	-	-	-	-	+	+	-	-	-	-	-	-
Gm02	Gm02D201	21955320	21956978	T	Glyma02g22751.1	15	9	5	+	+	+	+	+	+	+	+	+	+	+	+	+	+	+
Gm02	Gm02D202	22117369	22119296	A		15	9	5	+	+	+	+	+	+	+	+	+	+	+	+	+	+	+
Gm02	Gm02D203	22226629	22229152	T		15	9	5	+	+	+	+	+	+	+	+	+	+	+	+	+	+	+
Gm02	Gm02D204	22231489	22247620	A		15	9	5	+	+	+	+	+	+	+	+	+	+	+	+	+	+	+
Gm02	Gm02D205	22773282	22775671	A		9	6	2	+	+	+	+	+	+	+	.	-	-	+	-	-	+	-
Gm02	Gm02D206	22796237	22799276	C		9	6	2	+	+	+	+	+	+	+	-	-	-	+	-	-	+	-
Gm02	Gm02D207	22835344	22838559	G		3	1	2	-	-	+	-	-	-	-	-	-	-	+	-	-	+	-
Gm02	Gm02D208	22851728	22854152	T		9	6	2	+	+	+	+	+	+	+	-	-	-	+	-	-	+	-
Gm02	Gm02D209	23144456	23162614	C		15	9	5	+	+	+	+	+	+	+	+	+	+	+	+	+	+	+
Gm02	Gm02D210	23280299	23287589	T		15	9	5	+	+	+	+	+	+	+	+	+	+	+	+	+	+	+
Gm02	Gm02D211	23385838	23390009	A		1	0	1	-	-	-	-	-	-	-	-	-	-	+	-	-	-	-
Gm02	Gm02D212	23517662	23536656	C		3	3	0	-	-	+	-	-	-	-	+	+	-	.	-	-	-	-
Gm02	Gm02D213	23652477	23661388	A		1	0	1	-	-	-	-	-	-	-	-	-	-	-	-	-	-	+
Gm02	Gm02D214	23664978	23671977	T		3	3	0	-	-	+	-	-	-	-	+	+	-	-	-	-	-	-
Gm02	Gm02D215	23683405	23695078	G		3	3	0	-	-	+	-	-	-	-	+	+	-	.	-	-	-	-
Gm02	Gm02D216	23828373	23846314	C		2	2	0	-	-	.	-	-	-	-	+	+	-	.	-	-	-	-
Gm02	Gm02D217	23851042	23868460	C		15	9	5	+	+	+	+	+	+	+	+	+	+	+	+	+	+	+
Gm02	Gm02D218	24026358	24046995	G		15	9	5	+	+	+	+	+	+	+	+	+	+	+	+	+	+	+
Gm02	Gm02D219	24144919	24154656	G		4	3	1	-	-	+	-	-	-	-	+	+	-	+	-	-	-	-
Gm02	Gm02D220	24165206	24170293	T		1	0	1	-	-	-	-	-	-	-	-	-	-	+	-	-	-	-
Gm02	Gm02D221	24185857	24188168	C		1	1	0	-	-	+	-	-	-	-	.	.	-	-	-	-	-	-
Gm02	Gm02D222	24188438	24189616	A		3	3	0	-	-	+	-	-	-	-	+	+	-	-	-	-	-	-
Gm02	Gm02D223	24199180	24202118	G		4	3	1	-	-	+	-	-	-	-	+	+	-	+	-	-	-	-
Gm02	Gm02D224	24277552	24297315	T		15	9	5	+	+	+	+	+	+	+	+	+	+	+	+	+	+	+
Gm02	Gm02D225	24322138	24324463	A		3	3	0	-	-	+	-	-	-	-	+	+	-	-	-	-	-	-
Gm02	Gm02D226	24336116	24338612	T		3	3	0	-	-	+	-	-	-	-	+	+	-	-	-	-	-	-
Gm02	Gm02D227	24661285	24662759	A		4	3	1	-	-	+	-	-	-	-	+	+	-	-	-	-	+	-
Gm02	Gm02D228	24663712	24673149	A		15	9	5	+	+	+	+	+	+	+	+	+	+	+	+	+	+	+
Gm02	Gm02D229	24755781	24762725	T		4	3	1	-	-	+	-	-	-	-	+	+	-	+	-	-	-	-
Gm02	Gm02D230	24798820	24799781	T		4	3	1	-	-	+	-	-	-	-	+	+	-	+	-	-	-	-
Gm02	Gm02D231	24806652	24808694	C		15	9	5	+	+	+	+	+	+	+	+	+	+	+	+	+	+	+
Gm02	Gm02D232	24924691	24925107	G		4	3	1	-	-	+	-	-	-	-	+	+	-	+	-	-	-	-
Gm02	Gm02D233	25049034	25051466	A		3	3	0	-	-	+	-	-	-	-	+	+	-	-	-	-	-	-
Gm02	Gm02D234	25083179	25083816	T		3	3	0	-	-	+	-	-	-	-	+	+	-	-	-	-	-	-
Gm02	Gm02D235	25199616	25216787	A		15	9	5	+	+	+	+	+	+	+	+	+	+	+	+	+	+	+
Gm02	Gm02D236	25359323	25362679	G		3	3	0	-	-	+	-	-	-	-	+	+	-	-	-	-	-	-
Gm02	Gm02D237	25378949	25392714	C		4	3	1	-	-	+	-	-	-	-	+	+	-	+	-	-	-	-
Gm02	Gm02D238	25603581	25604702	C	Glyma02g24612.1	3	3	0	-	-	+	-	-	-	-	+	+	-	-	-	-	-	-
Gm02	Gm02D239	25716685	25720490	G		8	3	5	-	-	+	-	.	-	-	+	+	-	+	+	+	+	+
Gm02	Gm02D240	25762552	25763036	T		1	0	1	-	-	-	-	-	-	-	-	-	-	-	-	+	-	-
Gm02	Gm02D241	25911157	25915067	C		4	3	1	-	-	+	-	-	-	-	+	+	-	+	-	-	-	-
Gm02	Gm02D242	25922542	25925737	A		15	9	5	+	+	+	+	+	+	+	+	+	+	+	+	+	+	+
Gm02	Gm02D243	25981050	25981575	A	Glyma02g25255.1	2	0	2	-	-	-	-	-	-	-	-	-	-	-	-	+	-	+
Gm02	Gm02D244	26068502	26070286	T		1	0	1	-	-	-	-	-	-	-	-	-	-	-	+	-	-	-
Gm02	Gm02D245	26246088	26255779	G		11	6	4	+	-	+	+	+	+	-	+	+	-	+	+	+	-	+
Gm02	Gm02D246	26379638	26389173	T		15	9	5	+	+	+	+	+	+	+	+	+	+	+	+	+	+	+
Gm02	Gm02D247	26398288	26399181	G		15	9	5	+	+	+	+	+	+	+	+	+	+	+	+	+	+	+
Gm02	Gm02D248	26465115	26465621	C		1	0	1	-	-	-	-	-	-	-	-	-	-	-	-	-	+	-
Gm02	Gm02D249	26544242	26546307	A		1	0	1	-	-	-	-	-	-	-	-	-	-	-	-	-	+	-
Gm02	Gm02D250	26619843	26620873	G		11	6	4	+	-	+	+	+	+	-	+	+	-	+	+	+	-	+
Gm02	Gm02D251	26640659	26661175	G		15	9	5	+	+	+	+	+	+	+	+	+	+	+	+	+	+	+
Gm02	Gm02D252	27103684	27104358	T		1	0	1	-	-	-	-	-	-	-	-	-	-	-	-	-	+	-
Gm02	Gm02D253	27178905	27179893	G		11	6	4	+	-	+	+	+	+	-	+	+	-	+	+	+	-	+
Gm02	Gm02D254	27313461	27315094	A	Glyma02g26450.3	11	6	4	+	-	+	+	+	+	-	+	+	-	+	+	+	-	+
Gm02	Gm02D255	27558418	27574689	C		6	1	5	-	-	-	-	+	-	-	-	-	-	+	+	+	+	+
Gm02	Gm02D256	27707872	27715795	T		15	9	5	+	+	+	+	+	+	+	+	+	+	+	+	+	+	+
Gm02	Gm02D257	28117771	28118718	T		4	3	1	-	-	+	-	-	-	-	+	+	-	+	-	-	-	-
Gm02	Gm02D258	28143480	28153322	G		4	3	1	-	-	+	-	-	-	-	+	+	-	+	-	-	-	-
Gm02	Gm02D259	28217994	28227866	A		15	9	5	+	+	+	+	+	+	+	+	+	+	+	+	+	+	+
Gm02	Gm02D260	28313377	28314437	C		3	3	0	-	-	+	-	-	-	-	+	+	-	-	-	-	-	-
Gm02	Gm02D261	28319836	28320867	C		3	3	0	-	-	+	-	-	-	-	+	+	-	-	-	-	-	-
Gm02	Gm02D262	28360111	28360838	T		4	4	0	-	-	+	-	+	-	-	+	+	-	-	-	-	-	-
Gm02	Gm02D263	28614367	28615272	G		15	9	5	+	+	+	+	+	+	+	+	+	+	+	+	+	+	+
Gm02	Gm02D264	28754107	28763338	T		15	9	5	+	+	+	+	+	+	+	+	+	+	+	+	+	+	+
Gm02	Gm02D265	29008421	29010623	T		3	3	0	-	-	+	-	-	-	-	+	+	-	-	-	-	-	-
Gm02	Gm02D266	29186615	29187210	T		1	0	1	-	-	-	-	-	-	-	-	-	-	-	-	-	+	-
Gm02	Gm02D267	29217599	29235835	T		15	9	5	+	+	+	+	+	+	+	+	+	+	+	+	+	+	+
Gm02	Gm02D268	29283354	29340324	T		1	0	1	-	-	-	-	-	-	-	-	-	-	-	-	-	+	-
Gm02	Gm02D269	29685755	29692970	T		1	0	1	-	-	-	-	-	-	-	-	-	-	+	-	-	-	-
Gm02	Gm02D270	29923567	29924010	G		3	0	3	-	-	-	-	-	-	-	-	-	-	+	+	+	-	-
Gm02	Gm02D271	30068595	30069147	T		8	4	3	+	-	-	+	+	+	+	-	-	-	+	+	+	-	-
Gm02	Gm02D272	30116161	30116741	T		3	1	2	-	-	-	-	+	-	.	-	-	-	.	+	+	-	-
Gm02	Gm02D273	30153785	30163038	C		15	9	5	+	+	+	+	+	+	+	+	+	+	+	+	+	+	+
Gm02	Gm02D274	30253783	30258647	T		2	0	2	-	-	-	-	-	-	-	-	-	-	+	-	-	+	-
Gm02	Gm02D275	30261190	30266381	A		2	0	2	-	-	-	-	-	-	-	-	-	-	-	+	+	-	-
Gm02	Gm02D276	30337365	30338340	T		15	9	5	+	+	+	+	+	+	+	+	+	+	+	+	+	+	+
Gm02	Gm02D277	30394233	30394824	T		1	0	1	-	-	-	-	-	-	-	-	-	-	-	+	-	-	-
Gm02	Gm02D278	30407879	30408621	T		1	0	1	-	-	-	-	-	-	-	-	-	-	-	-	+	-	-
Gm02	Gm02D279	30444884	30448399	A		2	0	2	-	-	-	-	-	-	-	-	-	-	-	-	+	+	-
Gm02	Gm02D280	30477343	30479105	A		1	0	1	-	-	-	-	-	-	-	-	-	-	-	-	+	-	-
Gm02	Gm02D281	30734368	30735474	A	Glyma02g29250.1	3	1	1	+	-	-	+	-	.	.	-	-	-	-	-	-	+	-
Gm02	Gm02D282	31005440	31007224	C		1	0	1	-	-	-	-	-	-	-	-	-	-	+	-	-	-	-
Gm02	Gm02D283	31017001	31019792	T		3	0	3	-	-	-	-	-	-	-	-	-	-	+	+	-	+	-
Gm02	Gm02D284	31254126	31255125	C		3	0	3	-	-	-	-	-	-	-	-	-	-	+	+	-	+	-
Gm02	Gm02D285	31276991	31277482	T		2	0	2	-	-	-	-	-	-	-	-	-	-	-	+	-	+	-
Gm02	Gm02D286	31323257	31323705	T		2	0	2	-	-	-	-	-	-	-	-	-	-	-	+	-	+	-
Gm02	Gm02D287	31340859	31341347	G	Glyma02g29587.1	1	1	0	-	-	-	-	-	-	-	+	-	-	-	-	-	-	-
Gm02	Gm02D288	31372155	31376829	A		1	0	1	-	-	-	-	-	-	-	-	-	-	-	+	-	-	-
Gm02	Gm02D289	31380114	31396585	G		4	1	3	-	-	-	-	-	-	-	+	-	-	+	+	-	+	-
Gm02	Gm02D290	31424655	31429282	T		3	1	2	-	-	-	-	-	-	-	+	-	-	-	-	+	+	-
Gm02	Gm02D291	31457179	31458681	A		1	0	1	-	-	-	-	-	-	-	-	-	-	-	-	+	-	-
Gm02	Gm02D292	31486162	31502842	T		15	9	5	+	+	+	+	+	+	+	+	+	+	+	+	+	+	+
Gm02	Gm02D293	31746123	31755424	A		15	9	5	+	+	+	+	+	+	+	+	+	+	+	+	+	+	+
Gm02	Gm02D294	31794592	31795199	A		1	0	1	-	-	-	-	-	-	-	-	-	-	-	+	-	-	-
Gm02	Gm02D295	31997684	31998853	C		3	0	3	-	-	-	-	-	-	-	-	-	-	+	+	-	+	-
Gm02	Gm02D296	32016216	32016845	G		1	1	0	-	-	-	-	-	-	-	+	-	-	-	-	-	-	-
Gm02	Gm02D297	32029473	32039134	A		3	0	3	-	-	-	-	-	-	-	-	-	-	+	+	-	+	-
Gm02	Gm02D298	32129335	32130692	G		1	0	1	-	-	-	-	-	-	-	-	-	-	-	+	-	-	-
Gm02	Gm02D299	32145887	32155652	C		15	9	5	+	+	+	+	+	+	+	+	+	+	+	+	+	+	+
Gm02	Gm02D300	32215876	32216336	A		1	1	0	-	-	-	-	-	-	-	+	-	-	-	-	-	-	-
Gm02	Gm02D301	32220202	32236770	C		4	1	3	-	-	-	-	-	-	-	+	-	-	+	+	-	+	-
Gm02	Gm02D302	32346330	32346896	C		1	0	1	-	-	-	-	-	-	-	-	-	-	-	+	-	-	-
Gm02	Gm02D303	32423905	32430849	C	Glyma02g30452.1	5	1	4	-	-	-	-	+	-	-	-	-	-	+	+	-	+	+
Gm02	Gm02D304	32543057	32560312	C		15	9	5	+	+	+	+	+	+	+	+	+	+	+	+	+	+	+
Gm02	Gm02D305	32598218	32599004	G		5	1	4	-	-	-	-	+	-	-	-	-	-	+	+	-	+	+
Gm02	Gm02D306	32626067	32635294	A		15	9	5	+	+	+	+	+	+	+	+	+	+	+	+	+	+	+
Gm02	Gm02D307	32707966	32708889	T		4	1	3	-	-	-	-	+	-	-	-	-	-	+	-	-	+	+
Gm02	Gm02D308	32721273	32738106	C		1	1	0	-	-	-	-	-	-	-	+	-	-	-	-	-	-	-
Gm02	Gm02D309	32856085	32861550	T		15	9	5	+	+	+	+	+	+	+	+	+	+	+	+	+	+	+
Gm02	Gm02D310	32895748	32896647	G		4	1	3	-	-	-	-	+	-	-	-	-	-	+	-	-	+	+
Gm02	Gm02D311	33131309	33132290	A		1	1	0	-	-	-	-	-	-	-	+	-	-	-	-	-	-	-
Gm02	Gm02D312	33145433	33148285	C		1	1	0	-	-	-	-	-	-	-	+	-	-	-	-	-	-	-
Gm02	Gm02D313	33173548	33175008	A		1	1	0	-	-	-	-	-	-	-	+	-	-	-	-	-	-	-
Gm02	Gm02D314	33187626	33188220	G		1	1	0	-	-	-	-	-	-	-	+	-	-	-	-	-	-	-
Gm02	Gm02D315	33222267	33223585	T		2	1	1	-	-	-	-	+	-	-	-	-	-	-	-	-	-	+
Gm02	Gm02D316	33259596	33260522	T		2	1	1	-	-	-	-	+	-	-	-	-	-	-	-	-	-	+
Gm02	Gm02D317	33273702	33274662	A		6	2	4	-	-	-	-	+	-	-	+	-	-	+	+	-	+	+
Gm02	Gm02D318	33487369	33489619	T		1	1	0	-	-	-	-	-	-	-	+	-	-	-	-	-	-	-
Gm02	Gm02D319	33508908	33511683	C	Glyma02g31011.1;Glyma02g31020.1	1	1	0	-	-	-	-	-	-	-	+	-	-	-	-	-	-	-
Gm02	Gm02D320	33652037	33661313	T		15	9	5	+	+	+	+	+	+	+	+	+	+	+	+	+	+	+
Gm02	Gm02D321	33742714	33743516	T		4	3	0	+	-	-	+	-	+	+	-	-	-	-	-	-	-	-
Gm02	Gm02D322	33971796	33972454	T		1	0	1	-	-	-	-	-	-	-	-	-	-	-	-	+	-	-
Gm02	Gm02D323	33980318	33987028	T	Glyma02g31243.1	5	1	4	-	-	-	-	-	-	-	+	-	-	+	+	+	+	-
Gm02	Gm02D324	34165153	34169640	C		9	4	4	+	-	-	+	+	+	+	-	-	-	-	+	+	+	+
Gm02	Gm02D325	34242383	34245106	G		6	3	2	+	-	-	+	-	+	+	-	-	-	+	-	+	-	-
Gm02	Gm02D326	34403312	34412209	A		3	1	2	-	-	-	-	-	-	-	+	-	-	-	+	-	+	-
Gm02	Gm02D327	34427530	34432800	A		15	9	5	+	+	+	+	+	+	+	+	+	+	+	+	+	+	+
Gm02	Gm02D328	34519669	34520146	A		6	4	1	+	-	-	+	-	+	+	+	-	-	-	-	+	-	-
Gm02	Gm02D329	34560794	34563942	A		1	0	1	-	-	-	-	-	-	-	-	-	-	+	-	-	-	-
Gm02	Gm02D330	34593649	34595632	A		1	0	1	-	-	-	-	-	-	-	-	-	-	+	-	-	-	-
Gm02	Gm02D331	34601900	34602513	T		1	0	1	-	-	-	-	-	-	-	-	-	-	+	-	-	-	-
Gm02	Gm02D332	34627771	34630024	A		7	4	2	+	-	-	+	-	+	+	+	-	-	+	-	+	-	-
Gm02	Gm02D333	34634612	34639957	T		7	4	2	+	-	-	+	-	+	+	+	-	-	+	-	+	-	-
Gm02	Gm02D334	34665966	34667109	C		7	4	2	+	-	-	+	-	+	+	+	-	-	+	-	+	-	-
Gm02	Gm02D335	34720974	34723222	T		1	0	1	-	-	-	-	-	-	-	-	-	-	-	+	-	-	-
Gm02	Gm02D336	34729284	34749230	C		15	9	5	+	+	+	+	+	+	+	+	+	+	+	+	+	+	+
Gm02	Gm02D337	34773609	34775173	G		7	4	2	+	-	-	+	-	+	+	+	-	-	+	-	+	-	-
Gm02	Gm02D338	34792413	34793693	T		1	0	1	-	-	-	-	-	-	-	-	-	-	-	-	+	-	-
Gm02	Gm02D339	34797618	34799323	T		7	4	2	+	-	-	+	-	+	+	+	-	-	+	-	+	-	-
Gm02	Gm02D340	34813030	34815713	C		1	0	1	-	-	-	-	-	-	-	-	-	-	-	+	-	-	-
Gm02	Gm02D341	34831035	34831597	T		1	0	1	-	-	-	-	-	-	-	-	-	-	-	-	+	-	-
Gm02	Gm02D342	34835231	34842670	G		5	4	0	+	-	-	+	-	+	+	+	-	-	-	-	-	-	-
Gm02	Gm02D343	34912489	34913436	A		7	4	2	+	-	-	+	-	+	+	+	-	-	+	-	+	-	-
Gm02	Gm02D344	34915367	34916181	T		7	4	2	+	-	-	+	-	+	+	+	-	-	+	-	+	-	-
Gm02	Gm02D345	34918300	34935726	G		7	4	2	+	-	-	+	-	+	+	+	-	-	+	-	+	-	-
Gm02	Gm02D346	35078939	35079623	A	Glyma02g31837.1	7	4	2	+	-	-	+	-	+	+	+	-	-	+	-	+	-	-
Gm02	Gm02D347	35176438	35183209	T		7	4	2	+	-	-	+	-	+	+	+	-	-	+	-	+	-	-
Gm02	Gm02D348	35198014	35198629	G		7	4	2	+	-	-	+	-	+	+	+	-	-	+	-	+	-	-
Gm02	Gm02D349	35202654	35208271	T		7	4	2	+	-	-	+	-	+	+	+	-	-	+	-	+	-	-
Gm02	Gm02D350	35277371	35278036	C		5	4	1	-	-	-	+	-	+	+	+	-	-	+	-	-	-	-
Gm02	Gm02D351	35578710	35579284	T		1	0	1	-	-	-	-	-	-	-	-	-	-	-	-	+	-	-
Gm02	Gm02D352	35587070	35588088	G		1	0	1	-	-	-	-	-	-	-	-	-	-	-	-	-	+	-
Gm02	Gm02D353	35619515	35629259	C		6	2	4	-	-	-	+	-	.	+	-	-	-	+	+	+	+	-
Gm02	Gm02D354	35673832	35683479	T		7	3	4	-	-	-	+	-	+	+	-	-	-	+	+	+	+	-
Gm02	Gm02D355	35694620	35695726	G		6	2	4	-	-	-	.	-	+	+	-	-	-	+	+	+	+	-
Gm02	Gm02D356	35707971	35713171	T		4	3	1	-	-	-	+	-	+	+	-	-	-	-	+	-	-	-
Gm02	Gm02D357	35774664	35775172	A		5	3	2	-	-	-	+	-	+	+	-	-	-	-	+	-	+	.
Gm02	Gm02D358	35791037	35795078	T		1	0	1	-	-	-	-	-	-	-	-	-	-	-	-	-	+	-
Gm02	Gm02D359	35799020	35808264	T		15	9	5	+	+	+	+	+	+	+	+	+	+	+	+	+	+	+
Gm02	Gm02D360	35813722	35823105	A		15	9	5	+	+	+	+	+	+	+	+	+	+	+	+	+	+	+
Gm02	Gm02D361	35831878	35841057	A		15	9	5	+	+	+	+	+	+	+	+	+	+	+	+	+	+	+
Gm02	Gm02D362	35868790	35881648	C		15	9	5	+	+	+	+	+	+	+	+	+	+	+	+	+	+	+
Gm02	Gm02D363	35982786	35984182	T		3	3	0	-	-	-	+	-	+	+	-	-	-	-	-	-	-	-
Gm02	Gm02D364	36002952	36005055	T		3	3	0	-	-	-	+	-	+	+	-	-	-	-	-	-	-	-
Gm02	Gm02D365	36020614	36022203	G		4	2	2	-	-	-	+	-	.	+	-	-	-	+	.	+	-	-
Gm02	Gm02D366	36050977	36054545	T		2	0	2	-	-	-	-	-	-	-	-	-	-	+	-	+	-	-
Gm02	Gm02D367	36064440	36069593	A		15	9	5	+	+	+	+	+	+	+	+	+	+	+	+	+	+	+
Gm02	Gm02D368	36175360	36175993	T		1	0	1	-	-	-	-	-	-	-	-	-	-	-	-	+	-	-
Gm02	Gm02D369	36226392	36237193	G		5	3	2	-	-	-	+	-	+	+	-	-	-	-	+	-	+	-
Gm02	Gm02D370	36447864	36468285	A		15	9	5	+	+	+	+	+	+	+	+	+	+	+	+	+	+	+
Gm02	Gm02D371	36541516	36541928	A		5	3	2	-	-	-	+	-	+	+	-	-	-	-	+	-	+	-
Gm02	Gm02D372	36544402	36547707	T		15	9	5	+	+	+	+	+	+	+	+	+	+	+	+	+	+	+
Gm02	Gm02D373	36663220	36663659	C		5	2	3	-	-	-	.	-	+	+	-	-	-	+	+	-	+	-
Gm02	Gm02D374	36668927	36672710	C		15	9	5	+	+	+	+	+	+	+	+	+	+	+	+	+	+	+
Gm02	Gm02D375	36761194	36761961	T		1	0	1	-	-	-	-	-	-	-	-	-	-	-	-	-	+	-
Gm02	Gm02D376	36929294	36932410	A		15	9	5	+	+	+	+	+	+	+	+	+	+	+	+	+	+	+
Gm02	Gm02D377	36959623	36960048	C	Glyma02g33110.1	5	3	2	-	-	-	+	-	+	+	-	-	-	+	-	-	+	-
Gm02	Gm02D378	37343658	37344434	A		1	0	1	-	-	-	-	-	-	-	-	-	-	-	-	+	-	-
Gm02	Gm02D379	37368866	37369515	G		1	0	1	-	-	-	-	-	-	-	-	-	-	-	-	+	-	-
Gm02	Gm02D380	37481430	37490680	A		6	3	3	-	-	-	+	-	+	+	-	-	-	-	+	+	+	-
Gm02	Gm02D381	37510653	37520371	C		15	9	5	+	+	+	+	+	+	+	+	+	+	+	+	+	+	+
Gm02	Gm02D382	37521424	37530585	T		15	9	5	+	+	+	+	+	+	+	+	+	+	+	+	+	+	+
Gm02	Gm02D383	37544851	37545875	T		1	0	1	-	-	-	-	-	-	-	-	-	-	-	+	-	-	-
Gm02	Gm02D384	37559436	37560536	G		6	3	3	-	-	-	+	-	+	+	-	-	-	-	+	+	+	-
Gm02	Gm02D385	37588510	37590697	T		1	0	1	-	-	-	-	-	-	-	-	-	-	-	-	-	+	-
Gm02	Gm02D386	37643420	37660662	C		15	9	5	+	+	+	+	+	+	+	+	+	+	+	+	+	+	+
Gm02	Gm02D387	37663505	37672662	A		5	3	2	-	-	-	+	-	+	+	-	-	-	-	+	+	.	-
Gm02	Gm02D388	37765637	37778981	A		1	0	1	-	-	-	-	-	-	-	-	-	-	-	-	-	+	-
Gm02	Gm02D389	37809753	37812868	T		1	0	1	-	-	-	-	-	-	-	-	-	-	-	-	-	+	-
Gm02	Gm02D390	37856983	37866754	G		15	9	5	+	+	+	+	+	+	+	+	+	+	+	+	+	+	+
Gm02	Gm02D391	37875612	37881435	T		1	0	1	-	-	-	-	-	-	-	-	-	-	-	-	-	+	-
Gm02	Gm02D392	38033728	38034788	C		1	0	1	-	-	-	-	-	-	-	-	-	-	-	+	-	-	-
Gm02	Gm02D393	38078627	38079805	C	Glyma02g34060.1	15	9	5	+	+	+	+	+	+	+	+	+	+	+	+	+	+	+
Gm02	Gm02D394	38114105	38131160	C	Glyma02g34091.1	6	3	3	-	-	-	+	-	+	+	-	-	-	-	+	+	+	-
Gm02	Gm02D395	38354758	38363170	A		15	9	5	+	+	+	+	+	+	+	+	+	+	+	+	+	+	+
Gm02	Gm02D396	38560190	38565181	A		15	9	5	+	+	+	+	+	+	+	+	+	+	+	+	+	+	+
Gm02	Gm02D397	38673207	38677074	C		1	0	1	-	-	-	-	-	-	-	-	-	-	-	-	+	-	-
Gm02	Gm02D398	38935258	38940745	G		2	0	2	-	-	-	-	-	-	-	-	-	-	+	+	-	-	-
Gm02	Gm02D399	38981505	38982685	T		5	3	2	-	-	-	+	-	+	+	-	-	-	+	+	-	-	-
Gm02	Gm02D400	39016774	39023425	A		15	9	5	+	+	+	+	+	+	+	+	+	+	+	+	+	+	+
Gm02	Gm02D401	39029428	39048965	G		15	9	5	+	+	+	+	+	+	+	+	+	+	+	+	+	+	+
Gm02	Gm02D402	39177789	39188670	A		1	0	1	-	-	-	-	-	-	-	-	-	-	+	-	-	-	-
Gm02	Gm02D403	39274668	39276614	A	Glyma02g34766.1	4	3	1	-	-	-	+	-	+	+	-	-	-	-	+	-	-	-
Gm02	Gm02D404	39444271	39444667	T		1	0	1	-	-	-	-	-	-	-	-	-	-	-	+	-	-	-
Gm02	Gm02D405	39449850	39451015	A		4	3	1	-	-	-	+	-	+	+	-	-	-	+	-	-	-	-
Gm02	Gm02D406	39538779	39539742	T		3	3	0	-	-	-	+	-	+	+	-	-	-	-	-	-	-	-
Gm02	Gm02D407	39656780	39658442	T	Glyma02g34965.1	3	0	2	+	-	-	-	-	-	-	-	-	-	-	+	-	-	+
Gm02	Gm02D408	40143142	40144949	G		15	9	5	+	+	+	+	+	+	+	+	+	+	+	+	+	+	+
Gm02	Gm02D409	40322691	40327854	A		9	4	4	+	-	-	+	-	+	+	+	-	-	+	-	+	+	+
Gm02	Gm02D410	40350857	40351660	C		9	4	5	-	-	-	+	-	+	+	+	-	-	+	+	+	+	+
Gm02	Gm02D411	40436766	40437317	T		3	0	3	-	-	-	-	-	-	-	-	-	-	+	-	+	-	+
Gm02	Gm02D412	40439492	40441068	A		3	0	3	-	-	-	-	-	-	-	-	-	-	+	-	+	-	+
Gm02	Gm02D413	40441259	40483708	T		3	0	3	-	-	-	-	-	-	-	-	-	-	+	-	+	-	+
Gm02	Gm02D414	40566999	40567988	G		1	0	1	-	-	-	-	-	-	-	-	-	-	-	-	-	-	+
Gm02	Gm02D415	40656216	40680595	A	Glyma02g35605.1	4	0	4	-	-	-	-	-	-	-	-	-	-	+	+	-	+	+
Gm02	Gm02D416	40829653	40839250	A		15	9	5	+	+	+	+	+	+	+	+	+	+	+	+	+	+	+
Gm02	Gm02D417	40948844	40951408	T		1	0	1	-	-	-	-	-	-	-	-	-	-	-	-	+	-	-
Gm02	Gm02D418	40998553	41004708	G		1	0	1	-	-	-	-	-	-	-	-	-	-	-	-	-	+	-
Gm02	Gm02D419	41049723	41056422	A		4	0	4	-	-	-	-	-	-	-	-	-	-	+	+	+	+	-
Gm02	Gm02D420	41082389	41085158	G		2	0	2	-	-	-	-	-	-	-	-	-	-	-	-	-	+	+
Gm02	Gm02D421	41195773	41212929	G		15	9	5	+	+	+	+	+	+	+	+	+	+	+	+	+	+	+
Gm02	Gm02D422	41221418	41236929	T		3	0	3	-	-	-	-	-	-	-	-	-	-	-	-	+	+	+
Gm02	Gm02D423	41246123	41246487	T		2	0	2	-	-	-	-	-	-	-	-	-	-	-	-	+	.	+
Gm02	Gm02D424	41247933	41251797	T		3	0	3	-	-	-	-	-	-	-	-	-	-	-	-	+	+	+
Gm02	Gm02D425	41268045	41269186	A		4	0	4	-	-	-	-	-	-	-	-	-	-	+	-	+	+	+
Gm02	Gm02D426	41280246	41284231	A		3	0	3	-	-	-	-	-	-	-	-	-	-	-	-	+	+	+
Gm02	Gm02D427	41315569	41316244	T	Glyma02g35935.1	1	0	1	-	-	-	-	-	-	-	-	-	-	-	+	-	-	-
Gm02	Gm02D428	41530612	41535395	G		1	0	1	-	-	-	-	-	-	-	-	-	-	-	-	-	+	-
Gm02	Gm02D429	41597479	41602205	A		1	0	1	-	-	-	-	-	-	-	-	-	-	-	-	-	+	-
Gm02	Gm02D430	41697336	41699241	C		1	0	1	-	-	-	-	-	-	-	-	-	-	-	-	-	+	-
Gm02	Gm02D431	41701243	41707378	A		4	0	4	-	-	-	-	-	-	-	-	-	-	+	-	+	+	+
Gm02	Gm02D432	41768555	41776980	G		15	9	5	+	+	+	+	+	+	+	+	+	+	+	+	+	+	+
Gm02	Gm02D433	41808186	41808902	A		2	0	2	-	-	-	-	-	-	-	-	-	-	-	-	+	-	+
Gm02	Gm02D434	41881900	41892648	T		5	5	0	-	-	-	+	+	+	+	+	-	-	-	-	-	-	-
Gm02	Gm02D435	42062630	42063084	A		3	0	3	-	-	-	-	-	-	-	-	-	-	-	+	+	+	-
Gm02	Gm02D436	42129469	42134197	A		4	0	4	-	-	-	-	-	-	-	-	-	-	.	+	+	+	+
Gm02	Gm02D437	42166165	42177871	C		1	0	1	-	-	-	-	-	-	-	-	-	-	+	-	-	-	-
Gm02	Gm02D438	42677685	42683857	A		15	9	5	+	+	+	+	+	+	+	+	+	+	+	+	+	+	+
Gm02	Gm02D439	42702939	42703543	A		1	1	0	-	-	-	-	-	-	+	-	-	-	-	-	-	-	-
Gm02	Gm02D440	42715351	42716142	T	Glyma02g37391.1	3	1	1	+	-	-	-	-	+	-	-	-	-	-	-	-	+	-
Gm02	Gm02D441	42776995	42778292	G		5	3	2	-	-	+	-	-	-	+	-	+	-	.	-	+	+	.
Gm02	Gm02D442	42833980	42834699	A		1	1	0	-	-	-	-	-	-	+	-	-	-	-	-	-	-	-
Gm02	Gm02D443	42980192	42980943	A		4	1	3	-	-	-	-	-	-	+	-	-	-	+	+	-	-	+
Gm02	Gm02D444	43048743	43049292	A		1	0	0	+	-	-	-	-	-	-	-	-	-	-	-	-	-	-
Gm02	Gm02D445	43169664	43170080	T		3	0	3	-	-	-	-	-	-	-	-	-	-	-	-	+	+	+
Gm02	Gm02D446	43243654	43245928	A		3	0	3	-	-	-	-	-	-	-	-	-	-	-	+	+	-	+
Gm02	Gm02D447	43248279	43249126	C		3	0	3	-	-	-	-	-	-	-	-	-	-	-	+	+	-	+
Gm02	Gm02D448	43438378	43439011	T	Glyma02g38091.1;Glyma02g38137.1	1	0	1	-	-	-	-	-	-	-	-	-	-	-	-	+	-	-
Gm02	Gm02D449	43554582	43556018	A		15	9	5	+	+	+	+	+	+	+	+	+	+	+	+	+	+	+
Gm02	Gm02D450	43606136	43607435	G		3	0	3	-	-	-	-	-	-	-	-	-	-	-	+	+	+	-
Gm02	Gm02D451	43704459	43704895	C		10	4	5	+	-	+	+	-	+	-	-	+	-	+	+	+	+	+
Gm02	Gm02D452	43749896	43752503	A		2	0	2	-	-	-	-	-	-	-	-	-	-	+	-	-	-	+
Gm02	Gm02D453	43793312	43793657	A		7	4	2	+	-	+	+	-	+	-	-	+	-	-	+	+	-	-
Gm02	Gm02D454	43817539	43818032	T		1	0	1	-	-	-	-	-	-	-	-	-	-	-	-	-	-	+
Gm02	Gm02D455	44018737	44019253	T		5	1	4	-	-	-	-	-	-	-	+	-	-	+	+	+	+	-
Gm02	Gm02D456	44087422	44088358	A	Glyma02g38743.1	5	3	2	-	-	-	-	+	-	+	+	-	-	+	-	-	-	+
Gm02	Gm02D457	44120910	44130255	A		15	9	5	+	+	+	+	+	+	+	+	+	+	+	+	+	+	+
Gm02	Gm02D458	44259853	44261877	A		5	0	5	-	-	-	-	-	-	.	-	-	-	+	+	+	+	+
Gm02	Gm02D459	44288055	44289411	T		2	0	2	-	-	-	-	-	-	-	-	-	-	-	-	+	+	-
Gm02	Gm02D460	44343831	44344665	T		4	3	1	-	-	-	+	.	-	+	+	-	-	-	-	-	-	+
Gm02	Gm02D461	44434166	44436767	C	Glyma02g39180.2	6	3	3	-	-	-	+	-	-	+	+	-	-	+	-	+	+	-
Gm02	Gm02D462	44584445	44590757	T		3	1	2	-	-	-	-	-	-	+	-	-	-	-	+	.	+	.
Gm02	Gm02D463	44721409	44721677	T	Glyma02g39421.1	1	0	1	-	-	-	-	-	-	-	-	-	-	-	-	-	-	+
Gm02	Gm02D464	44805567	44807837	T	Glyma02g39495.1	9	4	5	-	-	+	-	-	+	-	+	+	-	+	+	+	+	+
Gm02	Gm02D465	44982636	44983144	T		1	0	1	-	-	-	-	-	-	-	-	-	-	.	-	-	+	-
Gm02	Gm02D466	45027382	45027807	A		4	0	4	-	-	-	-	-	-	-	-	-	-	+	+	+	-	+
Gm02	Gm02D467	45030290	45046028	T		15	9	5	+	+	+	+	+	+	+	+	+	+	+	+	+	+	+
Gm02	Gm02D468	45101142	45101721	T		2	0	2	-	-	-	-	-	-	-	-	-	-	-	-	-	+	+
Gm02	Gm02D469	45102799	45103135	G		4	0	4	-	-	-	-	.	-	-	-	-	-	+	+	-	+	+
Gm02	Gm02D470	45283499	45286779	A		1	0	1	-	-	-	-	-	-	-	-	-	-	+	-	-	-	-
Gm02	Gm02D471	45483951	45490560	A		1	0	1	-	-	-	-	-	-	-	-	-	-	-	-	+	-	-
Gm02	Gm02D472	45525189	45527521	T		4	1	3	-	-	-	+	-	-	-	-	-	-	-	+	+	+	-
Gm02	Gm02D473	45583412	45586389	C		15	9	5	+	+	+	+	+	+	+	+	+	+	+	+	+	+	+
Gm02	Gm02D474	45589376	45590327	A		3	0	3	-	-	-	-	-	-	-	-	-	-	-	+	+	+	-
Gm02	Gm02D475	45612959	45613309	A	Glyma02g40366.1;Glyma02g40373.1	12	7	5	-	-	+	+	+	+	+	+	+	-	+	+	+	+	+
Gm02	Gm02D476	45736323	45737754	C		7	7	0	-	-	+	+	+	+	+	+	+	-	-	-	-	-	-
Gm02	Gm02D477	45802637	45803507	A		4	4	0	-	-	-	+	+	+	+	-	-	-	-	-	-	-	-
Gm02	Gm02D478	45839551	45846756	G		1	0	1	-	-	-	-	-	-	-	-	-	-	-	-	+	-	-
Gm02	Gm02D479	45925654	45926051	T		6	2	4	-	-	+	-	-	-	-	-	+	-	-	+	+	+	+
Gm02	Gm02D480	46022193	46023441	T		2	0	2	-	-	-	-	-	-	-	-	-	-	-	-	+	-	+
Gm02	Gm02D481	46064777	46065327	A		5	5	0	-	-	-	+	+	+	+	+	-	-	-	-	-	-	-
Gm02	Gm02D482	46545408	46546395	C		1	0	1	-	-	-	-	-	-	-	-	-	-	-	+	-	-	-
Gm02	Gm02D483	46598616	46599300	G		9	5	4	-	-	-	+	+	+	+	+	-	-	+	+	-	+	+
Gm02	Gm02D484	46687048	46688495	A		2	0	2	-	-	-	-	-	-	-	-	-	-	+	+	-	-	-
Gm02	Gm02D485	46909879	46910847	T		7	2	4	+	-	-	-	+	-	+	-	-	-	+	+	-	+	+
Gm02	Gm02D486	47034227	47036088	A	Glyma02g41964.1	2	0	2	-	-	-	-	-	-	-	-	-	-	+	-	+	-	-
Gm02	Gm02D487	47166607	47166979	T		3	0	3	-	-	-	-	-	-	-	-	-	-	-	-	+	+	+
Gm02	Gm02D488	47240013	47240634	A	Glyma02g42170.1	2	0	2	-	-	-	-	-	-	-	-	-	-	+	-	+	-	-
Gm02	Gm02D489	47501819	47503001	A		1	0	1	-	-	-	-	-	-	-	-	-	-	-	+	-	-	-
Gm02	Gm02D490	47567704	47573716	A		15	9	5	+	+	+	+	+	+	+	+	+	+	+	+	+	+	+
Gm02	Gm02D491	47594638	47600608	C		7	6	0	+	-	+	+	+	-	+	+	+	-	-	.	-	-	-
Gm02	Gm02D492	47767513	47769932	T	Glyma02g42791.1	2	0	2	-	-	-	-	-	-	-	-	-	-	-	-	-	+	+
Gm02	Gm02D493	47858036	47858845	A		3	1	2	-	-	-	-	-	-	-	+	-	-	-	-	+	-	+
Gm02	Gm02D494	48122982	48123890	A	Glyma02g43341.1	3	3	0	-	-	+	-	-	-	+	-	+	-	-	-	-	-	-
Gm02	Gm02D495	48561978	48569629	T		15	9	5	+	+	+	+	+	+	+	+	+	+	+	+	+	+	+
Gm02	Gm02D496	48799976	48806189	T		15	9	5	+	+	+	+	+	+	+	+	+	+	+	+	+	+	+
Gm02	Gm02D497	49211600	49212031	A	Glyma02g44745.1	2	0	2	-	-	-	-	-	-	-	-	-	-	-	+	+	-	-
Gm02	Gm02D498	49435852	49436973	T		3	0	3	-	-	-	-	-	-	-	-	-	-	-	+	+	-	+
Gm02	Gm02D499	49494003	49494851	T		1	1	0	-	-	-	-	+	-	-	-	-	-	-	-	-	-	-
Gm02	Gm02D500	49524683	49527882	C	Glyma02g45160.2	1	1	0	-	-	-	-	+	-	-	-	-	-	-	-	-	-	-
Gm02	Gm02D501	49630897	49632242	T		2	0	2	-	-	-	-	-	-	-	-	-	-	-	+	-	+	-
Gm02	Gm02D502	49655557	49660770	G	Glyma02g45362.1	4	1	2	+	-	-	-	+	-	-	-	-	-	-	+	+	-	-
Gm02	Gm02D503	49786677	49786965	C		3	0	3	-	-	-	-	-	-	-	-	-	-	-	+	+	+	-
Gm02	Gm02D504	49887541	49888801	T		15	9	5	+	+	+	+	+	+	+	+	+	+	+	+	+	+	+
Gm02	Gm02D505	49935859	49936304	A		4	0	4	-	-	-	-	-	-	-	-	-	-	+	+	+	+	-
Gm02	Gm02D506	50138431	50139013	T		6	4	2	-	-	+	+	-	+	-	-	+	-	+	+	-	-	-
Gm02	Gm02D507	50233711	50234671	T	Glyma02g46200.1	12	7	4	+	-	+	+	+	+	+	+	+	-	+	+	+	-	+
Gm02	Gm02D508	50239751	50240405	G	Glyma02g46200.1	12	7	4	+	-	+	+	+	+	+	+	+	-	+	+	+	-	+
Gm02	Gm02D509	50302508	50303321	T		9	7	1	+	-	+	+	+	+	+	+	+	-	-	-	-	-	+
Gm02	Gm02D510	50344559	50345438	T	Glyma02g46360.2	5	5	0	-	-	+	+	-	+	+	-	+	-	-	-	-	-	-
Gm02	Gm02D511	50460579	50462020	A		12	7	5	-	-	+	+	+	+	+	+	+	-	+	+	+	+	+
Gm02	Gm02D512	50488232	50492113	A		6	5	1	-	-	-	+	+	-	+	+	+	-	-	-	+	-	-
Gm02	Gm02D513	50524441	50525025	A		13	7	5	+	-	+	+	+	+	+	+	+	-	+	+	+	+	+
Gm02	Gm02D514	50764287	50771115	G	Glyma02g47011.1	1	0	1	-	-	-	-	-	-	-	-	-	-	-	-	-	+	-
Gm02	Gm02D515	50802060	50802885	T		5	1	4	-	-	-	-	-	-	-	+	-	-	+	+	+	-	+
Gm02	Gm02D516	50824434	50825933	T		1	0	1	-	-	-	-	-	-	-	-	-	-	.	-	-	+	-
Gm02	Gm02D517	50997786	51000036	T	Glyma02g47410.1	3	2	0	+	-	-	-	+	-	-	+	-	-	-	-	-	-	-
Gm02	Gm02D518	51185501	51188491	C		15	9	5	+	+	+	+	+	+	+	+	+	+	+	+	+	+	+
Gm02	Gm02D519	51408437	51409310	A	Glyma02g48020.1	5	1	4	-	-	-	-	-	-	+	-	-	-	-	+	+	+	+
Gm02	Gm02D520	51411484	51411846	C		5	1	4	-	-	-	-	-	-	+	-	-	-	-	+	+	+	+
Gm02	Gm02D521	51486345	51487978	G	Glyma02g48066.1	10	6	3	+	-	+	-	+	+	+	+	+	-	-	+	-	+	+
Gm03	Gm03D1	46758	47563	A		1	0	1	-	-	-	-	-	-	-	-	-	-	-	+	-	-	-
Gm03	Gm03D2	101831	102865	T		4	1	3	-	-	-	-	-	-	-	-	+	-	+	+	-	-	+
Gm03	Gm03D3	126863	127868	T		1	0	1	-	-	-	-	-	-	-	-	-	-	-	-	+	-	-
Gm03	Gm03D4	134685	135066	T		1	0	1	-	-	-	-	-	-	-	-	.	-	-	+	-	-	-
Gm03	Gm03D5	176622	176931	A		2	0	2	-	-	-	-	-	-	-	-	-	-	-	-	-	+	+
Gm03	Gm03D6	475222	475876	T		4	0	4	-	-	-	-	-	-	-	-	-	-	+	+	+	-	+
Gm03	Gm03D7	512599	513095	A		1	1	0	-	-	-	-	-	+	-	-	-	-	-	-	-	-	-
Gm03	Gm03D8	640852	643099	C	Glyma03g00930.2	1	0	1	-	-	-	-	-	-	-	-	-	-	-	-	-	-	+
Gm03	Gm03D9	643574	648767	T	Glyma03g00940.2	15	9	5	+	+	+	+	+	+	+	+	+	+	+	+	+	+	+
Gm03	Gm03D10	692393	693093	G		4	4	0	-	+	+	+	-	+	-	-	-	-	-	-	-	-	-
Gm03	Gm03D11	768497	768779	A		1	0	1	-	-	-	-	-	-	-	-	-	-	-	+	-	-	-
Gm03	Gm03D12	837304	841364	T	Glyma03g01110.2	4	0	4	-	-	-	-	-	-	-	-	-	-	+	+	+	+	-
Gm03	Gm03D13	968727	980829	A	Glyma03g01217.1	2	0	2	-	-	-	-	-	-	-	-	-	-	-	+	-	-	+
Gm03	Gm03D14	1082966	1083976	A	Glyma03g01342.1	2	2	0	-	+	-	.	-	-	-	+	-	-	-	-	-	-	-
Gm03	Gm03D15	1117918	1119224	G		1	0	1	-	-	-	-	-	-	-	-	-	-	+	-	-	-	-
Gm03	Gm03D16	1163915	1168645	T	Glyma03g01421.1	2	0	2	-	-	-	-	-	-	-	-	-	-	+	+	-	.	-
Gm03	Gm03D17	1197272	1198728	A	Glyma03g01441.1	11	7	4	-	+	+	+	+	+	+	+	-	-	-	+	+	+	+
Gm03	Gm03D18	1238738	1251844	T		15	9	5	+	+	+	+	+	+	+	+	+	+	+	+	+	+	+
Gm03	Gm03D19	1371654	1372492	A	Glyma03g01580.2	2	2	0	-	-	-	-	+	-	+	-	-	-	-	-	-	-	-
Gm03	Gm03D20	1413534	1415301	T		7	7	0	-	+	+	+	+	+	+	+	-	-	-	-	-	-	-
Gm03	Gm03D21	1540921	1553904	G		15	9	5	+	+	+	+	+	+	+	+	+	+	+	+	+	+	+
Gm03	Gm03D22	1572849	1573195	G		12	8	4	-	+	+	+	+	+	+	+	+	-	+	+	+	+	-
Gm03	Gm03D23	1618963	1620506	G		2	0	2	-	-	-	-	-	-	-	-	-	-	+	+	-	-	-
Gm03	Gm03D24	1642758	1644739	T		7	7	0	-	+	+	+	-	+	+	+	+	-	-	-	-	-	-
Gm03	Gm03D25	1831542	1832104	G		9	8	1	-	+	+	+	+	+	+	+	+	-	-	-	-	+	-
Gm03	Gm03D26	1883103	1884171	A		12	8	4	-	+	+	+	+	+	+	+	+	-	+	+	+	+	-
Gm03	Gm03D27	1895299	1900589	T	Glyma03g02151.1	8	7	1	-	+	+	+	+	-	+	+	+	-	-	-	+	-	-
Gm03	Gm03D28	1903660	1904012	T		4	1	3	-	-	-	-	-	-	-	-	+	-	+	+	-	+	-
Gm03	Gm03D29	1931848	1933496	T		13	8	5	-	+	+	+	+	+	+	+	+	-	+	+	+	+	+
Gm03	Gm03D30	2003611	2004230	T	Glyma03g02250.2	1	1	0	-	-	+	-	-	-	-	-	-	-	-	-	-	-	-
Gm03	Gm03D31	2010860	2011357	C		11	8	2	+	+	+	+	+	+	+	+	+	.	-	-	+	+	-
Gm03	Gm03D32	2090111	2090731	G		2	0	2	-	-	-	-	-	-	-	-	-	-	-	-	-	+	+
Gm03	Gm03D33	2132558	2133679	C		7	7	0	-	+	+	+	-	+	+	+	+	-	-	-	-	-	-
Gm03	Gm03D34	2147082	2147901	A	Glyma03g02390.2	12	7	4	+	+	+	+	-	+	+	+	+	-	+	+	+	+	-
Gm03	Gm03D35	2188962	2189436	A		1	1	0	-	-	-	-	-	+	-	-	-	-	-	-	-	.	.
Gm03	Gm03D36	2264158	2274914	T		15	9	5	+	+	+	+	+	+	+	+	+	+	+	+	+	+	+
Gm03	Gm03D37	2365570	2366556	A		6	6	0	-	+	+	+	-	+	-	+	+	-	-	-	-	-	-
Gm03	Gm03D38	2442340	2442918	G	Glyma03g02651.1	11	7	4	-	+	+	+	-	+	+	+	+	-	+	+	+	+	-
Gm03	Gm03D39	2493760	2494652	G		8	6	2	-	+	-	+	+	+	-	+	+	-	+	-	-	-	+
Gm03	Gm03D40	2562501	2567581	A		13	8	5	-	+	+	+	+	+	+	+	+	-	+	+	+	+	+
Gm03	Gm03D41	2630019	2630548	A		1	0	1	-	-	-	.	-	-	-	-	-	-	+	-	-	-	.
Gm03	Gm03D42	2719474	2731213	T		10	8	2	-	+	+	+	+	+	+	+	+	-	-	+	-	-	+
Gm03	Gm03D43	2802652	2803397	T	Glyma03g03015.1	1	0	1	-	-	-	-	-	-	-	-	-	-	-	-	-	-	+
Gm03	Gm03D44	2812939	2816275	A		6	5	1	-	+	-	+	-	+	-	+	+	-	-	-	+	-	-
Gm03	Gm03D45	2832869	2833450	A		7	5	2	-	+	.	+	-	+	-	+	+	-	-	-	+	+	.
Gm03	Gm03D46	2884620	2886478	T		15	9	5	+	+	+	+	+	+	+	+	+	+	+	+	+	+	+
Gm03	Gm03D47	2945987	2947440	G		3	1	2	-	-	-	+	-	-	-	-	-	-	-	-	-	+	+
Gm03	Gm03D48	2949633	2951425	A		9	5	3	+	-	+	-	-	+	+	+	+	-	+	+	+	-	-
Gm03	Gm03D49	2972816	2973192	G		1	0	1	-	-	-	-	-	-	-	-	-	-	-	-	-	+	-
Gm03	Gm03D50	3025187	3029365	G	Glyma03g03250.1	1	0	1	-	-	-	-	-	-	-	-	-	-	-	-	+	-	-
Gm03	Gm03D51	3165379	3167214	T		1	0	1	-	-	-	-	-	-	-	-	-	-	-	+	-	.	-
Gm03	Gm03D52	3222353	3223395	C		2	0	2	-	-	-	-	-	-	-	-	-	-	+	-	-	-	+
Gm03	Gm03D53	3229577	3236014	C		3	0	3	-	-	-	-	-	-	-	-	-	-	+	-	+	-	+
Gm03	Gm03D54	3293040	3296251	T		2	2	0	-	-	-	+	-	+	-	-	-	-	-	-	-	-	-
Gm03	Gm03D55	3350036	3355195	A		7	6	0	+	+	+	-	+	-	+	+	+	-	-	-	-	-	-
Gm03	Gm03D56	3367752	3370324	T		7	6	0	+	+	+	-	+	-	+	+	+	-	-	-	-	-	-
Gm03	Gm03D57	3466660	3467104	T		4	3	1	-	-	-	+	+	+	-	-	-	-	-	-	-	-	+
Gm03	Gm03D58	3473839	3475654	A		3	3	0	-	-	-	+	+	+	-	-	-	-	-	-	-	-	-
Gm03	Gm03D59	3505470	3507716	C	Glyma03g03721.1	4	2	2	-	-	-	+	-	+	-	-	-	-	-	-	-	+	+
Gm03	Gm03D60	3561734	3562117	G		2	0	2	-	-	-	-	-	-	-	-	-	-	-	-	-	+	+
Gm03	Gm03D61	3572581	3573391	A		13	7	5	+	+	+	+	-	+	+	+	+	-	+	+	+	+	+
Gm03	Gm03D62	3688006	3688523	A		7	7	0	-	+	+	+	-	+	+	+	+	-	-	-	-	-	-
Gm03	Gm03D63	3701483	3701972	A		7	7	0	-	+	+	+	-	+	+	+	+	-	-	-	-	-	-
Gm03	Gm03D64	3722177	3723230	T	Glyma03g03850.1	2	0	2	-	-	-	-	-	-	-	-	-	-	-	-	+	+	-
Gm03	Gm03D65	3727927	3731755	C		12	8	4	-	+	+	+	+	+	+	+	+	-	+	-	+	+	+
Gm03	Gm03D66	3892440	3899598	T		2	0	2	-	-	-	-	-	-	-	-	-	-	+	-	+	-	-
Gm03	Gm03D67	3909132	3911364	G		1	0	1	-	-	-	-	-	-	-	-	-	-	-	-	-	-	+
Gm03	Gm03D68	3912249	3912631	T		1	0	1	-	-	-	-	-	-	-	-	-	-	-	-	-	-	+
Gm03	Gm03D69	3918441	3923209	A		1	0	1	-	-	-	-	-	-	-	-	-	-	-	-	-	-	+
Gm03	Gm03D70	4277827	4295451	A		14	8	5	+	+	+	+	+	+	+	+	+	-	+	+	+	+	+
Gm03	Gm03D71	4296405	4302020	T	Glyma03g04240.1	14	8	5	+	+	+	+	+	+	+	+	+	-	+	+	+	+	+
Gm03	Gm03D72	4323415	4328421	G		14	8	5	+	+	+	+	+	+	+	+	+	-	+	+	+	+	+
Gm03	Gm03D73	4401566	4406834	C		3	1	2	.	+	-	-	-	-	-	-	-	-	-	-	+	-	+
Gm03	Gm03D74	4416878	4419900	T		12	7	4	+	-	+	+	+	+	+	+	+	-	+	+	+	+	-
Gm03	Gm03D75	4525100	4527058	C	Glyma03g04410.2	6	6	0	-	-	+	+	-	+	+	+	+	-	-	-	-	-	-
Gm03	Gm03D76	4536598	4537966	A		1	0	1	-	-	-	-	-	-	-	-	-	-	+	-	-	-	-
Gm03	Gm03D77	4539066	4541632	T		4	0	3	+	-	-	-	-	-	-	-	-	-	+	-	+	-	+
Gm03	Gm03D78	4542035	4543382	A		3	0	3	-	-	-	-	-	-	-	-	-	-	+	-	+	-	+
Gm03	Gm03D79	4544413	4545408	T		3	0	3	-	-	-	-	-	-	-	-	-	-	+	-	+	-	+
Gm03	Gm03D80	4600270	4600682	A		13	8	4	+	+	+	+	+	+	+	+	+	-	+	+	+	-	+
Gm03	Gm03D81	4638796	4643380	G		11	7	3	+	-	+	+	+	+	+	+	+	-	+	+	+	.	.
Gm03	Gm03D82	4653707	4654327	T		14	8	5	+	+	+	+	+	+	+	+	+	-	+	+	+	+	+
Gm03	Gm03D83	4680629	4685633	T		2	0	2	-	-	-	-	-	-	-	-	-	-	+	-	+	-	-
Gm03	Gm03D84	4698092	4702879	A		1	0	1	-	-	-	-	-	-	-	-	-	-	-	-	-	-	+
Gm03	Gm03D85	4745395	4746580	A		5	1	3	+	-	-	-	+	-	-	-	-	.	-	+	-	+	+
Gm03	Gm03D86	4782986	4791744	T	Glyma03g04610.2	7	2	4	+	-	-	-	+	-	-	+	-	-	-	+	+	+	+
Gm03	Gm03D87	4834293	4836656	A	Glyma03g04651.1	7	6	1	-	-	+	+	-	+	+	+	+	-	-	-	-	-	+
Gm03	Gm03D88	4936105	4941235	G		7	3	4	-	+	-	+	-	-	-	+	-	-	+	+	+	+	-
Gm03	Gm03D89	4948535	4957748	C		15	9	5	+	+	+	+	+	+	+	+	+	+	+	+	+	+	+
Gm03	Gm03D90	4996472	4997947	A		6	5	1	-	-	+	-	-	+	+	+	+	-	-	-	+	-	-
Gm03	Gm03D91	5021382	5026467	G		6	2	4	-	+	-	+	-	-	-	-	-	-	+	+	+	+	-
Gm03	Gm03D92	5044713	5045412	G		12	7	5	-	+	+	+	-	+	+	+	+	-	+	+	+	+	+
Gm03	Gm03D93	5049111	5050442	A		7	5	2	-	-	+	+	-	+	+	-	+	-	-	+	+	-	-
Gm03	Gm03D94	5050645	5055398	G		7	5	2	-	-	+	+	-	+	+	-	+	-	-	+	+	-	-
Gm03	Gm03D95	5067709	5068592	T		3	1	2	-	-	-	+	-	-	-	-	-	-	-	+	+	-	-
Gm03	Gm03D96	5116415	5120573	C		3	1	2	-	-	-	-	-	-	-	+	-	-	-	-	-	+	+
Gm03	Gm03D97	5133048	5133562	T		4	1	3	-	-	-	-	-	-	-	+	-	-	.	+	-	+	+
Gm03	Gm03D98	5233213	5234275	C		14	8	5	+	+	+	+	+	+	+	+	+	-	+	+	+	+	+
Gm03	Gm03D99	5234867	5235628	T		5	1	4	-	-	-	+	-	-	-	-	-	-	-	+	+	+	+
Gm03	Gm03D100	5361171	5361794	G		6	4	1	+	-	-	+	-	+	+	-	+	-	-	+	-	-	-
Gm03	Gm03D101	5375313	5375893	T		1	1	0	-	-	+	-	-	-	-	-	-	-	-	-	-	-	-
Gm03	Gm03D102	5401453	5402132	G		3	1	2	-	-	-	-	+	-	-	-	-	-	+	-	+	-	-
Gm03	Gm03D103	5412159	5413801	C		4	3	1	-	-	-	+	-	-	+	-	+	-	-	+	-	-	-
Gm03	Gm03D104	5416733	5425957	A		15	9	5	+	+	+	+	+	+	+	+	+	+	+	+	+	+	+
Gm03	Gm03D105	5468023	5479730	A		3	3	0	-	-	+	.	-	-	+	-	+	-	-	-	-	-	.
Gm03	Gm03D106	5509489	5518124	T	Glyma03g05230.1	1	1	0	-	-	-	-	-	+	-	-	-	-	-	-	-	-	-
Gm03	Gm03D107	5595269	5595583	A		4	3	1	.	+	-	+	-	+	-	-	-	-	-	-	-	+	-
Gm03	Gm03D108	5650910	5656129	T		7	5	2	-	-	+	+	-	+	+	+	-	-	+	-	-	-	+
Gm03	Gm03D109	5668711	5679307	T		15	9	5	+	+	+	+	+	+	+	+	+	+	+	+	+	+	+
Gm03	Gm03D110	5828400	5829443	T		5	2	3	-	-	-	-	-	+	-	-	+	-	-	+	+	-	+
Gm03	Gm03D111	5852957	5855344	C		13	7	5	+	+	+	+	-	+	+	-	+	+	+	+	+	+	+
Gm03	Gm03D112	5872772	5873596	A		7	4	3	-	+	+	+	-	+	-	-	-	-	-	+	-	+	+
Gm03	Gm03D113	5887462	5889011	T		10	5	5	-	+	+	+	-	+	-	+	-	-	+	+	+	+	+
Gm03	Gm03D114	5918278	5923497	G		9	5	4	-	-	+	+	+	+	-	-	+	-	+	+	+	+	-
Gm03	Gm03D115	5918300	5923501	A		9	5	4	-	-	+	+	+	+	-	-	+	-	+	+	+	+	-
Gm03	Gm03D116	6069915	6071313	A		12	6	5	+	+	+	+	+	-	-	+	+	-	+	+	+	+	+
Gm03	Gm03D117	6136463	6138217	A		13	7	5	+	+	+	+	+	+	-	+	+	-	+	+	+	+	+
Gm03	Gm03D118	6412765	6419337	T		13	8	4	+	+	+	+	+	+	+	-	+	+	+	+	-	+	+
Gm03	Gm03D119	6663286	6664708	A		12	7	4	+	+	+	+	-	+	+	+	+	-	+	+	+	-	+
Gm03	Gm03D120	6790176	6792476	T	Glyma03g06550.1	5	5	0	-	-	+	+	+	-	-	+	+	-	-	-	-	-	-
Gm03	Gm03D121	6863831	6872920	C		1	1	0	-	-	-	-	-	-	+	-	-	-	-	-	-	-	-
Gm03	Gm03D122	6919101	6919486	A		1	0	1	-	-	-	-	-	-	-	-	-	-	-	-	-	+	-
Gm03	Gm03D123	6941280	6941685	T		1	1	0	-	+	-	-	-	-	-	.	-	.	-	-	-	-	-
Gm03	Gm03D124	7026863	7027903	T		1	1	0	-	-	-	-	-	-	-	+	-	-	-	-	-	-	-
Gm03	Gm03D125	7057764	7058116	G		5	2	3	-	-	-	-	-	-	+	+	-	-	-	-	+	+	+
Gm03	Gm03D126	7075245	7076171	T		1	1	0	-	+	-	-	-	-	-	-	-	-	-	-	-	-	-
Gm03	Gm03D127	7121568	7133094	A		5	1	4	-	-	-	-	-	-	+	-	-	-	+	-	+	+	+
Gm03	Gm03D128	7409106	7412494	T		6	4	1	+	-	-	-	+	+	+	-	+	-	-	+	-	-	-
Gm03	Gm03D129	7409866	7425622	C		6	4	1	+	-	-	-	+	+	+	-	+	-	-	+	-	-	-
Gm03	Gm03D130	7441387	7442004	C		6	4	1	+	-	-	-	+	+	+	-	+	-	-	+	-	-	-
Gm03	Gm03D131	7450790	7457146	A		6	4	1	+	-	-	-	+	+	+	-	+	-	-	+	-	-	-
Gm03	Gm03D132	7654224	7671391	A		15	9	5	+	+	+	+	+	+	+	+	+	+	+	+	+	+	+
Gm03	Gm03D133	7800406	7814749	T	Glyma03g07350.2	15	9	5	+	+	+	+	+	+	+	+	+	+	+	+	+	+	+
Gm03	Gm03D134	7920388	7920935	G		6	5	0	+	+	-	-	+	+	+	-	+	-	-	-	-	-	-
Gm03	Gm03D135	7984850	7993586	T		8	6	1	+	+	+	+	+	+	-	-	+	-	-	-	-	+	-
Gm03	Gm03D136	8079084	8080984	C		3	0	3	-	-	-	-	-	-	-	-	-	-	+	+	-	-	+
Gm03	Gm03D137	8086584	8091451	T		8	7	0	+	-	+	+	+	+	+	+	+	-	-	-	-	-	-
Gm03	Gm03D138	8385094	8387476	A		2	1	1	-	+	-	-	-	-	-	-	-	-	-	-	-	+	-
Gm03	Gm03D139	8395586	8396895	T		1	0	1	-	-	-	-	-	-	-	-	-	-	-	-	+	-	-
Gm03	Gm03D140	8448902	8450257	G		2	1	1	-	-	-	-	-	-	-	-	-	+	-	+	-	-	-
Gm03	Gm03D141	8452026	8470974	A		15	9	5	+	+	+	+	+	+	+	+	+	+	+	+	+	+	+
Gm03	Gm03D142	8581260	8584839	G	Glyma03g07841.1	12	7	4	+	-	+	+	+	+	+	+	+	-	+	+	+	-	+
Gm03	Gm03D143	8680096	8682253	T		1	0	1	-	-	-	-	-	-	-	-	-	-	-	-	-	-	+
Gm03	Gm03D144	8694369	8695245	A		1	0	1	-	-	-	-	-	-	-	-	-	-	-	-	-	-	+
Gm03	Gm03D145	8706206	8707388	T		1	1	0	-	+	-	-	-	-	-	-	-	-	-	-	-	-	-
Gm03	Gm03D146	8731530	8733790	T		9	4	4	+	+	-	-	+	+	-	-	+	-	+	+	+	+	-
Gm03	Gm03D147	8843288	8845072	T		1	0	1	-	-	-	-	-	-	-	-	-	-	+	-	-	-	-
Gm03	Gm03D148	9625367	9627844	G		4	4	0	-	-	-	-	+	+	+	-	+	-	-	-	-	-	-
Gm03	Gm03D149	9661081	9662663	T		13	8	5	-	+	+	+	+	+	+	+	+	-	+	+	+	+	+
Gm03	Gm03D150	9692535	9693230	A		13	8	5	-	+	+	+	+	+	+	+	+	-	+	+	+	+	+
Gm03	Gm03D151	10032901	10037591	T		6	5	0	+	+	+	+	-	-	+	+	-	-	-	-	-	-	-
Gm03	Gm03D152	10078732	10103346	G	Glyma03g08860.1;Glyma03g08876.1	1	1	0	-	-	-	-	-	-	+	-	-	-	-	-	-	-	-
Gm03	Gm03D153	10304165	10305884	T		2	1	1	-	-	-	-	-	-	+	-	-	-	-	+	-	-	-
Gm03	Gm03D154	10306288	10325845	A		2	1	1	-	-	-	-	-	-	+	-	-	-	-	-	-	+	-
Gm03	Gm03D155	10475790	10476113	C		8	8	0	-	+	+	+	+	+	+	+	+	-	-	-	-	-	-
Gm03	Gm03D156	10525646	10526483	A		4	4	0	-	-	-	-	+	+	+	-	+	-	-	-	-	-	-
Gm03	Gm03D157	10735213	10735517	A		3	1	2	-	-	-	-	-	-	+	-	-	-	-	-	+	-	+
Gm03	Gm03D158	10856922	10864505	A		11	8	3	-	+	+	+	+	+	+	+	+	-	+	+	-	+	-
Gm03	Gm03D159	10877812	10878972	G		3	1	2	-	-	-	-	-	-	+	-	-	-	-	-	+	-	+
Gm03	Gm03D160	10901293	10902389	G		3	1	2	-	-	-	-	-	-	+	-	-	-	-	-	+	-	+
Gm03	Gm03D161	10973696	10974615	G		3	1	2	-	-	-	-	-	-	+	-	-	-	-	-	+	-	+
Gm03	Gm03D162	11013219	11016124	G		3	1	2	-	-	-	-	-	-	+	-	-	-	-	-	+	-	+
Gm03	Gm03D163	11050100	11053368	A		15	9	5	+	+	+	+	+	+	+	+	+	+	+	+	+	+	+
Gm03	Gm03D164	11075304	11081176	C		1	1	0	-	-	-	-	-	-	+	-	-	-	-	-	-	-	-
Gm03	Gm03D165	11236705	11242906	A		1	1	0	-	-	-	-	-	-	+	-	-	-	-	-	-	-	-
Gm03	Gm03D166	11330429	11330889	T		2	1	1	-	-	-	-	-	-	+	-	-	-	-	-	-	-	+
Gm03	Gm03D167	11404136	11435160	T		15	9	5	+	+	+	+	+	+	+	+	+	+	+	+	+	+	+
Gm03	Gm03D168	11483119	11485059	T		2	1	0	+	-	-	-	-	-	+	-	-	-	-	-	-	-	-
Gm03	Gm03D169	11496210	11512212	G		1	1	0	-	-	-	-	-	-	+	-	-	-	-	-	-	-	-
Gm03	Gm03D170	11539017	11555417	C		1	1	0	-	-	-	-	-	-	+	-	-	-	-	-	-	-	-
Gm03	Gm03D171	11576531	11625804	T		10	8	2	-	+	+	+	+	+	+	+	+	-	-	+	-	+	-
Gm03	Gm03D172	11719532	11720017	C		4	4	0	-	-	-	-	+	+	+	-	+	-	-	-	-	-	-
Gm03	Gm03D173	11743742	11744597	T		1	1	0	-	-	-	-	-	-	+	-	-	-	-	-	-	-	-
Gm03	Gm03D174	11978357	11979075	C		10	8	2	-	+	+	+	+	+	+	+	+	-	-	+	-	+	-
Gm03	Gm03D175	12019207	12019949	A		1	1	0	-	-	-	-	-	-	+	-	-	-	-	-	-	-	-
Gm03	Gm03D176	12060108	12060480	G		5	5	0	-	+	+	+	-	-	+	+	-	-	-	-	-	-	-
Gm03	Gm03D177	12177368	12179663	A		5	5	0	-	+	+	+	-	-	+	+	-	-	-	-	-	-	-
Gm03	Gm03D178	12217902	12229990	C		15	9	5	+	+	+	+	+	+	+	+	+	+	+	+	+	+	+
Gm03	Gm03D179	12319394	12323109	A		1	1	0	-	-	-	-	-	-	+	-	-	-	-	-	-	-	.
Gm03	Gm03D180	12417748	12623597	T	Glyma03g10320.1	4	4	0	-	-	-	-	+	+	+	-	+	.	-	-	-	-	-
Gm03	Gm03D181	12847244	12848115	A		10	8	2	-	+	+	+	+	+	+	+	+	-	-	+	-	+	-
Gm03	Gm03D182	12860199	12869532	G		15	9	5	+	+	+	+	+	+	+	+	+	+	+	+	+	+	+
Gm03	Gm03D183	12932237	12934934	A		1	1	0	-	-	-	-	-	-	+	-	-	-	-	-	-	-	-
Gm03	Gm03D184	12989039	12992126	A		2	1	1	-	-	-	-	-	-	+	-	-	-	-	-	+	-	-
Gm03	Gm03D185	13052903	13053686	A		2	1	1	-	-	-	-	-	-	+	-	-	-	-	-	-	+	-
Gm03	Gm03D186	13151765	13152962	G		6	4	1	+	+	+	+	-	-	+	.	-	-	-	+	-	.	-
Gm03	Gm03D187	13613512	13615016	A		2	0	2	-	-	-	-	-	-	-	-	-	-	-	-	+	-	+
Gm03	Gm03D188	13615870	13617148	G		1	0	1	-	-	-	-	-	-	-	-	-	-	-	-	-	+	-
Gm03	Gm03D189	13749723	13750319	C		10	8	2	-	+	+	+	+	+	+	+	+	-	-	+	-	+	-
Gm03	Gm03D190	13783437	13798360	A		5	5	0	-	+	+	+	-	-	+	+	-	-	-	-	-	-	-
Gm03	Gm03D191	13825121	13827377	G		7	6	1	-	+	.	+	+	+	+	.	+	-	-	-	-	+	-
Gm03	Gm03D192	14000773	14010518	G		10	8	2	-	+	+	+	+	+	+	+	+	-	-	+	-	+	-
Gm03	Gm03D193	14548106	14551849	A		1	0	0	+	-	-	-	-	-	-	-	-	-	-	-	-	-	-
Gm03	Gm03D194	14733070	14733497	G		3	3	0	-	-	-	-	+	+	-	-	+	-	-	-	-	-	-
Gm03	Gm03D195	14842871	14843196	C		10	8	2	-	+	+	+	+	+	+	+	+	-	-	+	-	+	-
Gm03	Gm03D196	15008947	15009483	C		1	1	0	-	-	-	-	-	-	+	-	-	-	-	-	-	-	-
Gm03	Gm03D197	15035847	15036369	G		1	0	1	-	-	-	-	-	-	-	-	-	-	-	+	-	-	-
Gm03	Gm03D198	15099590	15100808	G	Glyma03g12141.1	14	9	5	-	+	+	+	+	+	+	+	+	+	+	+	+	+	+
Gm03	Gm03D199	15201038	15210662	T	Glyma03g12150.4	3	3	0	-	-	-	-	+	+	-	-	+	-	-	-	-	-	-
Gm03	Gm03D200	15459545	15467861	A		1	0	1	-	-	-	-	-	-	-	-	-	-	+	-	-	-	-
Gm03	Gm03D201	15490842	15491369	A		2	0	2	-	-	-	-	-	-	-	-	-	-	-	-	+	-	+
Gm03	Gm03D202	15541037	15559544	C		15	9	5	+	+	+	+	+	+	+	+	+	+	+	+	+	+	+
Gm03	Gm03D203	15671414	15672191	T		3	0	3	-	-	-	-	-	-	-	-	-	-	+	-	+	-	+
Gm03	Gm03D204	15786525	15787119	A		11	8	2	+	+	+	+	+	+	+	+	+	-	-	+	-	+	-
Gm03	Gm03D205	15816085	15817003	T		2	0	1	+	-	-	-	-	-	-	-	-	-	-	+	-	-	-
Gm03	Gm03D206	15866814	15902755	C		15	9	5	+	+	+	+	+	+	+	+	+	+	+	+	+	+	+
Gm03	Gm03D207	16017866	16019387	G		1	0	1	-	-	-	-	-	-	-	-	-	-	+	-	-	-	-
Gm03	Gm03D208	16080165	16080520	G		10	8	2	-	+	+	+	+	+	+	+	+	-	-	+	-	+	-
Gm03	Gm03D209	16158722	16177032	A		15	9	5	+	+	+	+	+	+	+	+	+	+	+	+	+	+	+
Gm03	Gm03D210	16178680	16198647	G		15	9	5	+	+	+	+	+	+	+	+	+	+	+	+	+	+	+
Gm03	Gm03D211	16254999	16275537	T		15	9	5	+	+	+	+	+	+	+	+	+	+	+	+	+	+	+
Gm03	Gm03D212	16349566	16350095	C		1	0	1	-	-	-	-	-	-	-	-	-	-	-	-	-	+	-
Gm03	Gm03D213	16377900	16379408	A		5	5	0	-	+	+	-	-	+	-	+	+	-	-	-	-	-	-
Gm03	Gm03D214	16439047	16439533	T		1	0	1	-	-	-	-	-	-	-	-	-	-	-	+	-	-	-
Gm03	Gm03D215	16551678	16552645	A		1	0	1	-	-	-	-	-	-	-	-	-	-	-	-	-	-	+
Gm03	Gm03D216	16659065	16662675	G	Glyma03g13060.1;Glyma03g13213.1	15	9	5	+	+	+	+	+	+	+	+	+	+	+	+	+	+	+
Gm03	Gm03D217	16691721	16692728	A		13	8	5	-	+	+	+	+	+	+	+	+	-	+	+	+	+	+
Gm03	Gm03D218	16725799	16727024	C		15	9	5	+	+	+	+	+	+	+	+	+	+	+	+	+	+	+
Gm03	Gm03D219	16745559	16766528	T		15	9	5	+	+	+	+	+	+	+	+	+	+	+	+	+	+	+
Gm03	Gm03D220	16775791	16806419	G		1	1	0	-	-	-	+	-	-	-	-	-	-	-	-	-	-	-
Gm03	Gm03D221	16836268	16837646	G		1	0	1	-	-	-	-	-	-	-	-	-	-	-	+	-	-	-
Gm03	Gm03D222	16937659	16956372	C		15	9	5	+	+	+	+	+	+	+	+	+	+	+	+	+	+	+
Gm03	Gm03D223	16960828	16962671	G		15	9	5	+	+	+	+	+	+	+	+	+	+	+	+	+	+	+
Gm03	Gm03D224	16981364	16990601	G		15	9	5	+	+	+	+	+	+	+	+	+	+	+	+	+	+	+
Gm03	Gm03D225	17277763	17286968	T		15	9	5	+	+	+	+	+	+	+	+	+	+	+	+	+	+	+
Gm03	Gm03D226	17383721	17393180	A		15	9	5	+	+	+	+	+	+	+	+	+	+	+	+	+	+	+
Gm03	Gm03D227	17409292	17410151	A		1	0	1	-	-	-	-	-	-	-	-	-	-	-	+	-	-	-
Gm03	Gm03D228	17615308	17625098	C		15	9	5	+	+	+	+	+	+	+	+	+	+	+	+	+	+	+
Gm03	Gm03D229	17635226	17644639	T		1	0	1	-	-	-	-	-	-	-	-	-	-	-	-	.	+	-
Gm03	Gm03D230	17650104	17650890	T		3	0	3	-	-	-	-	-	-	-	-	-	-	-	+	+	+	-
Gm03	Gm03D231	17741264	17742296	G		3	0	3	-	-	-	-	-	-	-	-	-	-	-	+	+	+	-
Gm03	Gm03D232	17863065	17872305	G		15	9	5	+	+	+	+	+	+	+	+	+	+	+	+	+	+	+
Gm03	Gm03D233	18041616	18043603	C		8	6	2	-	+	+	-	-	+	+	+	+	-	+	-	-	-	+
Gm03	Gm03D234	18093943	18103784	T		15	9	5	+	+	+	+	+	+	+	+	+	+	+	+	+	+	+
Gm03	Gm03D235	18204393	18216746	A		15	9	5	+	+	+	+	+	+	+	+	+	+	+	+	+	+	+
Gm03	Gm03D236	18227464	18228710	C		1	0	1	-	-	-	-	-	-	-	-	-	-	-	-	+	-	-
Gm03	Gm03D237	18282781	18299334	G		12	8	4	-	+	+	+	+	+	+	+	+	-	+	-	+	+	+
Gm03	Gm03D238	18429018	18429619	A		1	0	1	-	-	-	-	-	-	-	-	-	-	-	-	+	-	-
Gm03	Gm03D239	18452100	18453464	G		11	7	4	-	+	+	+	-	+	+	+	+	-	+	+	+	+	-
Gm03	Gm03D240	18625484	18626633	T		3	0	3	-	-	-	-	-	-	-	-	-	-	+	-	-	+	+
Gm03	Gm03D241	18662503	18672035	T		15	9	5	+	+	+	+	+	+	+	+	+	+	+	+	+	+	+
Gm03	Gm03D242	18679919	18687447	A		2	0	2	-	-	-	-	-	-	-	-	-	-	+	-	-	-	+
Gm03	Gm03D243	18715420	18735360	C		3	0	3	-	-	-	-	-	-	-	-	-	-	+	-	-	+	+
Gm03	Gm03D244	18797783	18798689	A		4	0	4	-	-	-	-	-	-	-	-	-	-	-	+	+	+	+
Gm03	Gm03D245	18802435	18805556	C		4	0	4	-	-	-	-	-	-	-	-	-	-	-	+	+	+	+
Gm03	Gm03D246	18826150	18827239	G		4	0	4	-	-	-	-	-	-	-	-	-	-	-	+	+	+	+
Gm03	Gm03D247	18829748	18838874	A		4	0	4	-	-	-	-	-	-	-	-	-	-	-	+	+	+	+
Gm03	Gm03D248	18846020	18846871	G		4	0	4	-	-	-	-	-	-	-	-	-	-	-	+	+	+	+
Gm03	Gm03D249	18855032	18859977	A		15	9	5	+	+	+	+	+	+	+	+	+	+	+	+	+	+	+
Gm03	Gm03D250	18891994	18921930	A		15	9	5	+	+	+	+	+	+	+	+	+	+	+	+	+	+	+
Gm03	Gm03D251	19007694	19008752	T		15	9	5	+	+	+	+	+	+	+	+	+	+	+	+	+	+	+
Gm03	Gm03D252	19034172	19034512	T		2	0	2	-	-	-	-	-	-	-	-	-	-	+	+	-	-	-
Gm03	Gm03D253	19077751	19080763	T	Glyma03g14888.1	1	0	1	-	-	-	-	-	-	-	-	-	-	+	-	-	-	-
Gm03	Gm03D254	19108396	19113978	T		4	0	4	-	-	-	-	-	-	-	-	-	-	+	+	-	+	+
Gm03	Gm03D255	19171473	19174602	C		2	0	2	-	-	-	-	-	-	-	-	-	-	-	+	+	-	-
Gm03	Gm03D256	19187973	19189052	G		1	0	1	-	-	-	-	-	-	-	-	-	-	-	-	-	+	-
Gm03	Gm03D257	19280710	19294822	N	Glyma03g15085.1	13	8	4	+	+	+	+	+	+	+	+	+	-	+	+	-	+	+
Gm03	Gm03D258	19326369	19327341	C		1	0	1	-	-	-	-	-	-	-	-	-	-	-	-	-	-	+
Gm03	Gm03D259	19432910	19442953	G		15	9	5	+	+	+	+	+	+	+	+	+	+	+	+	+	+	+
Gm03	Gm03D260	19445172	19445721	A		4	0	4	-	-	-	-	-	-	-	-	-	-	+	+	+	-	+
Gm03	Gm03D261	19493598	19494308	T		5	1	4	-	-	-	-	-	-	-	-	-	+	+	+	+	-	+
Gm03	Gm03D262	19521301	19521802	T		2	0	2	-	-	-	-	-	-	-	-	-	-	-	-	+	-	+
Gm03	Gm03D263	19538944	19542427	T		2	0	2	-	-	-	-	-	-	-	-	-	-	+	+	-	-	-
Gm03	Gm03D264	19551785	19552168	G		1	0	1	-	-	-	-	-	-	-	-	-	-	-	+	-	-	-
Gm03	Gm03D265	19592532	19593365	T		2	0	2	-	-	-	-	-	-	-	-	-	-	-	-	+	-	+
Gm03	Gm03D266	19698520	19702498	T		4	0	4	-	-	-	-	-	-	-	-	-	-	+	+	+	-	+
Gm03	Gm03D267	19704579	19714671	T		4	0	4	-	-	-	-	-	-	-	-	-	-	+	+	+	-	+
Gm03	Gm03D268	19716328	19721752	C		4	0	4	-	-	-	-	-	-	-	-	-	-	+	+	+	-	+
Gm03	Gm03D269	19762038	19767674	C		4	0	4	-	-	-	-	-	-	-	-	-	-	+	+	+	-	+
Gm03	Gm03D270	19800669	19803417	G		4	0	4	-	-	-	-	-	-	-	-	-	-	+	+	+	-	+
Gm03	Gm03D271	19903387	19904470	G		4	0	4	-	-	-	-	-	-	-	-	-	-	+	+	+	-	+
Gm03	Gm03D272	19914287	19915403	G		15	9	5	+	+	+	+	+	+	+	+	+	+	+	+	+	+	+
Gm03	Gm03D273	19938588	19955115	T		4	0	4	-	-	-	-	-	-	-	-	-	-	+	+	+	-	+
Gm03	Gm03D274	19972494	19973181	C		9	8	0	+	+	+	+	+	+	+	+	+	-	-	-	-	-	-
Gm03	Gm03D275	19974499	19975084	G		1	1	0	-	-	-	-	-	-	-	-	-	+	-	-	-	-	-
Gm03	Gm03D276	20180009	20181017	C		2	0	2	-	-	-	-	-	-	-	-	-	-	+	+	-	-	-
Gm03	Gm03D277	20565816	20593750	A	Glyma03g16200.1	1	0	1	-	-	-	-	-	-	-	-	-	-	-	-	-	-	+
Gm03	Gm03D278	20664140	20669079	T	Glyma03g16261.1;Glyma03g16270.1	11	8	2	+	+	+	+	+	+	+	+	+	-	+	-	+	-	-
Gm03	Gm03D279	20723473	20724885	G	Glyma03g16320.1	1	0	1	-	-	-	-	-	-	-	-	-	-	-	-	+	-	-
Gm03	Gm03D280	20834129	20836358	A		9	8	0	+	+	+	+	+	+	+	+	+	-	-	-	-	-	-
Gm03	Gm03D281	21088034	21088523	T		1	1	0	.	+	-	-	-	-	-	-	-	-	-	-	.	-	-
Gm03	Gm03D282	21260739	21261976	T		9	8	0	+	+	+	+	+	+	+	+	+	-	-	-	-	-	-
Gm03	Gm03D283	21678356	21679370	A		13	9	3	+	+	+	+	+	+	+	+	+	+	-	+	+	-	+
Gm03	Gm03D284	21752187	21753530	T		10	8	1	+	+	+	+	+	+	+	+	+	-	-	-	-	-	+
Gm03	Gm03D285	22011472	22012049	G		13	8	4	+	+	+	+	+	+	+	+	+	-	-	+	+	+	+
Gm03	Gm03D286	22065745	22066642	T		13	8	4	+	+	+	+	+	+	+	+	+	-	-	+	+	+	+
Gm03	Gm03D287	22304105	22307619	T		12	8	4	-	+	+	+	+	+	+	+	+	-	-	+	+	+	+
Gm03	Gm03D288	22723359	22728922	C		12	8	4	-	+	+	+	+	+	+	+	+	-	-	+	+	+	+
Gm03	Gm03D289	22789104	22789543	G		12	8	4	-	+	+	+	+	+	+	+	+	-	-	+	+	+	+
Gm03	Gm03D290	23086872	23087529	T		9	8	1	-	+	+	+	+	+	+	+	+	-	-	-	-	+	-
Gm03	Gm03D291	23092555	23113172	C		12	8	4	-	+	+	+	+	+	+	+	+	-	-	+	+	+	+
Gm03	Gm03D292	23118165	23118747	C		1	0	1	-	-	-	-	-	-	-	-	-	-	+	-	-	-	-
Gm03	Gm03D293	23135288	23136157	A		3	0	3	-	-	-	-	-	-	-	-	-	-	-	+	+	-	+
Gm03	Gm03D294	23149336	23150282	T		12	8	4	-	+	+	+	+	+	+	+	+	-	-	+	+	+	+
Gm03	Gm03D295	23377103	23395395	C		4	1	3	-	-	-	-	-	-	-	-	-	+	+	+	-	+	-
Gm03	Gm03D296	23655903	23656830	C		3	0	3	-	-	-	-	.	-	-	-	-	-	-	+	+	+	-
Gm03	Gm03D297	23705972	23715473	T		15	9	5	+	+	+	+	+	+	+	+	+	+	+	+	+	+	+
Gm03	Gm03D298	23725594	23728239	N		15	9	5	+	+	+	+	+	+	+	+	+	+	+	+	+	+	+
Gm03	Gm03D299	24098208	24118063	G		15	9	5	+	+	+	+	+	+	+	+	+	+	+	+	+	+	+
Gm03	Gm03D300	24121149	24130476	T		15	9	5	+	+	+	+	+	+	+	+	+	+	+	+	+	+	+
Gm03	Gm03D301	24227230	24243894	G		15	9	5	+	+	+	+	+	+	+	+	+	+	+	+	+	+	+
Gm03	Gm03D302	24412952	24414301	T		1	0	1	-	-	-	-	-	-	-	-	-	-	-	-	-	+	-
Gm03	Gm03D303	24425693	24427244	T		1	0	1	-	-	-	-	-	-	-	-	-	-	-	+	-	-	-
Gm03	Gm03D304	24449554	24451330	T		1	0	1	-	-	-	-	-	-	-	-	-	-	-	+	-	-	-
Gm03	Gm03D305	24454244	24455180	G		2	0	2	-	-	-	.	-	-	-	-	-	-	-	+	+	-	-
Gm03	Gm03D306	24622591	24623874	G		1	1	0	-	-	-	+	-	-	-	-	-	-	-	-	-	-	-
Gm03	Gm03D307	24681352	24719116	A		1	1	0	-	-	-	+	-	-	-	-	-	-	-	-	-	-	-
Gm03	Gm03D308	24967897	24968965	T	Glyma03g19720.2	15	9	5	+	+	+	+	+	+	+	+	+	+	+	+	+	+	+
Gm03	Gm03D309	25062896	25065253	T		3	1	2	-	-	-	+	-	-	-	-	-	-	-	+	-	+	-
Gm03	Gm03D310	25104314	25111237	T		1	0	1	-	-	-	-	-	-	-	-	-	-	-	-	-	+	-
Gm03	Gm03D311	25137578	25154838	A		15	9	5	+	+	+	+	+	+	+	+	+	+	+	+	+	+	+
Gm03	Gm03D312	25197424	25204597	T		3	1	2	-	-	-	-	-	-	+	-	-	-	+	-	-	-	+
Gm03	Gm03D313	25418959	25427470	A		1	0	1	-	-	-	-	-	-	-	-	-	-	-	+	-	-	-
Gm03	Gm03D314	25431047	25453586	A		15	9	5	+	+	+	+	+	+	+	+	+	+	+	+	+	+	+
Gm03	Gm03D315	25469288	25472224	T		5	5	0	-	+	+	-	-	+	-	+	+	-	-	-	-	-	-
Gm03	Gm03D316	25481712	25482661	T		1	0	1	-	-	-	.	-	-	-	-	-	-	-	-	-	+	-
Gm03	Gm03D317	25487601	25507808	T		15	9	5	+	+	+	+	+	+	+	+	+	+	+	+	+	+	+
Gm03	Gm03D318	25537150	25546942	C		15	9	5	+	+	+	+	+	+	+	+	+	+	+	+	+	+	+
Gm03	Gm03D319	25604278	25605572	G		1	0	1	-	-	-	-	-	-	-	-	-	-	-	-	-	+	-
Gm03	Gm03D320	25744142	25785423	T		15	9	5	+	+	+	+	+	+	+	+	+	+	+	+	+	+	+
Gm03	Gm03D321	25852715	25862462	A		15	9	5	+	+	+	+	+	+	+	+	+	+	+	+	+	+	+
Gm03	Gm03D322	26187560	26194194	A		15	9	5	+	+	+	+	+	+	+	+	+	+	+	+	+	+	+
Gm03	Gm03D323	26205126	26214859	T		15	9	5	+	+	+	+	+	+	+	+	+	+	+	+	+	+	+
Gm03	Gm03D324	26252473	26289195	T		15	9	5	+	+	+	+	+	+	+	+	+	+	+	+	+	+	+
Gm03	Gm03D325	26368470	26377349	C		15	9	5	+	+	+	+	+	+	+	+	+	+	+	+	+	+	+
Gm03	Gm03D326	26386415	26387230	G		1	1	0	-	-	-	+	-	-	-	-	-	-	-	-	-	-	-
Gm03	Gm03D327	26391285	26401065	C		15	9	5	+	+	+	+	+	+	+	+	+	+	+	+	+	+	+
Gm03	Gm03D328	26423255	26424126	C		1	0	1	-	-	-	-	-	-	-	-	-	-	-	+	-	-	-
Gm03	Gm03D329	26464951	26469484	T		3	1	2	-	-	-	-	-	-	+	-	-	-	+	-	-	-	+
Gm03	Gm03D330	26470526	26480269	G		2	0	2	-	-	-	.	-	-	-	-	-	-	-	+	-	+	-
Gm03	Gm03D331	26606229	26606618	G		1	1	0	-	-	-	-	-	-	+	-	-	-	-	-	-	-	-
Gm03	Gm03D332	26627363	26647860	C		15	9	5	+	+	+	+	+	+	+	+	+	+	+	+	+	+	+
Gm03	Gm03D333	26670554	26671093	A		1	1	0	-	-	-	+	-	-	-	-	-	-	-	-	-	-	-
Gm03	Gm03D334	26681781	26691346	G		3	1	2	-	-	-	+	.	-	-	-	-	-	-	+	-	+	-
Gm03	Gm03D335	26695119	26696757	G		1	0	1	-	-	-	-	-	-	-	-	-	-	-	-	-	+	-
Gm03	Gm03D336	26711880	26721573	T		15	9	5	+	+	+	+	+	+	+	+	+	+	+	+	+	+	+
Gm03	Gm03D337	26825271	26843258	T		15	9	5	+	+	+	+	+	+	+	+	+	+	+	+	+	+	+
Gm03	Gm03D338	26852965	26853494	T		7	7	0	-	+	+	+	+	+	-	+	+	-	-	-	-	-	-
Gm03	Gm03D339	26946942	26965853	C		15	9	5	+	+	+	+	+	+	+	+	+	+	+	+	+	+	+
Gm03	Gm03D340	26971761	26989222	G		2	0	2	-	-	-	-	-	-	-	-	-	-	+	-	-	+	-
Gm03	Gm03D341	26989801	27002484	A		15	9	5	+	+	+	+	+	+	+	+	+	+	+	+	+	+	+
Gm03	Gm03D342	27019310	27020163	T		1	1	0	-	-	-	+	-	-	-	-	-	-	-	-	-	.	-
Gm03	Gm03D343	27156268	27157385	A		13	8	5	-	+	+	+	+	+	+	+	+	-	+	+	+	+	+
Gm03	Gm03D344	27202754	27203716	G		15	9	5	+	+	+	+	+	+	+	+	+	+	+	+	+	+	+
Gm03	Gm03D345	27245218	27250678	A		15	9	5	+	+	+	+	+	+	+	+	+	+	+	+	+	+	+
Gm03	Gm03D346	27387096	27395790	A		15	9	5	+	+	+	+	+	+	+	+	+	+	+	+	+	+	+
Gm03	Gm03D347	27709163	27718727	A		15	9	5	+	+	+	+	+	+	+	+	+	+	+	+	+	+	+
Gm03	Gm03D348	27778760	27787977	A		13	8	5	-	+	+	+	+	+	+	+	+	-	+	+	+	+	+
Gm03	Gm03D349	27861726	27876714	G		1	1	0	-	-	-	+	-	-	-	-	-	-	-	-	-	-	-
Gm03	Gm03D350	27914322	27915021	G		3	2	1	-	-	-	+	+	-	-	-	-	-	-	-	-	+	-
Gm03	Gm03D351	27963265	27965477	C		9	6	3	-	+	+	.	-	+	+	+	+	-	+	-	+	-	+
Gm03	Gm03D352	27970331	27978910	G	Glyma03g22060.1;Glyma03g22071.1	9	6	3	-	+	+	-	-	+	+	+	+	-	+	-	+	-	+
Gm03	Gm03D353	27992035	28002454	A	Glyma03g22090.1	11	7	4	-	+	+	-	+	+	+	+	+	-	+	+	+	-	+
Gm03	Gm03D354	28018130	28019374	T		2	1	1	-	-	-	-	+	-	-	-	-	-	-	+	-	-	-
Gm03	Gm03D355	28023866	28030679	C		2	1	1	-	-	-	-	+	-	-	-	-	-	-	+	-	-	-
Gm03	Gm03D356	28032924	28037654	T		2	1	1	-	-	-	-	+	-	-	-	-	-	-	+	-	-	-
Gm03	Gm03D357	28055677	28075650	G		15	9	5	+	+	+	+	+	+	+	+	+	+	+	+	+	+	+
Gm03	Gm03D358	28149597	28150832	G		1	0	1	-	-	-	-	-	-	-	-	-	-	-	+	-	-	-
Gm03	Gm03D359	28151029	28151929	A		1	0	1	-	-	-	-	-	-	-	-	-	-	-	+	-	-	-
Gm03	Gm03D360	28166020	28180488	C	Glyma03g22180.1;Glyma03g22190.1	1	0	1	-	-	-	-	-	-	-	-	-	-	-	+	-	-	-
Gm03	Gm03D361	28185924	28187489	G		1	0	1	-	-	-	-	-	-	-	-	-	-	-	+	-	-	-
Gm03	Gm03D362	28190401	28195603	A		1	0	1	-	-	-	-	-	-	-	-	-	-	-	+	-	-	-
Gm03	Gm03D363	28207798	28208956	T		1	0	1	-	-	-	-	.	-	-	-	-	-	-	+	-	-	-
Gm03	Gm03D364	28215173	28218786	T		15	9	5	+	+	+	+	+	+	+	+	+	+	+	+	+	+	+
Gm03	Gm03D365	28487598	28489223	T		4	0	4	-	-	-	-	-	-	-	-	-	-	+	+	+	-	+
Gm03	Gm03D366	28504514	28505508	C		4	0	4	-	-	-	-	-	-	-	-	-	-	+	+	+	-	+
Gm03	Gm03D367	28545366	28546732	T		15	9	5	+	+	+	+	+	+	+	+	+	+	+	+	+	+	+
Gm03	Gm03D368	28555244	28563440	T		15	9	5	+	+	+	+	+	+	+	+	+	+	+	+	+	+	+
Gm03	Gm03D369	28682468	28683021	A	Glyma03g22410.2	1	0	1	-	-	-	-	-	-	-	-	-	-	-	.	-	+	-
Gm03	Gm03D370	28781880	28896824	T	Glyma03g22510.1;Glyma03g22526.1;Glyma03g22543.1;Glyma03g22560.2;Glyma03g22571.1	3	0	3	-	-	-	-	-	-	-	-	-	-	+	-	+	+	-
Gm03	Gm03D371	28991350	28992063	T		2	0	2	-	-	-	-	-	-	-	-	-	-	-	+	-	-	+
Gm03	Gm03D372	29031771	29032754	A		15	9	5	+	+	+	+	+	+	+	+	+	+	+	+	+	+	+
Gm03	Gm03D373	29049069	29059687	G		2	0	2	-	-	-	-	-	-	-	-	-	-	+	-	+	-	-
Gm03	Gm03D374	29262470	29264696	C		1	0	1	-	-	-	-	-	-	-	-	-	-	-	-	-	+	-
Gm03	Gm03D375	29526806	29528048	T		1	0	1	-	-	-	-	-	-	-	-	-	-	-	-	+	-	-
Gm03	Gm03D376	29539724	29540734	A	Glyma03g22874.1	1	0	1	-	-	-	-	-	-	-	-	-	-	-	-	+	-	-
Gm03	Gm03D377	29541104	29543335	G	Glyma03g22874.1	1	0	1	-	-	-	-	-	-	-	-	-	-	-	-	+	-	-
Gm03	Gm03D378	29567653	29568261	A		1	0	1	-	-	-	-	-	-	-	-	-	-	-	-	+	-	-
Gm03	Gm03D379	29597569	29604342	C		1	0	1	-	-	-	-	-	-	-	-	-	-	-	-	+	-	-
Gm03	Gm03D380	29635982	29636284	C		7	7	0	.	+	+	+	-	+	+	+	+	-	-	-	-	-	-
Gm03	Gm03D381	29649494	29658562	C		9	7	2	-	+	+	+	-	+	+	+	+	-	+	-	+	-	-
Gm03	Gm03D382	29660630	29661090	A		4	4	0	-	-	-	+	-	+	+	-	+	-	-	-	-	-	-
Gm03	Gm03D383	29677936	29684893	T		10	7	3	-	+	+	+	-	+	+	+	+	-	+	-	+	-	+
Gm03	Gm03D384	29984257	29985155	T		1	0	1	-	-	-	-	-	-	-	-	-	-	-	-	+	-	-
Gm03	Gm03D385	30006428	30022129	G		15	9	5	+	+	+	+	+	+	+	+	+	+	+	+	+	+	+
Gm03	Gm03D386	30055507	30055982	G		2	2	0	-	+	+	-	-	-	-	.	-	-	-	-	-	-	-
Gm03	Gm03D387	30612578	30613509	C		4	1	2	+	-	-	-	-	-	-	-	-	+	+	-	-	+	.
Gm03	Gm03D388	30749105	30750041	C	Glyma03g24060.1	9	8	1	-	+	+	+	+	+	+	+	+	-	-	+	-	-	-
Gm03	Gm03D389	30818017	30821007	T		1	0	1	-	-	-	-	-	-	-	-	-	-	-	+	-	-	-
Gm03	Gm03D390	30874997	30877199	T	Glyma03g24170.3	4	1	2	+	-	-	-	.	-	-	-	-	+	-	+	-	+	-
Gm03	Gm03D391	30878934	30885028	A	Glyma03g24170.3	4	1	2	+	-	-	-	-	-	-	-	-	+	-	+	-	+	-
Gm03	Gm03D392	31005279	31005985	T		1	0	1	-	-	-	-	-	-	-	-	-	-	-	-	-	+	-
Gm03	Gm03D393	31083591	31084492	C		2	0	2	-	-	-	-	-	-	-	-	-	-	-	+	+	-	-
Gm03	Gm03D394	31151380	31152789	G		3	1	1	+	-	-	-	-	-	-	-	-	+	-	-	-	-	+
Gm03	Gm03D395	31209720	31211089	T		3	1	1	+	-	-	-	-	-	-	-	-	+	-	-	-	-	+
Gm03	Gm03D396	31215068	31224771	A		15	9	5	+	+	+	+	+	+	+	+	+	+	+	+	+	+	+
Gm03	Gm03D397	31226169	31227254	C		2	0	1	+	-	-	-	-	-	-	-	-	.	-	-	-	-	+
Gm03	Gm03D398	31364058	31375635	A		15	9	5	+	+	+	+	+	+	+	+	+	+	+	+	+	+	+
Gm03	Gm03D399	31430444	31435265	T	Glyma03g24581.1	15	9	5	+	+	+	+	+	+	+	+	+	+	+	+	+	+	+
Gm03	Gm03D400	31518158	31519101	T		1	0	1	-	-	-	-	-	-	-	-	-	-	-	-	-	+	-
Gm03	Gm03D401	31572537	31572878	A	Glyma03g24630.1	3	0	3	-	-	-	-	.	-	-	-	-	-	+	+	-	-	+
Gm03	Gm03D402	31747004	31750912	A		2	0	2	-	-	-	-	-	-	-	-	-	-	-	-	-	+	+
Gm03	Gm03D403	31959015	31964391	A		1	0	1	-	-	-	-	-	-	-	-	-	-	-	+	.	-	-
Gm03	Gm03D404	32430658	32431247	A		1	0	1	-	-	-	-	-	-	-	-	-	-	-	-	+	-	-
Gm03	Gm03D405	32752749	32755200	G	Glyma03g25550.1	5	1	4	-	-	-	-	+	-	-	-	-	-	+	+	+	-	+
Gm03	Gm03D406	32910361	32911265	T	Glyma03g25680.2	1	0	1	-	-	-	-	-	-	-	-	-	-	-	-	-	+	-
Gm03	Gm03D407	32936840	32937672	A		2	0	2	-	-	-	-	-	-	-	-	-	-	+	-	+	-	-
Gm03	Gm03D408	33022639	33029599	T		15	9	5	+	+	+	+	+	+	+	+	+	+	+	+	+	+	+
Gm03	Gm03D409	33039161	33039799	T	Glyma03g25770.1	1	0	1	-	-	-	-	-	-	-	-	-	-	+	-	-	-	-
Gm03	Gm03D410	33176502	33177254	A		1	0	1	-	-	-	-	-	-	-	-	-	-	-	+	-	-	-
Gm03	Gm03D411	33344091	33353751	T		4	1	3	-	-	+	.	-	-	-	-	-	-	-	+	+	+	.
Gm03	Gm03D412	33357506	33370103	A		6	2	4	-	-	+	+	-	-	-	-	-	-	-	+	+	+	+
Gm03	Gm03D413	33384145	33388654	A		1	1	0	-	-	+	.	-	-	-	-	-	-	-	-	-	-	-
Gm03	Gm03D414	33453605	33454037	C		1	0	1	-	-	-	-	-	-	-	-	-	-	-	+	-	-	-
Gm03	Gm03D415	33495038	33495506	T		3	0	3	-	-	-	-	-	-	-	-	-	-	-	-	+	+	+
Gm03	Gm03D416	33798420	33798743	T		5	0	5	-	-	-	-	-	-	-	-	-	-	+	+	+	+	+
Gm03	Gm03D417	33807488	33812819	G		5	0	5	-	-	-	-	-	-	-	-	-	-	+	+	+	+	+
Gm03	Gm03D418	33863233	33864240	T		2	0	2	-	-	-	-	-	-	-	-	-	-	-	+	-	-	+
Gm03	Gm03D419	33974931	33976195	T		3	3	0	-	+	+	-	-	-	+	-	-	-	-	-	-	-	-
Gm03	Gm03D420	33997476	33999682	A		2	0	2	-	-	-	-	-	-	-	-	-	-	-	-	-	+	+
Gm03	Gm03D421	34045120	34046512	A		1	0	1	-	-	-	-	-	-	-	-	-	-	-	-	-	-	+
Gm03	Gm03D422	34090024	34093049	G		4	3	1	-	+	+	-	-	-	+	-	-	-	-	-	-	+	-
Gm03	Gm03D423	34148797	34151092	A		7	2	5	-	+	+	-	-	-	-	-	-	-	+	+	+	+	+
Gm03	Gm03D424	34197672	34203133	A		5	0	5	-	-	-	-	-	-	-	-	-	-	+	+	+	+	+
Gm03	Gm03D425	34217296	34218065	G	Glyma03g26731.1	2	0	2	-	-	-	-	-	-	-	-	-	-	-	-	-	+	+
Gm03	Gm03D426	34307967	34311653	T		5	0	5	-	-	-	-	-	-	-	-	-	-	+	+	+	+	+
Gm03	Gm03D427	34655906	34659035	A		5	0	5	-	-	-	-	-	-	-	-	-	-	+	+	+	+	+
Gm03	Gm03D428	34678970	34682087	C	Glyma03g27150.1	15	9	5	+	+	+	+	+	+	+	+	+	+	+	+	+	+	+
Gm03	Gm03D429	34699802	34700233	A	Glyma03g27165.1	4	0	4	-	-	-	-	-	-	-	-	-	-	-	+	+	+	+
Gm03	Gm03D430	34810317	34810764	G		1	1	0	-	-	+	-	-	-	-	-	-	-	-	-	-	-	-
Gm03	Gm03D431	34913741	34914657	T		1	0	1	-	-	-	-	-	-	-	-	-	-	-	-	-	-	+
Gm03	Gm03D432	34919439	34925374	A		2	0	2	-	-	-	-	-	-	-	-	-	-	-	-	-	+	+
Gm03	Gm03D433	35329903	35331369	T		1	0	1	-	-	-	-	-	-	-	-	-	-	+	-	-	-	-
Gm03	Gm03D434	35391590	35420644	A	Glyma03g27620.2;Glyma03g27641.1	2	0	2	-	-	-	-	-	-	-	-	-	-	-	-	-	+	+
Gm03	Gm03D435	35599659	35603221	A	Glyma03g27815.1	4	3	1	-	-	-	-	-	+	.	+	+	-	-	-	-	+	-
Gm03	Gm03D436	35788498	35791734	C		5	4	0	+	+	-	+	+	-	+	-	-	-	-	-	-	-	-
Gm03	Gm03D437	35825063	35825719	T		13	8	4	+	+	+	+	+	+	+	+	+	-	-	+	+	+	+
Gm03	Gm03D438	35924077	35924469	C		3	1	2	-	-	-	-	-	-	-	+	-	-	-	+	-	-	+
Gm03	Gm03D439	35926099	35935480	T		3	1	2	-	-	-	-	-	-	-	+	-	-	-	+	-	-	+
Gm03	Gm03D440	35964801	35966374	T		13	8	4	+	+	+	+	+	+	+	+	+	-	.	+	+	+	+
Gm03	Gm03D441	35985928	35987203	A		14	8	5	+	+	+	+	+	+	+	+	+	-	+	+	+	+	+
Gm03	Gm03D442	36130413	36137573	G		4	1	3	-	-	-	-	-	-	+	-	-	-	-	+	+	-	+
Gm03	Gm03D443	36144287	36144907	A	Glyma03g28271.1	2	1	1	-	-	-	-	-	-	+	-	-	-	-	+	-	-	-
Gm03	Gm03D444	36147119	36147574	A	Glyma03g28271.1	1	0	1	-	-	-	-	-	-	-	-	-	-	-	+	-	-	-
Gm03	Gm03D445	36173917	36174403	A		2	1	1	-	+	-	-	-	-	-	-	-	-	-	+	-	-	-
Gm03	Gm03D446	36455429	36457093	C		10	7	2	+	+	+	+	+	+	-	+	+	-	-	+	-	-	+
Gm03	Gm03D447	36605374	36607522	A		1	0	1	-	-	-	-	-	-	-	-	-	-	-	-	-	-	+
Gm03	Gm03D448	36607557	36608353	A		5	4	0	+	-	+	-	-	+	-	+	+	-	-	-	-	-	-
Gm03	Gm03D449	36774931	36775279	A	Glyma03g28841.1	1	0	1	-	-	-	-	-	-	-	-	-	-	-	-	+	-	-
Gm03	Gm03D450	36783902	36784204	T	Glyma03g28850.1	6	4	1	+	+	+	+	+	-	-	-	-	-	+	-	-	-	-
Gm03	Gm03D451	36817355	36817924	T	Glyma03g28880.1	1	1	0	-	-	-	-	-	-	+	-	-	-	-	-	-	-	-
Gm03	Gm03D452	36827124	36827935	T	Glyma03g28885.1	3	1	2	-	-	-	-	-	-	+	-	-	-	+	+	-	-	-
Gm03	Gm03D453	36866168	36867559	T		5	4	0	+	+	+	+	+	-	-	-	-	-	-	-	-	-	-
Gm03	Gm03D454	36948862	36950255	T		1	0	1	-	-	-	-	-	-	-	-	-	-	-	-	-	-	+
Gm03	Gm03D455	36991948	36992554	A	Glyma03g29041.1	5	4	0	+	+	+	-	-	+	-	+	-	-	-	-	-	-	-
Gm03	Gm03D456	37020001	37020393	A	Glyma03g29070.1	4	4	0	-	-	-	+	+	-	+	-	+	-	-	-	-	-	-
Gm03	Gm03D457	37173948	37181596	T		10	5	4	+	+	+	-	-	+	-	+	+	-	+	+	+	.	+
Gm03	Gm03D458	37201693	37202456	T	Glyma03g29230.1	10	5	4	+	+	+	-	-	+	-	+	+	-	+	+	-	+	+
Gm03	Gm03D459	37254659	37255465	A		10	7	2	+	+	+	+	+	+	-	+	+	-	-	+	-	-	+
Gm03	Gm03D460	37339984	37342654	G	Glyma03g29351.1	15	9	5	+	+	+	+	+	+	+	+	+	+	+	+	+	+	+
Gm03	Gm03D461	37351648	37358227	C		1	0	1	-	-	-	-	-	-	-	-	-	-	-	-	-	+	-
Gm03	Gm03D462	37368448	37368746	T		8	6	1	+	-	+	+	+	+	-	+	+	-	-	-	+	.	.
Gm03	Gm03D463	37402861	37403450	T		4	3	1	-	-	-	+	+	+	-	-	-	-	-	-	+	-	-
Gm03	Gm03D464	37528059	37531027	A		2	0	2	-	-	-	-	-	-	-	-	-	-	-	+	+	-	-
Gm03	Gm03D465	37531717	37532058	C		2	0	2	-	-	-	-	-	-	-	-	-	-	-	+	+	-	-
Gm03	Gm03D466	37670906	37671939	T		2	0	2	-	-	-	-	-	-	-	-	-	-	-	+	+	-	-
Gm03	Gm03D467	37795211	37795855	G		6	4	2	-	-	+	-	-	+	-	+	+	-	-	+	+	-	-
Gm03	Gm03D468	37809428	37810898	T		1	0	1	-	-	-	-	-	-	-	-	-	-	-	-	+	-	-
Gm03	Gm03D469	37903865	37904444	C	Glyma03g29891.1;Glyma03g29901.1	2	1	0	+	+	-	-	-	-	-	-	-	-	-	-	-	-	-
Gm03	Gm03D470	37978676	37979875	G		4	3	0	+	+	-	+	+	-	-	-	-	-	-	-	-	-	-
Gm03	Gm03D471	38367612	38370681	G		4	0	4	-	-	-	-	-	-	-	-	-	-	+	+	+	-	+
Gm03	Gm03D472	38435173	38435872	T		1	0	1	-	-	-	-	-	-	-	-	-	-	-	-	-	+	-
Gm03	Gm03D473	38546380	38555426	A	Glyma03g30673.1	4	0	4	-	-	-	-	-	-	-	-	-	-	.	+	+	+	+
Gm03	Gm03D474	38749647	38751025	G		7	4	3	-	-	-	+	-	-	+	+	+	-	+	+	-	-	+
Gm03	Gm03D475	38816098	38818047	G	Glyma03g30970.1	6	3	3	-	-	+	-	-	-	+	+	-	-	-	-	+	+	+
Gm03	Gm03D476	38947726	38956681	T		15	9	5	+	+	+	+	+	+	+	+	+	+	+	+	+	+	+
Gm03	Gm03D477	38983404	38984026	C		2	0	2	-	-	-	-	-	-	-	-	-	-	+	-	+	-	-
Gm03	Gm03D478	39061071	39061620	T		2	0	2	-	-	-	-	-	-	-	-	-	-	-	+	-	-	+
Gm03	Gm03D479	39106851	39112846	G		5	0	5	-	-	-	-	-	-	-	-	-	-	+	+	+	+	+
Gm03	Gm03D480	39317044	39317437	T		2	0	2	-	-	-	.	-	.	-	-	-	-	+	+	-	-	-
Gm03	Gm03D481	39375605	39376048	A		8	2	5	+	-	-	+	-	-	-	-	+	-	+	+	+	+	+
Gm03	Gm03D482	39438904	39440656	A	Glyma03g31560.1	3	1	2	-	-	-	-	-	-	-	-	+	-	-	.	-	+	+
Gm03	Gm03D483	39541143	39541812	C		1	0	1	-	-	-	-	-	-	-	-	-	-	-	-	-	-	+
Gm03	Gm03D484	39615655	39619238	T	Glyma03g31766.1	5	1	4	-	-	-	-	-	+	-	-	-	-	+	+	-	+	+
Gm03	Gm03D485	39665857	39669619	T		3	0	3	-	-	-	-	-	-	-	-	-	-	-	+	+	+	-
Gm03	Gm03D486	39735850	39736817	A		15	9	5	+	+	+	+	+	+	+	+	+	+	+	+	+	+	+
Gm03	Gm03D487	40007678	40008048	C		1	0	1	-	-	-	-	-	-	-	-	-	-	-	+	-	-	-
Gm03	Gm03D488	40129286	40130148	T		5	0	5	-	-	-	-	-	-	-	-	-	-	+	+	+	+	+
Gm03	Gm03D489	40296779	40297803	C		1	0	1	-	-	-	-	-	-	-	-	-	-	-	-	-	+	-
Gm03	Gm03D490	40546844	40551660	A		4	3	1	-	-	-	+	+	+	-	-	-	-	-	-	+	-	-
Gm03	Gm03D491	40591278	40592089	T		1	1	0	-	-	-	+	-	-	-	-	-	-	-	-	-	-	-
Gm03	Gm03D492	40628139	40631870	G	Glyma03g32900.1	15	9	5	+	+	+	+	+	+	+	+	+	+	+	+	+	+	+
Gm03	Gm03D493	40766160	40766606	A		1	1	0	-	-	-	-	-	-	-	+	-	-	-	-	-	-	-
Gm03	Gm03D494	40801118	40801608	G		1	1	0	-	-	-	-	-	-	-	-	+	-	.	-	-	-	.
Gm03	Gm03D495	40839691	40842761	G	Glyma03g33180.1	9	7	2	-	-	+	+	+	+	+	+	+	-	-	+	.	+	.
Gm03	Gm03D496	40926661	40927084	G		2	2	0	-	-	+	+	-	-	-	-	-	-	-	-	-	-	-
Gm03	Gm03D497	40986597	40991166	A	Glyma03g33410.1	5	2	3	-	-	-	-	+	-	+	-	-	-	+	+	+	-	-
Gm03	Gm03D498	40991451	40992013	T		3	2	0	+	-	-	-	-	-	-	+	+	-	-	-	-	-	-
Gm03	Gm03D499	41119370	41121755	A		9	4	4	+	-	+	+	-	-	-	+	+	-	+	-	+	+	+
Gm03	Gm03D500	41167310	41167970	A		5	3	1	+	-	-	-	-	-	+	+	+	-	-	.	+	-	-
Gm03	Gm03D501	41288317	41288709	T		4	0	4	-	-	-	-	-	-	-	-	.	.	+	+	-	+	+
Gm03	Gm03D502	41329641	41338390	G		4	4	0	-	-	+	-	-	+	-	+	+	-	-	-	-	-	-
Gm03	Gm03D503	41445007	41445782	T		6	2	4	-	-	+	-	-	+	-	-	-	-	-	+	+	+	+
Gm03	Gm03D504	41455341	41461779	G		5	2	3	-	-	+	-	-	+	-	-	-	-	+	-	+	-	+
Gm03	Gm03D505	41662192	41667036	A		3	0	3	-	-	-	-	-	-	-	-	-	-	+	-	+	-	+
Gm03	Gm03D506	41669832	41670289	A		2	0	2	-	-	-	-	.	-	-	-	-	-	-	+	-	-	+
Gm03	Gm03D507	41694346	41695234	T		1	0	1	-	-	-	-	-	.	-	-	-	-	-	-	-	+	-
Gm03	Gm03D508	41735163	41735681	G	Glyma03g34250.1	5	1	4	-	-	+	-	-	-	-	-	-	-	+	+	+	-	+
Gm03	Gm03D509	41773383	41773835	G	Glyma03g34300.1	1	0	1	-	-	-	-	-	-	-	-	-	-	-	+	-	-	-
Gm03	Gm03D510	41795962	41797014	A		1	0	1	-	-	-	-	-	-	-	-	-	-	+	-	-	-	-
Gm03	Gm03D511	41900230	41901501	C	Glyma03g34490.1	1	0	1	-	-	-	-	-	-	-	-	-	-	+	-	-	-	-
Gm03	Gm03D512	41949184	41954437	A	Glyma03g34540.1;Glyma03g34551.1	15	9	5	+	+	+	+	+	+	+	+	+	+	+	+	+	+	+
Gm03	Gm03D513	42248549	42248851	A		3	0	3	-	-	-	-	-	-	-	.	-	-	+	-	-	+	+
Gm03	Gm03D514	42261594	42262391	G		2	0	2	-	-	-	-	-	-	-	-	-	-	-	-	-	+	+
Gm03	Gm03D515	42378506	42380211	T	Glyma03g35051.1	3	0	3	-	-	-	-	-	-	-	-	-	-	-	+	-	+	+
Gm03	Gm03D516	42422751	42424820	A	Glyma03g35090.2	2	0	1	+	-	-	-	-	-	-	-	-	-	-	-	+	-	-
Gm03	Gm03D517	42643961	42644777	A	Glyma03g35450.3	1	0	1	-	-	-	-	-	-	-	-	-	-	-	-	-	+	-
Gm03	Gm03D518	42677772	42681427	A		3	0	3	-	-	-	-	-	-	-	-	-	-	+	-	-	+	+
Gm03	Gm03D519	42947393	42948614	A		10	4	5	+	-	+	-	+	-	+	-	+	-	+	+	+	+	+
Gm03	Gm03D520	43155946	43156624	A	Glyma03g36130.1	3	0	3	-	-	-	-	-	-	-	-	-	-	-	+	+	+	-
Gm03	Gm03D521	43285098	43285749	A		2	0	2	-	-	-	-	-	-	-	-	-	-	-	+	-	+	-
Gm03	Gm03D522	43602663	43605036	G		15	9	5	+	+	+	+	+	+	+	+	+	+	+	+	+	+	+
Gm03	Gm03D523	44535059	44536113	T		2	0	1	+	-	-	-	-	-	-	-	-	-	.	-	-	.	+
Gm03	Gm03D524	44642638	44644859	C		10	5	5	-	-	+	+	-	+	+	+	-	-	+	+	+	+	+
Gm03	Gm03D525	44894139	44894879	T	Glyma03g38560.1	8	4	4	-	-	+	+	+	-	-	+	-	-	+	+	+	+	-
Gm03	Gm03D526	44973679	44978572	A		15	9	5	+	+	+	+	+	+	+	+	+	+	+	+	+	+	+
Gm03	Gm03D527	45017304	45017692	A		3	2	1	-	-	-	+	+	-	-	-	-	-	-	+	-	-	-
Gm03	Gm03D528	45076734	45077568	G		4	2	2	-	-	-	+	+	-	-	-	-	-	-	-	-	+	+
Gm03	Gm03D529	45762571	45763202	T	Glyma03g39781.1	2	0	2	-	-	-	-	-	-	-	-	-	-	+	+	-	-	-
Gm03	Gm03D530	46134480	46142100	A		6	0	5	+	-	-	-	-	-	-	-	-	-	+	+	+	+	+
Gm03	Gm03D531	46317186	46319454	C		1	0	1	-	-	-	-	-	-	-	-	-	-	-	-	-	+	-
Gm03	Gm03D532	46422062	46422843	A		2	0	2	-	-	-	-	-	-	-	-	-	-	+	+	-	-	-
Gm03	Gm03D533	46447108	46447578	G	Glyma03g40790.2	1	0	1	-	-	-	-	-	-	-	-	-	-	-	+	-	-	-
Gm03	Gm03D534	46573944	46576733	A	Glyma03g41000.1	9	6	3	-	-	+	+	+	+	+	+	-	-	+	+	+	-	-
Gm03	Gm03D535	46682942	46685574	T	Glyma03g41161.1	15	9	5	+	+	+	+	+	+	+	+	+	+	+	+	+	+	+
Gm03	Gm03D536	46941864	46946073	G	Glyma03g41497.1	4	0	4	-	-	-	-	-	-	-	-	-	-	-	+	+	+	+
Gm03	Gm03D537	46955077	46966867	C		5	4	1	-	-	+	.	+	-	+	+	-	-	-	-	-	-	+
Gm03	Gm03D538	46978766	46979434	T		4	2	2	-	-	+	-	-	+	-	-	-	-	+	-	-	+	-
Gm03	Gm03D539	47107382	47108749	C		13	7	5	+	-	+	+	+	+	+	+	+	-	+	+	+	+	+
Gm03	Gm03D540	47195570	47196954	C		3	0	3	-	-	-	-	-	-	-	-	-	-	+	-	+	-	+
Gm03	Gm03D541	47205324	47206756	T		12	7	4	+	-	+	+	+	+	+	+	+	-	+	-	+	+	+
Gm03	Gm03D542	47329477	47330169	T		1	1	0	-	-	-	-	-	-	-	-	+	-	-	-	-	-	-
Gm04	Gm04D1	176925	178077	T	Glyma04g00390.1	4	0	4	-	-	-	-	-	-	-	-	-	-	+	+	+	-	+
Gm04	Gm04D2	315537	316695	G		10	6	3	+	+	+	+	-	+	-	+	+	-	+	+	-	-	+
Gm04	Gm04D3	556083	557183	T		2	0	2	-	-	-	-	-	-	-	-	-	-	+	-	-	+	-
Gm04	Gm04D4	636472	636866	T		2	0	2	-	-	-	-	-	-	-	-	-	-	-	+	-	-	+
Gm04	Gm04D5	652551	653608	A		2	0	2	-	-	-	-	.	-	-	-	-	-	.	+	-	-	+
Gm04	Gm04D6	656987	657668	C		1	0	1	-	-	-	-	-	-	-	-	-	-	-	-	+	-	-
Gm04	Gm04D7	751738	761150	T		15	9	5	+	+	+	+	+	+	+	+	+	+	+	+	+	+	+
Gm04	Gm04D8	898179	900411	A		6	1	5	-	-	-	-	+	-	-	-	-	-	+	+	+	+	+
Gm04	Gm04D9	1002411	1003105	A	Glyma04g01531.1	2	2	0	-	-	+	-	-	-	-	-	+	-	-	-	-	-	-
Gm04	Gm04D10	1129793	1130138	T	Glyma04g01690.1	9	6	3	-	-	+	+	+	+	-	+	+	-	+	+	-	-	+
Gm04	Gm04D11	1361281	1366130	G	Glyma04g01990.1	15	9	5	+	+	+	+	+	+	+	+	+	+	+	+	+	+	+
Gm04	Gm04D12	1413234	1415552	A		15	9	5	+	+	+	+	+	+	+	+	+	+	+	+	+	+	+
Gm04	Gm04D13	1521051	1521471	T		6	6	0	-	-	+	+	+	+	-	+	+	-	-	.	-	-	-
Gm04	Gm04D14	1648492	1653265	T		5	0	5	-	-	-	-	-	-	-	-	-	-	+	+	+	+	+
Gm04	Gm04D15	1728488	1735577	A	Glyma04g02464.1	8	4	4	-	-	-	+	+	+	-	+	-	-	+	+	+	+	-
Gm04	Gm04D16	1809641	1810361	A		7	4	3	-	-	-	+	+	+	-	+	-	-	+	+	-	+	-
Gm04	Gm04D17	1943394	1946860	T		2	0	2	-	-	-	-	-	-	-	-	-	-	-	+	+	-	-
Gm04	Gm04D18	2193716	2194079	G	Glyma04g03011.1	1	0	1	-	-	-	-	-	-	-	-	-	-	-	+	.	-	-
Gm04	Gm04D19	2284221	2289096	C	Glyma04g03125.1;Glyma04g03130.1	15	9	5	+	+	+	+	+	+	+	+	+	+	+	+	+	+	+
Gm04	Gm04D20	2296336	2297041	C		2	0	2	-	-	-	-	-	-	-	-	-	-	-	+	-	+	-
Gm04	Gm04D21	2379247	2379786	T		8	7	1	-	-	+	+	+	+	+	+	+	-	-	-	+	-	-
Gm04	Gm04D22	2421543	2422272	T		4	0	4	-	-	-	-	-	-	-	-	-	-	+	+	+	-	+
Gm04	Gm04D23	2427078	2430178	C	Glyma04g03276.1;Glyma04g03283.1	12	7	5	-	-	+	+	+	+	+	+	+	-	+	+	+	+	+
Gm04	Gm04D24	2578096	2579405	C	Glyma04g03550.1	1	0	1	-	-	-	-	-	-	-	-	-	-	+	-	-	-	-
Gm04	Gm04D25	2688210	2688580	C		1	0	1	-	-	-	-	-	-	-	-	-	-	-	-	-	-	+
Gm04	Gm04D26	2928867	2930054	G		3	3	0	-	-	+	+	-	-	-	-	+	-	-	-	-	-	-
Gm04	Gm04D27	2931097	2937086	A	Glyma04g04011.1	9	6	3	-	-	+	+	+	+	-	+	+	-	+	+	-	+	-
Gm04	Gm04D28	3133462	3134668	T	Glyma04g04220.2	15	9	5	+	+	+	+	+	+	+	+	+	+	+	+	+	+	+
Gm04	Gm04D29	3142260	3143152	A		7	6	1	-	-	+	+	+	+	-	+	+	-	+	.	-	-	-
Gm04	Gm04D30	3288805	3289604	G	Glyma04g04435.1	1	0	1	-	-	-	-	-	-	-	-	-	-	-	-	+	-	-
Gm04	Gm04D31	3290646	3291519	T	Glyma04g04435.1	1	0	1	-	-	-	-	-	-	-	-	-	-	-	-	-	-	+
Gm04	Gm04D32	3321659	3324664	T		6	6	0	-	-	+	+	+	+	-	+	+	-	-	-	-	-	-
Gm04	Gm04D33	3475526	3476743	C		9	6	3	-	-	+	+	+	+	-	+	+	-	+	+	+	-	-
Gm04	Gm04D34	3508239	3509566	G		8	5	3	-	-	+	+	+	+	-	-	+	-	+	-	+	-	+
Gm04	Gm04D35	3586422	3587729	A		9	6	3	-	-	+	+	+	+	-	+	+	-	+	-	+	+	-
Gm04	Gm04D36	3782192	3783025	C		3	0	3	-	-	-	-	-	-	-	-	-	-	-	+	+	-	+
Gm04	Gm04D37	3865396	3866215	T	Glyma04g05131.1	6	5	1	-	-	+	+	+	+	-	+	-	-	.	+	-	-	-
Gm04	Gm04D38	4083682	4085734	T	Glyma04g05361.1;Glyma04g05370.1	1	0	1	-	-	-	-	-	-	-	-	-	-	-	-	+	-	-
Gm04	Gm04D39	4115360	4116881	G		1	0	1	-	-	-	-	-	-	-	-	-	-	-	-	-	+	-
Gm04	Gm04D40	4281229	4286757	A		10	5	5	-	-	+	+	+	+	-	+	-	-	+	+	+	+	+
Gm04	Gm04D41	4343746	4346228	T		9	5	4	-	-	+	+	+	+	-	+	-	-	+	+	+	+	-
Gm04	Gm04D42	4526545	4527180	T	Glyma04g05920.4	2	0	2	-	-	-	-	-	-	-	-	-	-	+	-	-	+	-
Gm04	Gm04D43	4731403	4732082	C		1	0	1	-	-	-	-	-	-	-	-	-	-	-	-	-	-	+
Gm04	Gm04D44	4823293	4831705	C	Glyma04g06295.1	15	9	5	+	+	+	+	+	+	+	+	+	+	+	+	+	+	+
Gm04	Gm04D45	4852375	4855075	A		3	0	3	-	-	-	-	-	-	.	-	-	.	-	+	+	-	+
Gm04	Gm04D46	5048722	5049189	T		3	0	3	-	-	-	-	-	-	-	-	-	-	+	-	+	+	-
Gm04	Gm04D47	5058829	5059234	C	Glyma04g06610.1	4	1	3	-	-	+	-	-	-	-	-	-	-	-	+	+	+	-
Gm04	Gm04D48	5243021	5243833	T		2	2	0	-	-	+	-	-	-	-	+	-	-	-	-	-	-	-
Gm04	Gm04D49	5317110	5319447	G	Glyma04g06880.2	3	0	3	-	-	-	-	-	-	-	-	-	-	-	-	+	+	+
Gm04	Gm04D50	5451469	5453026	A	Glyma04g07030.2	15	9	5	+	+	+	+	+	+	+	+	+	+	+	+	+	+	+
Gm04	Gm04D51	5511210	5513557	G		2	0	2	-	-	-	-	-	-	-	-	-	-	-	-	+	-	+
Gm04	Gm04D52	5681729	5683482	T		3	2	0	+	-	+	+	-	-	-	-	-	-	-	-	-	-	-
Gm04	Gm04D53	5740062	5744599	C	Glyma04g07400.2	1	0	1	-	-	-	-	-	-	-	-	-	-	-	-	+	-	-
Gm04	Gm04D54	5745959	5750470	A	Glyma04g07410.1	8	3	4	+	-	-	+	+	-	-	+	-	-	+	-	+	+	+
Gm04	Gm04D55	5756371	5756998	A		1	0	1	-	-	-	-	-	-	-	-	-	-	-	+	-	-	-
Gm04	Gm04D56	5802382	5802884	G		2	1	1	-	-	+	-	-	-	-	-	-	-	-	-	-	+	-
Gm04	Gm04D57	5910711	5922228	A		15	9	5	+	+	+	+	+	+	+	+	+	+	+	+	+	+	+
Gm04	Gm04D58	5962850	5966336	A		15	9	5	+	+	+	+	+	+	+	+	+	+	+	+	+	+	+
Gm04	Gm04D59	6145522	6147762	A		15	9	5	+	+	+	+	+	+	+	+	+	+	+	+	+	+	+
Gm04	Gm04D60	6250929	6251376	C		2	2	0	-	-	-	-	-	-	+	-	+	-	-	-	-	-	-
Gm04	Gm04D61	6524775	6526756	A		5	0	5	-	-	-	-	-	-	-	-	-	-	+	+	+	+	+
Gm04	Gm04D62	6628259	6633317	A	Glyma04g08460.1	6	3	2	+	-	-	+	.	.	+	-	+	-	-	+	-	-	+
Gm04	Gm04D63	6642756	6643170	C	Glyma04g08470.3	7	5	1	+	-	+	+	-	-	+	+	+	-	-	-	-	-	+
Gm04	Gm04D64	6773352	6775121	A	Glyma04g08651.1	5	0	5	-	-	-	-	-	-	-	-	-	-	+	+	+	+	+
Gm04	Gm04D65	6828397	6828989	T		1	0	1	-	-	-	-	-	-	-	-	-	-	-	-	-	+	-
Gm04	Gm04D66	6933335	6938413	G		10	7	2	+	-	+	+	+	+	+	+	+	-	-	-	+	+	-
Gm04	Gm04D67	6950538	6951875	G		1	0	1	-	-	-	-	-	-	-	-	-	-	-	-	-	+	-
Gm04	Gm04D68	7030434	7031625	A		3	1	2	-	-	-	-	-	-	-	+	-	-	-	+	+	-	-
Gm04	Gm04D69	7032854	7037972	A		10	6	3	+	-	+	+	+	+	+	-	+	-	+	-	-	+	+
Gm04	Gm04D70	7065177	7067792	C	Glyma04g08920.1	15	9	5	+	+	+	+	+	+	+	+	+	+	+	+	+	+	+
Gm04	Gm04D71	7098092	7102952	A	Glyma04g08960.2	10	7	2	+	-	+	+	+	+	+	+	+	-	-	+	-	-	+
Gm04	Gm04D72	7125587	7126459	A		2	2	0	-	-	+	+	-	-	-	-	-	-	-	-	-	-	-
Gm04	Gm04D73	7142414	7142818	A		2	0	2	-	-	-	-	-	-	-	-	-	-	-	+	+	-	-
Gm04	Gm04D74	7259991	7261187	A		4	1	3	-	-	-	-	+	-	-	-	-	-	.	+	+	+	-
Gm04	Gm04D75	7295628	7297957	T		6	4	1	+	-	-	-	-	+	+	+	+	-	-	-	-	+	-
Gm04	Gm04D76	7342709	7348211	C		1	0	1	-	-	-	-	-	-	-	-	-	-	+	-	-	-	-
Gm04	Gm04D77	7439304	7439839	T		2	2	0	-	-	-	-	+	+	-	-	-	-	-	-	-	-	-
Gm04	Gm04D78	7472844	7473823	T		2	0	2	-	-	-	-	-	-	-	-	-	-	-	+	-	-	+
Gm04	Gm04D79	7511768	7516877	G	Glyma04g09325.1	2	0	2	-	-	-	-	-	-	-	-	-	-	+	+	-	-	-
Gm04	Gm04D80	7636519	7641992	G		15	9	5	+	+	+	+	+	+	+	+	+	+	+	+	+	+	+
Gm04	Gm04D81	7650725	7655870	A		1	0	1	-	-	-	-	-	-	-	-	-	-	-	-	-	-	+
Gm04	Gm04D82	7939699	7945985	G		3	1	2	-	-	-	+	-	-	-	-	-	-	-	+	-	-	+
Gm04	Gm04D83	8445116	8445478	A		1	1	0	-	-	-	-	-	-	+	-	-	-	-	-	-	-	-
Gm04	Gm04D84	8460402	8460751	C	Glyma04g10240.1	2	0	1	+	-	-	-	-	-	.	-	-	-	-	-	+	-	-
Gm04	Gm04D85	8488211	8488693	T		1	0	1	-	-	-	-	-	-	-	-	-	-	-	-	-	-	+
Gm04	Gm04D86	8514983	8516308	C	Glyma04g10301.1	2	1	1	-	-	-	-	-	-	+	-	-	-	-	-	+	-	-
Gm04	Gm04D87	8569952	8572155	A	Glyma04g10340.1	6	2	3	+	-	-	-	-	+	+	-	-	-	+	-	+	+	-
Gm04	Gm04D88	8581170	8582403	A	Glyma04g10360.1	7	2	4	+	-	-	-	-	+	+	-	-	-	+	+	+	-	+
Gm04	Gm04D89	8593792	8595736	G	Glyma04g10375.2	15	9	5	+	+	+	+	+	+	+	+	+	+	+	+	+	+	+
Gm04	Gm04D90	8663525	8666316	T	Glyma04g10420.3	2	0	1	+	-	-	-	-	-	-	-	-	-	+	-	-	-	-
Gm04	Gm04D91	8702734	8704173	A	Glyma04g10481.1	5	1	3	+	-	-	-	-	-	+	-	-	-	+	+	+	-	-
Gm04	Gm04D92	8787885	8790919	A	Glyma04g10590.1	1	0	0	+	-	-	-	-	-	-	-	-	-	-	-	-	-	-
Gm04	Gm04D93	8808307	8809191	A		2	0	2	-	-	-	-	-	-	-	-	-	-	-	-	+	+	-
Gm04	Gm04D94	8841464	8842272	C		4	1	3	-	-	-	-	-	-	+	-	-	-	-	+	-	+	+
Gm04	Gm04D95	8846249	8846681	A		1	0	1	-	-	-	-	-	-	-	-	-	-	-	-	+	-	-
Gm04	Gm04D96	8847830	8850925	G		1	0	1	-	-	-	-	-	-	-	-	-	-	+	-	-	-	-
Gm04	Gm04D97	8863110	8864074	T		7	1	5	+	-	-	-	-	-	+	-	-	-	+	+	+	+	+
Gm04	Gm04D98	8995492	8995927	A		3	1	2	-	-	-	-	-	-	+	-	-	-	-	+	-	-	+
Gm04	Gm04D99	9008550	9013633	T		10	5	4	+	-	+	+	+	+	-	+	-	-	-	+	+	+	+
Gm04	Gm04D100	9051655	9053674	A	Glyma04g10795.1	1	0	1	-	-	-	-	-	-	-	-	-	-	-	-	-	-	+
Gm04	Gm04D101	9276160	9277223	A		2	1	0	+	-	+	-	-	-	-	-	-	-	-	-	-	-	-
Gm04	Gm04D102	9378376	9380081	C		3	0	3	-	-	-	-	-	-	-	-	-	-	+	+	-	-	+
Gm04	Gm04D103	9394920	9411490	A		15	9	5	+	+	+	+	+	+	+	+	+	+	+	+	+	+	+
Gm04	Gm04D104	9482009	9482841	T		2	2	0	-	-	-	+	-	-	-	+	-	-	-	-	-	-	-
Gm04	Gm04D105	9569058	9569486	A		1	0	0	+	-	.	-	-	-	-	-	-	-	-	-	-	-	-
Gm04	Gm04D106	9746293	9752573	C		5	4	1	-	-	-	+	-	+	+	+	-	-	-	-	+	-	-
Gm04	Gm04D107	9963350	9965682	G		1	0	1	-	-	-	-	-	-	-	-	-	-	-	-	-	-	+
Gm04	Gm04D108	10071087	10077979	C		2	1	1	-	-	-	-	-	+	-	-	-	-	-	+	-	-	-
Gm04	Gm04D109	10162258	10167495	C		1	0	1	-	-	-	-	-	-	-	-	-	-	-	-	-	+	-
Gm04	Gm04D110	10465721	10470302	G		2	1	1	-	-	-	-	-	+	-	-	-	-	-	+	-	-	-
Gm04	Gm04D111	10767594	10768748	C		15	9	5	+	+	+	+	+	+	+	+	+	+	+	+	+	+	+
Gm04	Gm04D112	10861911	10902711	C		2	1	1	-	-	-	-	-	+	-	-	-	-	-	+	-	-	-
Gm04	Gm04D113	10929366	10930751	T		2	2	0	-	-	-	+	-	-	-	+	-	-	-	-	-	-	-
Gm04	Gm04D114	10942244	10942814	C		2	1	1	-	-	-	-	.	+	-	-	-	-	-	+	-	-	-
Gm04	Gm04D115	10955483	10961810	C	Glyma04g11941.1	4	3	1	-	-	-	+	-	+	-	+	-	-	-	+	-	-	-
Gm04	Gm04D116	10963830	10965594	T		1	0	1	-	-	-	-	-	-	-	-	-	-	-	-	-	+	-
Gm04	Gm04D117	11002912	11004628	T		1	0	1	-	-	-	-	-	-	-	-	-	-	+	-	-	-	-
Gm04	Gm04D118	11194514	11194836	A		4	2	2	-	-	-	+	-	-	-	+	-	-	+	-	-	+	-
Gm04	Gm04D119	11219579	11219960	G	Glyma04g12240.1	8	4	3	+	-	-	+	+	-	+	+	-	-	+	-	-	+	+
Gm04	Gm04D120	11249466	11249780	G	Glyma04g12273.1	11	5	5	+	-	+	+	+	-	+	+	-	-	+	+	+	+	+
Gm04	Gm04D121	11253629	11257844	C		10	4	5	+	-	+	+	+	-	-	+	-	-	+	+	+	+	+
Gm04	Gm04D122	11296108	11301949	T		2	0	2	.	-	.	-	-	-	-	-	-	-	+	-	+	-	-
Gm04	Gm04D123	11307639	11325298	A		1	0	0	+	-	.	-	-	-	-	-	-	-	-	-	-	-	-
Gm04	Gm04D124	11334573	11336198	A		2	1	0	+	-	+	-	-	-	-	-	-	-	-	-	-	-	-
Gm04	Gm04D125	11418568	11419002	A		1	0	1	-	-	-	-	-	-	-	-	-	-	-	+	-	-	-
Gm04	Gm04D126	11524746	11525887	A		1	1	0	-	-	-	-	-	-	+	-	-	-	-	-	-	-	-
Gm04	Gm04D127	11551638	11552848	T		11	5	5	+	-	+	+	+	-	+	+	-	-	+	+	+	+	+
Gm04	Gm04D128	11593239	11594660	T	Glyma04g12500.1	1	0	0	+	-	-	-	-	-	-	-	-	-	-	-	-	-	-
Gm04	Gm04D129	11624730	11630667	T		9	5	3	+	-	+	+	+	-	+	+	-	-	-	+	+	-	+
Gm04	Gm04D130	11688799	11700369	G		8	5	2	+	-	+	+	+	-	+	+	-	-	-	-	+	-	+
Gm04	Gm04D131	11739683	11740331	A		1	0	1	-	-	-	-	-	-	-	-	-	-	-	-	+	-	-
Gm04	Gm04D132	11796057	11797110	C	Glyma04g12600.1	1	1	0	-	-	+	-	-	-	-	-	-	-	-	-	-	-	-
Gm04	Gm04D133	11863365	11866520	G		15	9	5	+	+	+	+	+	+	+	+	+	+	+	+	+	+	+
Gm04	Gm04D134	11901990	11903220	T		3	1	2	-	-	-	-	-	-	+	-	-	-	-	+	-	+	-
Gm04	Gm04D135	11907343	11912699	A	Glyma04g12645.1	11	5	5	+	-	+	+	+	-	+	+	-	-	+	+	+	+	+
Gm04	Gm04D136	12054429	12066512	A	Glyma04g12756.1	8	4	3	+	-	+	+	+	-	-	+	-	-	+	-	+	-	+
Gm04	Gm04D137	12128655	12130106	A		1	0	1	-	-	-	-	-	-	-	-	-	-	+	-	-	-	-
Gm04	Gm04D138	12139951	12162603	A		8	4	3	+	-	+	+	+	-	-	+	-	-	+	-	+	-	+
Gm04	Gm04D139	12226927	12227394	T		1	0	1	-	-	-	-	-	-	-	-	-	-	-	-	-	+	-
Gm04	Gm04D140	12275755	12281217	C		15	9	5	+	+	+	+	+	+	+	+	+	+	+	+	+	+	+
Gm04	Gm04D141	12301939	12302670	T		1	0	1	-	-	-	-	-	-	-	-	-	-	-	-	-	+	-
Gm04	Gm04D142	12516222	12521564	C		15	9	5	+	+	+	+	+	+	+	+	+	+	+	+	+	+	+
Gm04	Gm04D143	12586056	12603407	C		1	0	1	-	-	-	-	-	-	.	-	-	-	.	-	-	+	-
Gm04	Gm04D144	12603518	12605098	A		2	1	1	-	-	+	-	-	-	-	-	-	-	-	+	-	-	-
Gm04	Gm04D145	13063940	13064525	A		5	2	2	+	-	+	-	-	-	+	-	-	-	+	-	+	-	-
Gm04	Gm04D146	13211858	13213011	T		6	2	3	+	-	+	-	-	-	+	-	-	-	+	-	+	+	-
Gm04	Gm04D147	13233322	13233790	T		1	0	1	-	-	-	-	-	-	-	-	-	-	-	-	+	-	-
Gm04	Gm04D148	13234591	13235973	G		1	0	1	-	-	-	-	-	-	-	-	-	-	-	-	-	+	-
Gm04	Gm04D149	13250302	13250687	A		3	3	0	-	-	-	+	+	-	-	+	-	-	-	-	-	-	-
Gm04	Gm04D150	13334607	13335479	A		4	2	1	+	-	+	-	-	-	+	-	-	-	+	-	-	-	-
Gm04	Gm04D151	13436412	13438207	G		1	0	1	-	-	-	-	-	-	-	-	-	-	-	-	-	+	-
Gm04	Gm04D152	13537895	13558525	G		15	9	5	+	+	+	+	+	+	+	+	+	+	+	+	+	+	+
Gm04	Gm04D153	13572742	13582808	G		5	2	2	+	-	+	-	-	-	+	-	-	-	-	-	+	+	-
Gm04	Gm04D154	13708538	13712073	T		1	0	1	-	-	-	-	-	-	-	-	-	-	-	-	+	-	-
Gm04	Gm04D155	13839949	13849176	A		15	9	5	+	+	+	+	+	+	+	+	+	+	+	+	+	+	+
Gm04	Gm04D156	13988891	13991460	G		1	0	1	-	-	-	-	-	-	-	-	-	-	-	-	+	-	-
Gm04	Gm04D157	13994632	14004341	C		15	9	5	+	+	+	+	+	+	+	+	+	+	+	+	+	+	+
Gm04	Gm04D158	14052186	14070792	G		3	1	2	-	-	-	-	-	-	+	-	-	-	+	-	+	-	-
Gm04	Gm04D159	14104809	14114576	T		15	9	5	+	+	+	+	+	+	+	+	+	+	+	+	+	+	+
Gm04	Gm04D160	14168747	14169330	G	Glyma04g14280.1	1	1	0	.	-	-	-	-	-	+	-	-	-	-	-	-	-	-
Gm04	Gm04D161	14269154	14274641	C		2	1	1	-	-	-	-	-	-	+	-	-	-	+	-	-	-	-
Gm04	Gm04D162	14380315	14390236	A		15	9	5	+	+	+	+	+	+	+	+	+	+	+	+	+	+	+
Gm04	Gm04D163	14424670	14444641	C		7	5	2	-	-	+	+	+	-	+	+	-	-	-	-	+	-	+
Gm04	Gm04D164	14451495	14457895	T		15	9	5	+	+	+	+	+	+	+	+	+	+	+	+	+	+	+
Gm04	Gm04D165	14667750	14677423	C		15	9	5	+	+	+	+	+	+	+	+	+	+	+	+	+	+	+
Gm04	Gm04D166	14834751	14835826	A		1	1	0	-	-	+	-	-	-	-	-	-	-	-	-	-	-	-
Gm04	Gm04D167	14836067	14855079	A		6	3	3	-	-	+	+	-	-	-	+	-	-	-	-	+	+	+
Gm04	Gm04D168	14885139	14885641	A		1	0	1	-	-	-	-	-	-	-	-	-	-	-	-	+	-	-
Gm04	Gm04D169	15110726	15119757	A		2	1	1	-	-	-	-	-	-	+	-	-	-	-	-	+	-	-
Gm04	Gm04D170	15156151	15187533	A		1	1	0	-	-	-	-	-	+	-	-	-	-	-	-	-	-	-
Gm04	Gm04D171	15220799	15222368	A		4	2	2	-	-	+	-	-	-	+	-	-	-	-	-	+	-	+
Gm04	Gm04D172	15253273	15254158	C		4	1	2	+	-	-	-	-	-	+	-	-	-	-	-	+	-	+
Gm04	Gm04D173	15334182	15337177	T	Glyma04g14970.2	3	1	1	+	-	-	-	-	-	+	-	-	-	-	-	+	-	-
Gm04	Gm04D174	15373969	15376621	T		1	1	0	-	-	+	-	-	-	-	-	-	-	-	-	-	-	-
Gm04	Gm04D175	15378534	15386122	A		3	1	1	+	-	-	-	-	-	+	-	-	-	-	-	-	+	.
Gm04	Gm04D176	15404943	15405894	C		15	9	5	+	+	+	+	+	+	+	+	+	+	+	+	+	+	+
Gm04	Gm04D177	15527299	15531469	A		1	1	0	-	-	+	-	-	-	-	-	-	-	-	-	-	-	-
Gm04	Gm04D178	16019795	16021132	T		1	1	0	-	-	+	-	-	-	-	-	-	-	-	-	-	-	-
Gm04	Gm04D179	16120057	16137421	G		15	9	5	+	+	+	+	+	+	+	+	+	+	+	+	+	+	+
Gm04	Gm04D180	16140449	16146053	A		5	2	3	-	-	-	-	-	+	+	-	-	-	+	-	+	-	+
Gm04	Gm04D181	16257539	16267274	A		15	9	5	+	+	+	+	+	+	+	+	+	+	+	+	+	+	+
Gm04	Gm04D182	16301828	16302993	T		7	3	3	+	-	+	-	-	+	+	-	-	-	.	+	+	+	.
Gm04	Gm04D183	16357697	16364401	C		6	2	4	-	-	+	-	-	+	-	-	-	-	+	-	+	+	+
Gm04	Gm04D184	16396809	16420442	A		15	9	5	+	+	+	+	+	+	+	+	+	+	+	+	+	+	+
Gm04	Gm04D185	16430854	16445093	T		6	2	4	-	-	+	-	-	+	.	-	-	-	+	.	+	+	+
Gm04	Gm04D186	16454274	16463931	A		15	9	5	+	+	+	+	+	+	+	+	+	+	+	+	+	+	+
Gm04	Gm04D187	16547594	16558133	A		2	1	1	-	-	+	-	-	-	-	-	-	-	-	-	-	+	-
Gm04	Gm04D188	16769353	16769804	A		7	2	5	-	-	+	-	-	+	.	-	.	-	+	+	+	+	+
Gm04	Gm04D189	16825167	16826317	T		15	9	5	+	+	+	+	+	+	+	+	+	+	+	+	+	+	+
Gm04	Gm04D190	16852932	16853318	A		8	3	5	-	-	+	-	-	+	+	-	-	-	+	+	+	+	+
Gm04	Gm04D191	16884874	16885478	T		2	1	1	-	-	-	-	-	-	+	-	-	-	-	-	-	-	+
Gm04	Gm04D192	16962399	16964054	C		5	2	3	-	-	-	-	-	+	+	-	-	-	+	+	-	-	+
Gm04	Gm04D193	17066966	17069712	C		3	1	2	-	-	-	-	-	+	-	-	-	-	+	+	-	-	-
Gm04	Gm04D194	17153667	17157257	A		1	0	1	-	-	-	-	-	-	-	-	-	-	-	-	-	-	+
Gm04	Gm04D195	17247725	17250624	C		2	0	2	-	-	-	-	-	-	-	-	-	-	-	+	-	-	+
Gm04	Gm04D196	17278108	17284160	G	Glyma04g16221.1	5	3	2	-	-	+	-	-	+	+	-	-	-	-	-	.	+	+
Gm04	Gm04D197	17376417	17377448	T		1	0	1	-	-	-	-	-	-	-	-	-	-	-	-	+	-	-
Gm04	Gm04D198	17465638	17467819	T		6	3	3	-	-	+	-	-	+	+	-	-	-	-	+	+	+	-
Gm04	Gm04D199	17491734	17492382	A		1	0	1	-	-	-	-	-	-	-	-	-	-	-	+	-	-	-
Gm04	Gm04D200	17497965	17500385	T		7	3	4	-	-	+	-	-	+	+	-	-	-	+	+	+	+	-
Gm04	Gm04D201	17520251	17520868	T	Glyma04g16376.1	1	1	0	-	-	-	-	-	-	+	-	-	-	-	-	-	-	-
Gm04	Gm04D202	17563552	17566350	C		8	3	4	+	-	+	-	-	+	+	-	-	-	+	+	+	+	-
Gm04	Gm04D203	17680740	17684243	A		1	0	1	-	-	-	-	-	-	-	-	-	-	-	+	-	-	-
Gm04	Gm04D204	17712884	17715749	A		1	0	1	-	-	-	-	-	-	-	-	-	-	-	-	-	-	+
Gm04	Gm04D205	17740990	17742584	A		6	3	3	-	-	+	-	-	+	+	-	-	-	+	-	+	-	+
Gm04	Gm04D206	17757487	17758993	G		2	2	0	-	-	+	-	-	+	-	-	-	-	-	-	-	-	-
Gm04	Gm04D207	17802077	17815467	T		2	0	2	-	-	-	-	-	-	-	-	-	-	-	+	+	-	-
Gm04	Gm04D208	17820198	17821281	T		3	2	1	-	-	+	-	-	+	-	-	-	-	-	-	-	+	-
Gm04	Gm04D209	17966327	17967624	T	Glyma04g16805.1	3	1	2	-	-	-	-	-	+	-	-	-	-	+	-	-	+	-
Gm04	Gm04D210	17986532	17994655	T	Glyma04g16805.1	3	1	2	-	-	-	-	-	+	-	-	-	-	+	-	-	+	-
Gm04	Gm04D211	18090675	18101003	C		15	9	5	+	+	+	+	+	+	+	+	+	+	+	+	+	+	+
Gm04	Gm04D212	18158096	18167587	G		5	2	2	+	-	+	-	-	-	+	-	-	-	-	+	-	-	+
Gm04	Gm04D213	18181451	18183539	C		2	1	1	-	-	-	-	-	-	+	-	-	-	-	-	-	-	+
Gm04	Gm04D214	18346567	18361730	T		6	2	3	+	-	+	-	-	-	+	-	-	-	-	+	-	+	+
Gm04	Gm04D215	18365451	18367764	T		2	1	1	-	-	+	-	-	-	-	-	-	-	-	+	-	-	-
Gm04	Gm04D216	18464095	18465844	G		6	2	3	+	-	+	-	-	-	+	-	-	-	-	+	.	+	+
Gm04	Gm04D217	18719064	18721410	T		1	0	1	-	-	-	-	-	-	-	-	-	-	-	-	-	-	+
Gm04	Gm04D218	18744607	18748175	T		1	0	1	-	-	-	-	-	-	-	-	-	-	-	-	-	+	-
Gm04	Gm04D219	18855754	18859686	C		6	4	1	+	-	-	+	+	-	+	+	-	-	-	-	-	-	+
Gm04	Gm04D220	18873770	18886105	T		15	9	5	+	+	+	+	+	+	+	+	+	+	+	+	+	+	+
Gm04	Gm04D221	18993516	19010751	C		8	5	2	+	-	+	+	+	-	+	+	-	-	-	+	-	-	+
Gm04	Gm04D222	19115238	19118179	T		7	2	4	+	-	+	-	-	+	.	-	-	-	-	+	+	+	+
Gm04	Gm04D223	19292487	19302485	T		2	0	2	-	-	-	-	-	-	-	-	-	-	-	+	+	-	-
Gm04	Gm04D224	19318787	19321954	C		2	0	2	-	-	-	-	-	-	-	-	-	-	-	+	+	-	-
Gm04	Gm04D225	19399249	19400798	T		2	0	2	-	-	-	-	-	-	-	-	-	-	-	+	+	-	-
Gm04	Gm04D226	19421567	19432625	T		5	2	2	+	-	+	-	-	+	-	-	-	-	+	-	-	+	-
Gm04	Gm04D227	19461458	19465320	C		5	2	2	+	-	+	-	-	+	-	-	-	-	+	-	-	+	-
Gm04	Gm04D228	19472983	19474100	T		5	2	2	+	-	+	-	-	+	-	-	-	-	+	-	-	+	-
Gm04	Gm04D229	19492066	19494363	A		2	0	2	-	-	-	-	-	-	-	-	-	-	-	+	+	-	-
Gm04	Gm04D230	19511112	19511956	A		1	0	1	-	-	-	-	-	-	-	-	-	-	-	+	.	-	-
Gm04	Gm04D231	19517191	19518407	A		5	2	2	+	-	+	-	-	+	-	-	-	-	+	-	-	+	-
Gm04	Gm04D232	19594199	19594620	A		1	1	0	-	-	-	-	-	-	+	-	-	-	-	-	-	-	-
Gm04	Gm04D233	19619909	19620751	A		4	1	2	+	-	+	-	-	-	-	-	-	-	-	-	+	+	-
Gm04	Gm04D234	19707877	19712113	T		1	1	0	-	-	-	-	-	+	-	-	-	-	-	-	-	-	-
Gm04	Gm04D235	19929208	19930011	T		1	1	0	-	-	-	-	-	-	+	-	-	-	-	-	-	-	-
Gm04	Gm04D236	19973397	19974555	A		15	9	5	+	+	+	+	+	+	+	+	+	+	+	+	+	+	+
Gm04	Gm04D237	19997692	19998700	A		1	0	1	-	-	-	-	-	-	-	-	-	-	-	-	-	-	+
Gm04	Gm04D238	20038217	20059600	C		15	9	5	+	+	+	+	+	+	+	+	+	+	+	+	+	+	+
Gm04	Gm04D239	20107200	20110532	G		1	0	1	-	-	-	-	-	-	-	-	-	-	-	-	-	+	-
Gm04	Gm04D240	20113920	20118372	A		15	9	5	+	+	+	+	+	+	+	+	+	+	+	+	+	+	+
Gm04	Gm04D241	20145090	20146567	A		1	0	1	-	-	-	-	-	-	-	-	-	-	+	-	-	-	-
Gm04	Gm04D242	20148462	20149089	C		1	0	1	-	-	-	-	-	-	-	-	-	-	-	-	-	-	+
Gm04	Gm04D243	20149267	20173744	C		15	9	5	+	+	+	+	+	+	+	+	+	+	+	+	+	+	+
Gm04	Gm04D244	20291431	20292456	A		15	9	5	+	+	+	+	+	+	+	+	+	+	+	+	+	+	+
Gm04	Gm04D245	20324756	20325331	T	Glyma04g18730.1	2	1	0	+	-	+	-	-	-	-	-	-	.	-	-	-	-	-
Gm04	Gm04D246	20358937	20377470	T		15	9	5	+	+	+	+	+	+	+	+	+	+	+	+	+	+	+
Gm04	Gm04D247	20403015	20404861	C		1	1	0	-	-	-	-	-	-	+	-	-	-	-	-	-	-	-
Gm04	Gm04D248	20529263	20529823	A		1	1	0	-	-	-	-	-	-	+	-	-	-	-	-	-	-	-
Gm04	Gm04D249	20588263	20589075	T		1	0	1	-	-	-	-	-	-	-	-	-	-	-	-	-	-	+
Gm04	Gm04D250	20594702	20603954	T		15	9	5	+	+	+	+	+	+	+	+	+	+	+	+	+	+	+
Gm04	Gm04D251	21026550	21026963	C		1	0	1	-	-	-	-	-	-	-	-	-	-	-	-	-	-	+
Gm04	Gm04D252	21094455	21103681	G		15	9	5	+	+	+	+	+	+	+	+	+	+	+	+	+	+	+
Gm04	Gm04D253	21179664	21188094	A		15	9	5	+	+	+	+	+	+	+	+	+	+	+	+	+	+	+
Gm04	Gm04D254	21253769	21259245	G		15	9	5	+	+	+	+	+	+	+	+	+	+	+	+	+	+	+
Gm04	Gm04D255	21273967	21283193	T		15	9	5	+	+	+	+	+	+	+	+	+	+	+	+	+	+	+
Gm04	Gm04D256	21345413	21364557	A		15	9	5	+	+	+	+	+	+	+	+	+	+	+	+	+	+	+
Gm04	Gm04D257	21660755	21670984	T		15	9	5	+	+	+	+	+	+	+	+	+	+	+	+	+	+	+
Gm04	Gm04D258	21764754	21765305	C		1	1	0	-	-	-	-	-	-	-	+	-	-	-	-	-	-	-
Gm04	Gm04D259	21810288	21814178	T		4	1	2	+	-	+	-	-	-	-	-	-	-	-	-	+	+	-
Gm04	Gm04D260	21823990	21825187	T		3	1	2	-	-	-	-	-	-	+	-	-	-	+	-	-	-	+
Gm04	Gm04D261	21858402	21859282	T		1	0	1	-	-	-	-	-	-	-	-	-	-	-	-	-	+	-
Gm04	Gm04D262	21879857	21940476	T		1	1	0	-	-	-	-	-	+	-	-	-	-	-	-	-	-	-
Gm04	Gm04D263	22028407	22043326	A		1	0	1	-	-	-	-	-	-	-	-	-	-	-	-	-	-	+
Gm04	Gm04D264	22060238	22069102	T		1	0	1	-	-	-	-	-	-	-	-	-	-	-	-	-	-	+
Gm04	Gm04D265	22119216	22145839	G		15	9	5	+	+	+	+	+	+	+	+	+	+	+	+	+	+	+
Gm04	Gm04D266	22191666	22210111	T		1	0	1	-	-	-	-	-	-	-	-	-	-	-	-	-	-	+
Gm04	Gm04D267	22451205	22475354	T		15	9	5	+	+	+	+	+	+	+	+	+	+	+	+	+	+	+
Gm04	Gm04D268	22806153	22809728	A		3	1	1	+	-	-	-	-	-	+	-	-	-	+	-	-	-	-
Gm04	Gm04D269	22942280	22943043	G		2	0	1	+	-	-	-	-	-	-	-	-	-	+	-	-	.	-
Gm04	Gm04D270	22958662	22959720	C		3	0	2	+	-	-	-	-	-	-	-	-	-	+	+	-	-	-
Gm04	Gm04D271	23011438	23015424	C		1	0	0	+	-	-	-	-	-	-	-	-	-	.	-	-	-	.
Gm04	Gm04D272	23019528	23021200	T		2	0	1	+	-	-	-	-	-	-	-	-	-	+	-	-	-	-
Gm04	Gm04D273	23023919	23026364	T		2	0	1	+	-	-	-	-	-	-	-	-	-	+	-	-	-	-
Gm04	Gm04D274	23028162	23028570	G		3	0	2	+	-	-	-	-	-	.	-	-	-	+	-	+	-	-
Gm04	Gm04D275	23093859	23096621	G		5	2	2	+	-	+	-	-	+	-	-	-	-	-	-	+	+	-
Gm04	Gm04D276	23188614	23189935	A		1	1	0	-	-	-	-	-	+	-	-	-	-	-	-	-	-	-
Gm04	Gm04D277	23199671	23204401	C		1	0	1	-	-	-	-	-	-	-	-	-	-	-	-	-	-	+
Gm04	Gm04D278	23287515	23303369	G		1	0	1	-	-	-	-	-	-	-	-	-	-	-	-	-	-	+
Gm04	Gm04D279	23324565	23327225	T		1	0	1	-	-	-	-	-	-	-	-	-	-	-	-	-	-	+
Gm04	Gm04D280	23467195	23470519	A		4	1	2	+	-	+	-	-	-	-	-	-	-	-	-	+	+	-
Gm04	Gm04D281	23470759	23472526	T		1	1	0	-	-	-	-	-	-	+	-	-	-	-	-	-	-	-
Gm04	Gm04D282	23502018	23530908	G		15	9	5	+	+	+	+	+	+	+	+	+	+	+	+	+	+	+
Gm04	Gm04D283	23546136	23547285	C		1	0	1	-	-	-	-	-	-	-	-	-	-	-	-	-	-	+
Gm04	Gm04D284	23562692	23563756	G		1	1	0	-	-	-	+	-	-	-	-	-	-	-	-	-	-	-
Gm04	Gm04D285	23900571	23908853	C		15	9	5	+	+	+	+	+	+	+	+	+	+	+	+	+	+	+
Gm04	Gm04D286	24095702	24096164	A		1	1	0	-	-	-	-	-	+	-	.	-	-	-	-	-	-	-
Gm04	Gm04D287	24135186	24135709	T		1	0	1	-	-	-	-	-	-	-	-	-	-	-	-	-	-	+
Gm04	Gm04D288	24286369	24287462	T		1	0	1	-	-	-	-	-	-	-	-	-	-	-	-	-	-	+
Gm04	Gm04D289	24299282	24300281	G		1	1	0	-	-	-	-	-	-	+	-	-	-	-	-	-	-	-
Gm04	Gm04D290	24738701	24748729	C		15	9	5	+	+	+	+	+	+	+	+	+	+	+	+	+	+	+
Gm04	Gm04D291	24830799	24831733	T		15	9	5	+	+	+	+	+	+	+	+	+	+	+	+	+	+	+
Gm04	Gm04D292	24903778	24921215	G		1	0	1	-	-	-	-	-	-	-	-	-	-	-	-	-	-	+
Gm04	Gm04D293	25081137	25090978	A		15	9	5	+	+	+	+	+	+	+	+	+	+	+	+	+	+	+
Gm04	Gm04D294	25118956	25119900	A		1	0	1	-	-	-	-	-	-	-	-	-	-	-	-	-	-	+
Gm04	Gm04D295	25142226	25143072	G		2	1	1	-	-	-	-	-	-	+	-	-	-	-	-	-	-	+
Gm04	Gm04D296	25459851	25461835	T		7	2	4	+	-	+	-	-	+	-	-	-	-	+	+	+	+	-
Gm04	Gm04D297	25616420	25617335	A		2	0	2	-	-	-	-	-	-	-	-	-	-	+	-	+	-	-
Gm04	Gm04D298	25698957	25699645	T		1	0	1	-	-	-	-	-	-	-	-	-	-	-	-	+	-	-
Gm04	Gm04D299	25801610	25807221	G		1	0	1	-	-	-	-	-	-	-	-	-	-	-	-	-	-	+
Gm04	Gm04D300	25855092	25870806	T		2	1	1	-	-	-	-	-	-	+	-	-	-	-	-	-	-	+
Gm04	Gm04D301	26055191	26076243	T		15	9	5	+	+	+	+	+	+	+	+	+	+	+	+	+	+	+
Gm04	Gm04D302	26083349	26084109	A		2	0	2	-	-	-	-	-	-	-	-	-	-	+	-	+	-	-
Gm04	Gm04D303	26275917	26278664	G		15	9	5	+	+	+	+	+	+	+	+	+	+	+	+	+	+	+
Gm04	Gm04D304	26439817	26445298	C		15	9	5	+	+	+	+	+	+	+	+	+	+	+	+	+	+	+
Gm04	Gm04D305	26448254	26455197	C		15	9	5	+	+	+	+	+	+	+	+	+	+	+	+	+	+	+
Gm04	Gm04D306	26464519	26472659	T	Glyma04g23256.1	6	2	3	+	-	+	-	-	+	-	-	-	-	+	-	+	+	-
Gm04	Gm04D307	26610474	26610930	G		2	0	2	-	-	-	-	-	-	-	-	-	-	+	-	+	-	-
Gm04	Gm04D308	26652912	26653310	G		6	2	3	+	-	+	-	-	+	-	-	-	-	+	-	+	+	-
Gm04	Gm04D309	26873792	26874178	G		1	1	0	-	-	-	-	-	-	+	-	-	-	-	-	-	-	-
Gm04	Gm04D310	27097918	27115977	T		15	9	5	+	+	+	+	+	+	+	+	+	+	+	+	+	+	+
Gm04	Gm04D311	27117835	27118310	G		1	1	0	-	-	-	-	-	-	+	-	-	-	-	-	-	-	-
Gm04	Gm04D312	27291796	27292242	A		2	1	0	+	-	+	-	-	-	-	-	-	-	-	-	-	-	-
Gm04	Gm04D313	27317884	27329813	T		15	9	5	+	+	+	+	+	+	+	+	+	+	+	+	+	+	+
Gm04	Gm04D314	27382318	27383309	T		2	1	1	-	-	-	-	-	-	+	-	-	-	-	-	-	-	+
Gm04	Gm04D315	27386402	27395949	T		2	1	1	.	-	.	-	-	-	+	-	-	-	-	-	-	-	+
Gm04	Gm04D316	27583321	27584309	A		1	1	0	-	-	+	-	-	-	.	-	-	-	-	-	-	-	.
Gm04	Gm04D317	27678285	27679212	T		6	2	3	+	-	-	-	-	+	+	-	-	-	+	.	+	+	-
Gm04	Gm04D318	27679381	27684878	A		5	1	3	+	-	-	-	-	+	-	-	-	-	+	-	+	+	-
Gm04	Gm04D319	28024215	28026192	T	Glyma04g24380.1	6	3	2	+	-	+	-	-	+	+	-	-	-	-	.	+	.	+
Gm04	Gm04D320	28198628	28201363	T		2	1	1	-	-	-	-	-	-	+	-	-	-	-	-	-	+	-
Gm04	Gm04D321	28260518	28261245	T		1	0	1	-	-	-	-	-	-	-	-	-	-	-	-	-	-	+
Gm04	Gm04D322	28428726	28429725	T		1	0	1	-	-	-	-	-	-	-	-	-	-	-	-	+	-	-
Gm04	Gm04D323	28469889	28470620	A		4	1	2	+	-	-	-	-	+	-	-	-	-	-	+	+	-	-
Gm04	Gm04D324	28708104	28714666	G		15	9	5	+	+	+	+	+	+	+	+	+	+	+	+	+	+	+
Gm04	Gm04D325	28755940	28774123	T		15	9	5	+	+	+	+	+	+	+	+	+	+	+	+	+	+	+
Gm04	Gm04D326	29038505	29039045	A		1	0	1	-	-	-	-	-	-	-	-	-	-	-	-	-	-	+
Gm04	Gm04D327	29210370	29219401	T		4	1	2	+	-	-	-	-	+	-	-	-	-	-	+	+	-	-
Gm04	Gm04D328	29235050	29238844	C		15	9	5	+	+	+	+	+	+	+	+	+	+	+	+	+	+	+
Gm04	Gm04D329	29261020	29262618	C		2	1	1	-	-	-	-	-	-	+	-	-	-	-	-	-	+	-
Gm04	Gm04D330	29517123	29519332	C		5	1	3	+	-	-	-	-	-	+	-	-	-	+	-	+	-	+
Gm04	Gm04D331	29528947	29530435	A		5	1	3	+	-	-	-	-	-	+	-	-	-	+	-	+	-	+
Gm04	Gm04D332	29532193	29533820	T		5	1	3	+	-	-	-	-	-	+	-	-	-	+	-	+	-	+
Gm04	Gm04D333	29625588	29626771	C		15	9	5	+	+	+	+	+	+	+	+	+	+	+	+	+	+	+
Gm04	Gm04D334	29645656	29647730	T		6	3	2	+	-	+	-	-	+	+	-	-	-	+	-	-	+	-
Gm04	Gm04D335	29691203	29692931	A		4	2	1	+	-	+	-	-	+	-	-	-	-	+	-	-	-	-
Gm04	Gm04D336	29786591	29787036	T		2	1	1	-	-	-	-	-	.	+	-	-	-	-	-	-	+	-
Gm04	Gm04D337	29833386	29836548	G		2	1	1	-	-	-	-	-	-	+	-	-	-	-	-	-	+	-
Gm04	Gm04D338	29847620	29849469	C		2	1	1	-	-	-	-	-	-	+	-	-	-	-	-	-	+	-
Gm04	Gm04D339	29865834	29875979	T		6	3	2	+	-	+	-	-	+	+	-	-	-	+	-	-	+	-
Gm04	Gm04D340	29884951	29886087	A		2	1	1	-	-	-	-	-	-	+	-	-	-	-	-	-	+	-
Gm04	Gm04D341	29898616	29926575	T		4	2	1	+	-	+	-	-	+	-	-	-	-	+	-	-	-	-
Gm04	Gm04D342	29941753	29944432	A		3	1	2	-	-	-	-	-	-	+	-	-	-	-	-	+	+	-
Gm04	Gm04D343	30003183	30003623	A		6	3	2	+	-	+	-	-	+	+	-	-	-	+	-	-	+	-
Gm04	Gm04D344	30031640	30032723	C		6	3	2	+	-	+	-	-	+	+	-	-	-	+	-	-	+	-
Gm04	Gm04D345	30059230	30097602	C		4	2	1	+	-	.	-	-	+	+	-	-	-	.	-	-	+	-
Gm04	Gm04D346	30136644	30137370	T		2	1	1	-	-	-	-	-	-	+	-	-	-	-	-	-	+	-
Gm04	Gm04D347	30143953	30154244	T		15	9	5	+	+	+	+	+	+	+	+	+	+	+	+	+	+	+
Gm04	Gm04D348	30219060	30220063	T		4	2	1	+	-	+	-	-	+	-	-	-	-	+	-	-	-	-
Gm04	Gm04D349	30223135	30223795	G		2	1	1	-	-	-	-	-	-	+	-	-	-	-	-	-	+	-
Gm04	Gm04D350	30259551	30265747	A		4	2	1	+	-	+	-	-	+	-	-	-	-	+	-	-	-	-
Gm04	Gm04D351	30322498	30344195	T		7	3	3	+	-	+	-	-	+	+	-	-	-	+	-	-	+	+
Gm04	Gm04D352	30368768	30370152	T		4	2	1	+	-	+	-	-	+	-	-	-	-	+	-	-	-	-
Gm04	Gm04D353	30381117	30386576	A		6	3	2	+	-	+	-	-	+	+	-	-	-	+	-	-	+	-
Gm04	Gm04D354	30387742	30391520	A		6	3	2	+	-	+	-	-	+	+	-	-	-	+	-	-	+	-
Gm04	Gm04D355	30392198	30393474	C		4	2	1	+	-	+	-	-	+	-	-	-	-	+	-	-	-	-
Gm04	Gm04D356	30409235	30409645	C		6	3	2	+	-	+	-	-	+	+	-	-	-	+	-	-	+	-
Gm04	Gm04D357	30495724	30515847	A		15	9	5	+	+	+	+	+	+	+	+	+	+	+	+	+	+	+
Gm04	Gm04D358	30527612	30537136	C		5	2	2	+	-	.	-	-	+	+	-	-	-	+	-	-	+	-
Gm04	Gm04D359	30539949	30540338	T		6	3	2	+	-	+	-	-	+	+	-	-	-	+	-	-	+	-
Gm04	Gm04D360	30552121	30552570	G		1	1	0	-	-	-	-	-	-	+	-	-	-	-	-	-	-	-
Gm04	Gm04D361	30558468	30574377	T	Glyma04g26650.1	6	3	2	+	-	+	-	-	+	+	-	-	-	+	-	-	+	-
Gm04	Gm04D362	30586553	30589548	T		6	3	2	+	-	+	-	-	+	+	-	-	-	+	-	-	+	-
Gm04	Gm04D363	30623291	30631305	T		6	3	2	+	-	+	-	-	+	+	-	-	-	+	-	-	+	-
Gm04	Gm04D364	30656262	30665778	C	Glyma04g26730.1	15	9	5	+	+	+	+	+	+	+	+	+	+	+	+	+	+	+
Gm04	Gm04D365	30679877	30681461	A		6	3	2	+	-	+	-	-	+	+	-	-	-	+	-	-	+	-
Gm04	Gm04D366	30851368	30856473	C		7	3	3	+	-	+	-	-	+	+	-	-	-	+	-	-	+	+
Gm04	Gm04D367	30860847	30861848	T		5	2	2	+	-	+	-	-	+	-	-	-	-	+	-	-	-	+
Gm04	Gm04D368	30948529	30949177	T		6	3	2	+	-	+	-	-	+	+	-	-	-	+	-	-	+	-
Gm04	Gm04D369	30964837	30965433	C		6	3	2	+	-	+	-	-	+	+	-	-	-	+	-	-	+	-
Gm04	Gm04D370	30967480	31024334	C		6	3	2	+	-	+	-	-	+	+	-	-	-	+	-	-	+	-
Gm04	Gm04D371	31052592	31053544	A		15	9	5	+	+	+	+	+	+	+	+	+	+	+	+	+	+	+
Gm04	Gm04D372	31068756	31104147	A		6	3	2	+	-	+	-	-	+	+	-	-	-	+	-	-	+	-
Gm04	Gm04D373	31168540	31173950	T		6	3	2	+	-	+	-	-	+	+	-	-	-	+	-	-	+	-
Gm04	Gm04D374	31190269	31208941	G		6	3	2	+	-	+	-	-	+	+	-	-	-	+	-	-	+	-
Gm04	Gm04D375	31216662	31235791	T		15	9	5	+	+	+	+	+	+	+	+	+	+	+	+	+	+	+
Gm04	Gm04D376	31246038	31256451	C		6	3	2	+	-	+	-	-	+	+	-	-	-	+	-	-	+	-
Gm04	Gm04D377	31283712	31300727	A		6	3	2	+	-	+	-	-	+	+	-	-	-	+	-	-	+	-
Gm04	Gm04D378	31313124	31313778	A		6	3	2	+	-	+	-	-	+	+	-	-	-	+	-	-	+	-
Gm04	Gm04D379	31413606	31423679	A		2	1	0	+	-	+	-	-	-	-	-	-	-	-	-	-	-	-
Gm04	Gm04D380	31424033	31426497	G		2	1	0	+	-	+	-	-	-	-	-	-	-	-	-	-	-	-
Gm04	Gm04D381	31442242	31444266	C		6	3	2	+	-	+	-	-	+	+	-	-	-	+	-	-	+	-
Gm04	Gm04D382	31526785	31562183	G		15	9	5	+	+	+	+	+	+	+	+	+	+	+	+	+	+	+
Gm04	Gm04D383	31718994	31724458	G		4	2	1	+	-	+	-	-	+	-	-	-	-	+	-	-	-	-
Gm04	Gm04D384	31731775	31750125	A		4	2	1	+	-	+	-	-	+	.	-	-	-	+	-	-	.	-
Gm04	Gm04D385	31765995	31771454	A		15	9	5	+	+	+	+	+	+	+	+	+	+	+	+	+	+	+
Gm04	Gm04D386	31817821	31818403	C		2	1	1	-	-	-	-	-	-	+	-	-	-	-	-	-	+	-
Gm04	Gm04D387	31852092	31869424	T		6	3	2	+	-	+	-	-	+	+	-	-	-	+	-	-	+	-
Gm04	Gm04D388	31872100	31876014	T		6	3	2	+	-	+	-	-	+	+	-	-	-	+	-	-	+	-
Gm04	Gm04D389	31934195	31935934	T	Glyma04g27786.1	3	2	0	+	-	+	-	-	+	-	-	-	-	-	-	-	-	-
Gm04	Gm04D390	31960384	31961438	A		6	3	2	+	-	+	-	-	+	+	-	-	-	+	-	-	+	-
Gm04	Gm04D391	31962400	31978509	A		6	3	2	+	-	+	-	-	+	+	-	-	-	+	-	-	+	-
Gm04	Gm04D392	32000964	32008620	A		6	3	2	+	-	+	-	-	+	+	-	-	-	+	-	-	+	-
[truncated: 8,931 more rows]

## Sheet: Suppl Table 10
Supplementary Table S10. Significantly enriched gene ontology (GO) terms among lost genes (GO biological process terms related to domestication-related traits are in red)
GO category	GO term	Gene count	Total count	P-value	List of genes
Biological process
	embryo development ending in seed dormancy	28	338	4.67409e-19	EMB2410, EMB2654, UNE5, EMB2458, EMB1974, EMB2738, TTN9, Os06g0367100, LeuRS, FY, EMB2744, EMB2737, ESP3, EMB1144, EMB1220, EMB1135, EMB2753, CDC2, PEX10, AGL15, TOZ, ARP7, EMB2301, OEP80, EMB2289, PANC, CPSF100, NRPB2
	response to abscisic acid stimulus	17	306	2.29179e-09	K9H21.12, SNRK2.4, LHY, PGGT-I, SNRK2.3, TRB2, CHIP, LTP3, KEG, HSI2, ABH1, CVP2, XLG1, VLN4, F18E5.30, PIP2B, MIRO2
	response to salt stress	18	374	7.34092e-09	NTMC2T4, K9H21.12, SNRK2.4, ANN5, TRFL6, MEKK1, LHY, SNRK2.3, TRB2, CHIP, COB, PR4, PMM, ALDH12A1, FUM1, ITN1, T18K17.10, GLY3
	mitosis	7	76	4.7961e-06	cdc2, CDC2, SKP1, T30D6.20, MAP65-1, FZR3, CYC1BAT
	transport	23	918	7.74245e-06	AERO2, ATMRP14, RFNR1, ATATH12, VPS9B, ATNAP14, BOU, AST91, Os01g0911300, cob, cob, cob, AMT1;2, TRX-M4, WCRKC1, CCC1, TIL, ATHX, ADNT1, SULTR4;2, PIP2B, ATGCN2, cob
	single fertilization	3	6	1.29971e-05	F4I4.60, FER, ACA9
	pollen germination	5	39	2.23989e-05	APY2, ATSPP, PAP15, GSL10, SEC8
	gibberellin catabolic process	3	7	2.25972e-05	AGL15, Os05g0158600, GA2OX4
	response to wounding	9	183	3.69586e-05	VEP1, Os02g0194700, MEKK1, INV6, TT4, JAR1, JMT, PSKR1, 4CL2
	sulfate transport	4	22	3.71031e-05	AST91, VIP1, T6K21.150, SULTR4;2
	response to cadmium ion	12	334	4.43775e-05	UNE5, Os02g0797500, TRFL6, Os03g0255500, SKP1, MEKK1, LHY, TRB2, Os03g0119100, PGK1, RPT2A, PKP-BETA1
	steroid metabolic process	4	23	4.46052e-05	ORP2B, VEP1, ORP4C, ORP3C
	response to water deprivation	9	196	6.29268e-05	NTMC2T4, ANN5, Os02g0194700, ABA2, PGGT-I, SNRK2.3, LTP3, CYP707A3, PIP2B
	response to UV	4	26	7.37641e-05	TT7, UVR8, FSD2, 4CL2
	cellulose catabolic process	4	29	0.000114789	GUN16, AtGH9B9, BGLU42, GUN17
	response to heat	8	168	0.000124746	ANN5, CLPB3, ABA2, HSP21, MSH1, RPT2A, TIL, ATERDJ3A
	cell division	9	240	0.000288639	ZYP1b, cdc2, TOZ, T30D6.20, CYCA3;2, DRP2A, FZR3, ZYP1a, CYC1BAT
	post-embryonic development	4	37	0.000302089	Os06g0367100, FER, SCO1, DRP2A
	response to other organism	5	67	0.000307601	ATMRP7, Os02g0194700, UGT73B5, ATLP-3, UGT73B4
	gluconeogenesis	3	16	0.000341006	pck2, Os03g0255500, Os10g0204400
	response to cold	9	249	0.000377611	Os02g0797500, K9H21.12, ANN5, CDC2, MEKK1, AGL20, PGK1, Os09g0543100, TIL
	response to red or far red light	4	41	0.000450645	FRS5, ANN5, CYP707A3, Os05g0158600
	abscisic acid mediated signaling pathway	6	116	0.000566827	K9H21.12, SNRK2.3, KEG, PUB9, PAP beta, CVP2
	regulation of circadian rhythm	3	19	0.000578694	LHY, ZTL, ATIM
	leaf vascular tissue pattern formation	3	19	0.000578694	VIK, CVP2, TRN1
	reciprocal meiotic recombination	3	20	0.000676419	ZYP1b, MEI1, ZYP1a
	megagametogenesis	3	20	0.000676419	EDA3, SWA1, RHF2A
	regulation of flower development	4	46	0.000701661	FY, PFT1, VRN1, SDG25
	respiratory electron transport chain	4	46	0.000701661	cob, cob, cob, cob
	flower development	6	121	0.000707969	CLPS3, FY, HAC12, LUG, ZTL, AGL20
Molecular function
	kinase activity	25	1152	1.57194e-07	WAG2, CPK9, ATNEK5, AtRLP43, ARK3, F21P8.40, T9A14.110, F4I4.60, RLK1, SNRK2.4, WAKL2, RKF1, CDC2, Os03g0255500, MEKK1, FER, PHOT1, SNRK2.3, F24J13.10, CK1, CDKC;1, CRK10, C17L7.120, F18E5.30, NCRK
	phosphoenolpyruvate carboxykinase (ATP) activity	3	6	5.16535e-06	pck2, Os03g0255500, Os10g0204400
	C-19 gibberellin 2-beta-dioxygenase activity	3	7	8.99629e-06	GA2OX8, Os05g0158600, GA2OX4
	metal ion binding	23	1370	3.22881e-05	ATGCH, PAP3, NUDT3, fgs1, cob, cob, cob, chloroplast GLTB, ISP, LIG4, FRA3, MOM, RECQ4A, ACA9, TGA6, FSD2, AHA9, GALK, GA2OX8, PAP15, ACA8, cob, NRPB2
	oxysterol binding	3	12	5.52148e-05	ORP2B, ORP4C, ORP3C
	RNA polymerase II carboxy-terminal domain kinase activity	3	15	0.000112573	cdc2, CDC2, CDKC;1
	C-20 gibberellin 2-beta-dioxygenase activity	2	3	0.000122689	GA2OX8, Os05g0158600
	glutamate synthase (ferredoxin) activity	2	3	0.000122689	fgs1, chloroplast GLTB
	protein disulfide isomerase activity	3	17	0.000166646	UNE5, PDIL1-4, ATCXXS1
	receptor activity	13	616	0.00020452	ARK3, F21P8.40, F21P8.200, T9A14.110, RKF1, FER, F24J13.10, SRF6, PSKR1, CRK10, C17L7.120, F18E5.30, NCRK
	phosphoenolpyruvate carboxykinase activity	2	4	0.000244335	Os03g0255500, Os10g0204400
	ATP binding	71	7373	0.000259124	CHR5, MAT3, EMB2458, AT3G06980, ATMRP7, WAG2, CPK9, ATNEK5, LeuRS, ARK3, F21P8.40, F21P8.200, T9A14.110, ATATH12, ATNAP14, F4I4.60, RLK1, CHR31, SNRK2.4, WAKL2, RKF1, ESP3, Os01g0911300, cdc2, gpm645, pck2, IDP2562, Os03g0319400, CLPB3, Os04g0492600, CDC2, MPL12.6, Os03g0255500, MYA2, KINESIN-13A, MEKK1, FER, MSH1, PHOT1, SNRK2.3, LIG4, JAR1, MOM, KEG, RECQ4A, PGK1, F24J13.10, RPM1, CK1, ACA9, AR…
	cyclin-dependent protein kinase activity	4	48	0.000259459	cdc2, CDC2, CYCA3;2, CDKC;1
	chromatin binding	5	88	0.000267638	CHR5, UVR8, BSH, HMGB2, HAM1
	alcohol dehydrogenase (NAD) activity	3	21	0.000319795	adh2, ABA2, FDH
	ubiquitin-specific protease activity	3	22	0.000368532	UBP13, UBP12, UBP2
	motor activity	4	53	0.00038075	ADL1B, MYA2, DRP2A, XIE
	blue light photoreceptor activity	2	5	0.000405494	PHOT1, ZTL
	helicase activity	7	209	0.00043517	CHR5, AT3G06980, CHR31, ESP3, MPL12.6, MOM, RECQ4A
	purine nucleotide binding	2	6	0.000605659	Os03g0255500, Os10g0204400
	cellulase activity	3	29	0.000845839	GUN16, AtGH9B9, GUN17
Cellular component
	plasma membrane	64	2348	2.7433e-14	BGAL9, IQD9, AIR9, MAT3, UNE5, ATMRP7, MPPBETA, CPK9, ATMRP14, NTMC2T4, TPP2, ARK3, GSL12, ACLB-2, SVL1, EXO70B1, PDIL1-4, ARFA1F, F16N3.18, CW14, AtRLP12, AVA-P4, DET3, SPK1, CDC2, SKP1, KINESIN-13A, FER, ISP, COB, T6K21.150, Os09g0543100, F24J13.10, AMT1;2, RPM1, PUB9, ACA9, PAP beta, DGK7, AHA9, AGG1, SRF6, PSKR1, GSL10, ATMRP6, RHF2A, SEC8, PTP1, CCC1, ALA3, SKU5, RPS15A, TIL, ITN1, OMT1, CRK…
	cytosol	22	502	4.64879e-09	ACLB-2, EXO70B1, ATCXXS1, NUDT3, SPK1, CDC2, Os03g0255500, ABA2, SNRK2.3, PEX10, ZTL, NUA, UVR8, DRP2A, SWEETIE, SEC8, PANC, AHP5, CDKC;1, OMT1, ATSC35, HMGB2
	chloroplast	65	3374	3.95519e-08	EDA3, EMB2458, AT3G06980, EMB2738, MPPBETA, DEGP7, Os06g0367100, Os02g0708100, AGF2, LeuRS, RFNR1, TPP2, Os02g0797500, ATATH12, ATNAP14, BOU, EMB2737, PDIL1-4, ATGCH, ATP-PRT2, EMB1144, Os01g0911300, EMB1135, CLPB3, chloroplast GLTB, Os03g0646100, DET3, Os02g0194700, HSP21, AMC6, CML37, ISP, MSH1, NUA, PGK1, PORA, ARK3, TGA6, OEP80, CRR28, SCO1, SRX, FSD2, VAD1, DRP2A, PDE320, GUN17, FZR3, Os12g0…
	cytoplasm	43	2037	1.12041e-06	NAPRT2, GSTU4, ARPC1B, MAT3, ADL1B, TPP2, GSTU25, adh2, pck2, CDC2, VIP1, Os03g0255500, SKP1, COP1, PHOT1, SNRK2.3, AGL20, JAR1, AGL15, SAD2, ARPC1A, PGK1, JMT, MAP65-1, CYCA3;2, CK1, ARP7, ARK3, ABH1, RPT2A, CKB4, GALK, T1P17.150, PMM, PTP1, CYC1BAT, AHP5, SDG25, VLN4, Os10g0204400, OMT1, ATC, VLN2
	chloroplast stroma	16	442	7.10681e-06	Os02g0708100, Os02g0797500, fgs1, CLPB3, chloroplast GLTB, Os03g0646100, Os02g0194700, PGK1, SCO1, TRX-M4, ATLDA, WCRKC1, CLPP5, ATHX, PKP-BETA1, PSB28
	vacuole	17	559	3.45301e-05	BGAL9, TPP2, ARK3, PAP3, AVA-P4, NUDT3, DET3, CBL2, VAM3, PHOT1, JAR1, Os09g0543100, BETA-VPE, FRUCT5, TIL, RNS2, F18E5.30
	vacuolar membrane	14	423	6.96309e-05	BGAL9, UNE5, ATMRP7, MPPBETA, PDIL1-4, ARFA1F, AVA-P4, DET3, CAX5, AHA9, ATMRP6, SKU5, TIL, ADNT1
	synaptonemal complex	2	3	0.000274425	ZYP1b, ZYP1a
	preprophase band	3	14	0.000295835	CDC2, MOR1, MAP65-1
	chloroplast envelope	12	408	0.000651601	EMB2458, Os02g0797500, ATATH12, chloroplast GLTB, Os02g0194700, ISP, PGK1, OEP80, SCO1, DRP2A, TRX-M4, CLPP5
	nuclear membrane	3	19	0.000759982	NTMC2T4, F2I11.280, NUA
	citrate lyase complex	2	5	0.000903153	ACLB-1, ACLB-2
Pathway
	JA Signaling	7	79	0.00618514	SKP1, Os02g0194700, MEKK1, COP1, JAR1, PR4, JMT

## Sheet: Suppl Table 15
Supplementary Table S15. List of soybean domestication candidate genes detected in candidate domestication regions (CDRs)
CDR	Position (Chr:kb)	ROD (Range; median)	Fst (Range; median)	ZFst (Range; median)	xxROD (Range; median)	Glyma ID	Gene symbol	Function description
1	Gm01:2380-2480	0.9821	0.4315	0.792	1.7477
						Glyma01g02890	KAC1, KCA1	kinesin like protein for actin based chloroplast movement 1
						Glyma01g02900		Alkaline-phosphatase-like family protein
						Glyma01g02920		Chaperone DnaJ-domain superfamily protein
						Glyma01g02930		basic helix-loop-helix (bHLH) DNA-binding superfamily protein
						Glyma01g02941	UBP17	ubiquitin-specific protease 17
						Glyma01g02950	ATPUMP5, DIC1, UCP5	uncoupling protein 5
						Glyma01g02963		TTF-type zinc finger protein with HAT dimerisation domain
						Glyma01g02976	BRX, NLM9	DZC (Disease resistance/zinc finger/chromosome condensation-like region) domain containing protein
						Glyma01g02990
2	Gm01:2880-2980	0.9902	0.531	1.5106	2.0081
						Glyma01g03390		Protein of Unknown Function (DUF239)
						Glyma01g03400		Pectin lyase-like superfamily protein
						Glyma01g03410	CRK3	cysteine-rich RLK (RECEPTOR-like protein kinase) 3
						Glyma01g03420	CRK2	cysteine-rich RLK (RECEPTOR-like protein kinase) 2
						Glyma01g03430	MENG	S-adenosyl-L-methionine-dependent methyltransferases superfamily protein
						Glyma01g03450	KNAT6, KNAT6L, KNAT6S	KNOTTED1-like homeobox gene 6
3	Gm01:4920-5020	0.9813	0.4463	0.8991	1.7293
						Glyma01g05240
						Glyma01g05310	KDR	basic helix-loop-helix (bHLH) DNA-binding superfamily protein
						Glyma01g05321		Cyclophilin-like peptidyl-prolyl cis-trans isomerase family protein
4	Gm01:5940-6180	0.9809-0.9878; 0.9836	0.6728-0.9078; 0.8305	2.5342-4.2304; 3.6721	1.7186-1.9010; 3.5708
						Glyma01g06060		RING/U-box superfamily protein
						Glyma01g06080		cAMP-regulated phosphoprotein 19-related protein
						Glyma01g06091	ATSRA1, KLK, PIR, PIR121, PIRP, SRA1	transcription activators
						Glyma01g06101		Uncharacterised protein family (UPF0497)
						Glyma01g06110	PQL1, PQL2	PsbQ-like 2
						Glyma01g06121	APC2	anaphase-promoting complex/cyclosome 2
						Glyma01g06131	ARATH;BSAS3;1, ATCYSC1, CYSC1	cysteine synthase C1
						Glyma01g06140		Protein of unknown function (DUF962)
						Glyma01g06150	ANAC029, ATNAP, NAP	NAC-like, activated by AP3/PI
						Glyma01g06170	emb1579	ATP/GTP-binding protein family
						Glyma01g06181	ATMIXTA, ATMYB16, MYB16	myb domain protein 16
5	Gm01:6360-6720	0.9823-0.9954; 0.9921	0.4104-0.6336; 0.5452	0.6397-2.2513; 1.6128	1.7510-2.3332; 2.1071
						Glyma01g06281		O-fucosyltransferase family protein
						Glyma01g06290	VIK	VH1-interacting kinase
						Glyma01g06300
						Glyma01g06320	ATVTI12, VTI12, VTI1B	Vesicle transport v-SNARE family protein
						Glyma01g06330		Early-responsive to dehydration stress protein (ERD4)
						Glyma01g06350		Early-responsive to dehydration stress protein (ERD4)
						Glyma01g06370	AGO7, ZIP	Argonaute family protein
						Glyma01g06380		Prefoldin chaperone subunit family protein
						Glyma01g06403		Homeodomain-like superfamily protein
						Glyma01g06426	ATMGT9, MGT9, MRS2-2	magnesium transporter 9
						Glyma01g06450		DHHC-type zinc finger family protein
6	Gm01:7080-7420	0.9831-0.9930; 0.9880	0.5048-0.7153; 0.6549	1.3212-2.8405; 2.4044	1.7716-2.1563; 1.9195
						Glyma01g06690		Tetratricopeptide repeat (TPR)-like superfamily protein
						Glyma01g06700		uvrB/uvrC motif-containing protein
						Glyma01g06720	ATCHIA, CHIA	chitinase A
						Glyma01g06730		appr-1-p processing enzyme family protein
						Glyma01g06740
						Glyma01g06750		Ankyrin repeat family protein
						Glyma01g06762
						Glyma01g06774	ATBOR4, BOR4	HCO3- transporter family
						Glyma01g06787		Chaperone DnaJ-domain superfamily protein
						Glyma01g06800		RING/U-box superfamily protein
						Glyma01g06810		Remorin family protein
						Glyma01g06820	ATSRG1, SRG1	senescence-related gene 1
						Glyma01g06830	MEF21	mitochondrial editing factor 21
						Glyma01g06840		Leucine-rich repeat (LRR) family protein
						Glyma01g06850	CLE9	CLAVATA3/ESR-RELATED 9
						Glyma01g06860	ATSNAP30, SNAP30	soluble N-ethylmaleimide-sensitive factor adaptor protein 30
						Glyma01g06870	ATWRKY57, WRKY57	WRKY DNA-binding protein 57
						Glyma01g06880		C2H2-like zinc finger protein
						Glyma01g06902		ribosomal protein S12A
7	Gm01:45340-45780	0.9809-0.9938; 0.9858	0.3854-0.5883; 0.5201	0.4594-1.4315; 1.9241	1.7189-2.2068; 1.8488
						Glyma01g33340
						Glyma01g33350		2-oxoglutarate (2OG) and Fe(II)-dependent oxygenase superfamily protein
						Glyma01g33370	AFO, FIL, YAB1	Plant-specific transcription factor YABBY family protein
						Glyma01g33380	ATGOS12, GOS12	golgi snare 12
						Glyma01g33420		SAUR-like auxin-responsive protein family
						Glyma01g33430	PDLP8	plasmodesmata-located protein 8
						Glyma01g33440		Plant invertase/pectin methylesterase inhibitor superfamily
						Glyma01g33461
						Glyma01g33480		Plant invertase/pectin methylesterase inhibitor superfamily
						Glyma01g33500		Plant invertase/pectin methylesterase inhibitor superfamily
						Glyma01g33510
						Glyma01g33520	MAP1A	methionine aminopeptidase 1A
						Glyma01g33560	UNE11	Plant invertase/pectin methylesterase inhibitor superfamily protein
8	Gm01:52360-52520	0.9823-0.9911; 0.9861	0.4258-0.4749; 0.4708	0.7509-1.1051; 1.0755	1.7491-2.0480; 1.8570
						Glyma01g40671		C2H2 and C2HC zinc fingers superfamily protein
						Glyma01g40680	GIK	Predicted AT-hook DNA-binding family protein
						Glyma01g40690		AT hook motif DNA-binding family protein
						Glyma01g40700		Clathrin adaptor complexes medium subunit family protein
						Glyma01g40710
						Glyma01g40720	LOL1	lsd one like 1
						Glyma01g40741
						Glyma01g40760	ALMT12, ATALMT12	aluminum-activated, malate transporter 12
						Glyma01g40770	ATNAP6, NAP6	non-intrinsic ABC protein 6
						Glyma01g40780	PLL1	poltergeist like 1
						Glyma01g40790
						Glyma01g40810	GDCH	glycine decarboxylase complex H
						Glyma01g40820	ATKAO2, CYP88A4, KAO2	ent-kaurenoic acid hydroxylase 2
						Glyma01g40830
						Glyma01g40840
						Glyma01g40850	NRT1.5	nitrate transporter 1.5
						Glyma01g40860	PKp3	plastidial pyruvate kinase 3
						Glyma01g40865
						Glyma01g40870		Peroxidase superfamily protein
9	Gm01:52920-53180	0.9821-0.9899; 0.9858	0.3944-0.5231; 0.4326	0.5240-1.4531; 0.7800	1.7482-1.9976; 1.8476
						Glyma01g41420
						Glyma01g41430	CTF2A	FAD/NAD(P)-binding oxidoreductase family protein
						Glyma01g41440
						Glyma01g41450	PLA-I{beta]2	alpha/beta-Hydrolases superfamily protein
						Glyma01g41460	VRN2	VEFS-Box of polycomb protein
						Glyma01g41471
						Glyma01g41480	UCH3	ubiquitin C-terminal hydrolase 3
						Glyma01g41491	RLK1	receptor-like protein kinase 1
						Glyma01g41500	RLK1	receptor-like protein kinase 1
						Glyma01g41510	RLK1	receptor-like protein kinase 1
						Glyma01g41520	ATERF-1, ERF-1	ethylene responsive element binding factor 1
						Glyma01g41527	ATERF-5, ATERF5, ERF5	ethylene responsive element binding factor 5
						Glyma01g41534	atnudt8, NUDT8	nudix hydrolase homolog 8
						Glyma01g41542	atnudt8, NUDT8	nudix hydrolase homolog 8
						Glyma01g41550		PPPDE putative thiol peptidase family protein
						Glyma01g41560		RING/U-box superfamily protein
						Glyma01g41571		alpha/beta-Hydrolases superfamily protein
						Glyma01g41581	HAT2	Homeobox-leucine zipper protein 4 (HB-4) / HD-ZIP protein
						Glyma01g41590	HOS1	ubiquitin-protein ligases
						Glyma01g41600	ACX1, ATACX1	acyl-CoA oxidase 1
						Glyma01g41610	ATMYB5, MYB5	myb domain protein 5
						Glyma01g41620		Ribosomal protein L23/L15e family protein
						Glyma01g41630	PSD1	phosphatidylserine decarboxylase 1
						Glyma01g41640		Plant protein of unknown function (DUF828) with plant pleckstrin homology-like region
						Glyma01g41650		Formyl transferase
						Glyma01g41660		ATP binding;leucine-tRNA ligases;aminoacyl-tRNA ligases;nucleotide binding;ATP binding;aminoacyl-tRNA ligases
						Glyma01g41670	ATTIP2;3, DELTA-TIP3, TIP2;3	tonoplast intrinsic protein 2;3
						Glyma01g41680		Protein of unknown function, DUF547
						Glyma01g41690		SNARE-like superfamily protein
						Glyma01g41700		AMP-dependent synthetase and ligase family protein
						Glyma01g41721	ATG2484-1, G2484-1	G2484-1 protein
						Glyma01g41740		O-fucosyltransferase family protein
						Glyma01g41750		Matrixin family protein
						Glyma01g41760		Pentatricopeptide repeat (PPR) superfamily protein
						Glyma01g41770		Nodulin MtN21 /EamA-like transporter family protein
10	Gm02:1960-2060	0.9879	0.4858	1.1841	1.9163
						Glyma02g02630	ATHB-1, ATHB1, HAT5, HB-1, HD-ZIP-1	homeobox 1
						Glyma02g02640	ATHB54, HB54	homeobox protein 54
						Glyma02g02650		Regulator of chromosome condensation (RCC1) family protein
						Glyma02g02660		5\'-AMP-activated protein kinase-related
						Glyma02g02680	NRT1.7	nitrate transporter 1.7
						Glyma02g02690		glycine-rich protein
11	Gm02:12260-12380	0.9822-0.9825; 0.9824	0.4506-0.4985; 0.4746	0.9300-1.2763; 1.1031	1.7503-1.7591; 1.7547
						Glyma02g13941
						Glyma02g13950	ZIP10	zinc transporter 10 precursor
						Glyma02g13960	ATBZIP42, bZIP42	basic leucine-zipper 42
						Glyma02g13971	ATPSK1, PSK1	phytosulfokine 1 precursor
						Glyma02g13980		TCP-1/cpn60 chaperonin family protein
						Glyma02g13995		PIF1 helicase
						Glyma02g14010		Acyl-CoA N-acyltransferases (NAT) superfamily protein
						Glyma02g14021
12	Gm02:12600-12720	0.9842-0.9835; 0.9838	0.4575-0.4707; 0.4642	0.9801-1.0755; 1.0278	1.7820-1.8017; 1.7918
						Glyma02g14125	GLN1;4	glutamine synthetase 1;4
						Glyma02g14140		transferases;folic acid binding
						Glyma02g14150		F-box/RNI-like superfamily protein
						Glyma02g14160	NIK2	NSP-interacting kinase 2
						Glyma02g14175		Adenosylmethionine decarboxylase family protein
						Glyma02g14190	CPuORF9	conserved peptide upstream open reading frame 9
13	Gm02:12780-12980	0.9830-0.9903; 0.9872	0.4259-0.6017; 0.5690	0.7514-2.0207; 1.7850	1.7691-2.0133; 1.8911
						Glyma02g14250
						Glyma02g14260		Protein of unknown function (DUF1262)
						Glyma02g14280		ARM repeat superfamily protein
						Glyma02g14290	FMA	basic helix-loop-helix (bHLH) DNA-binding superfamily protein
						Glyma02g14300		Metal-dependent phosphohydrolase
						Glyma02g14310		Protein kinase superfamily protein
						Glyma02g14331		hAT transposon superfamily
						Glyma02g14350		ATPase E1-E2 type family protein / haloacid dehalogenase-like hydrolase family protein
						Glyma02g14361
						Glyma02g14370		Protein of unknown function (DUF1262)
						Glyma02g14380	ATTADA, TADA	tRNA arginine adenosine deaminase
						Glyma02g14400
						Glyma02g14410
						Glyma02g14430		Zim17-type zinc finger protein
14	Gm02:40420-40540	0.9809-0.9896; 0.9853	0.5818-0.6045; 0.5931	1.8767-2.0408; 1.9588	1.7207-1.9822; 1.8515
						Glyma02g35500		Ribosomal protein S8e family protein
						Glyma02g35550		Leucine-rich repeat protein kinase family protein
15	Gm02:41200-41380	0.9815-0.9923; 0.9854	0.5723-0.6122; 0.5957	1.8085-2.0967; 1.9776	1.7324-2.1156; 1.8346
						Glyma02g35921		Nucleic acid-binding, OB-fold-like protein
						Glyma02g35935		Ovate family protein
						Glyma02g35951	ATCIPK6, CIPK6, SIP3, SNRK3.14	SOS3-interacting protein 3
						Glyma02g35965	GGPS1	geranylgeranyl pyrophosphate synthase 1
						Glyma02g35980	ATOFP13, OFP13	ovate family protein 13
						Glyma02g35990	MMZ4, UEV1D, UEV1D-4	ubiquitin E2 variant 1D-4
16	Gm02:43220-43420	0.9803-0.9900; 0.9832	0.1486-0.3057; 0.2084	-1.2500--0.1161; -0.8182	1.7053-1.9988; 1.7739
						Glyma02g37933		Protein of unknown function (DUF630 and DUF632)
						Glyma02g37956
						Glyma02g37980	GATA25, TIFY1, ZIM	GATA-type zinc finger protein with TIFY domain
						Glyma02g37990	MMP	matrix metalloproteinase
						Glyma02g38000	SAB	Golgi-body localisation protein domain ;RNA pol II promoter Fmp27 protein domain
						Glyma02g38010		Polynucleotidyl transferase, ribonuclease H-like superfamily protein
						Glyma02g38020	UPL1	ubiquitin-protein ligase 1
						Glyma02g38030		transcription initiation factor IIA gamma chain / TFIIA-gamma (TFIIA-S)
						Glyma02g38041
						Glyma02g38050		Rhamnogalacturonate lyase family protein
						Glyma02g38061		Rhamnogalacturonate lyase family protein
						Glyma02g38070		T-complex protein 11
						Glyma02g38080		TRAF-type zinc finger-related
17	Gm02:43500-43600	0.9801	0.3983	0.5526	1.7009
						Glyma02g38190		Protein of unknown function (duplicated DUF1399)
						Glyma02g38200		Octicosapeptide/Phox/Bem1p family protein
						Glyma02g38210		Phosphoglycerate mutase family protein
						Glyma02g38225
						Glyma02g38240	bHLH093	beta HLH protein 93
						Glyma02g38250		hydroxyproline-rich glycoprotein family protein
18	Gm02:44880-45100	0.9882-0.9948; 0.9908	0.3972-0.6665; 0.4705	0.5446-2.4887; 1.0739	1.9263-2.2834; 2.0343
						Glyma02g39630		NAD(P)-binding Rossmann-fold superfamily protein
						Glyma02g39640	TAF15b	TBP-associated factor 15B
						Glyma02g39650
						Glyma02g39660		CCT motif family protein
						Glyma02g39680		UDP-Glycosyltransferase superfamily protein
						Glyma02g39700		UDP-Glycosyltransferase superfamily protein
						Glyma02g39710		Calcineurin-like metallo-phosphoesterase superfamily protein
						Glyma02g39720		Mitochondrial substrate carrier family protein
						Glyma02g39725
						Glyma02g39730
						Glyma02g39740
						Glyma02g39750	LAC3	laccase 3
						Glyma02g39760	SNX2b	sorting nexin 2B
						Glyma02g39771	ATEXO70B1, EXO70B1	exocyst subunit exo70 family protein B1
						Glyma02g39780	ATEXO70B1, EXO70B1	exocyst subunit exo70 family protein B1
						Glyma02g39790	ATEXO70B1, EXO70B1	exocyst subunit exo70 family protein B1
						Glyma02g39800		GDSL-like Lipase/Acylhydrolase family protein
						Glyma02g39820		GDSL-like Lipase/Acylhydrolase family protein
						Glyma02g39840
						Glyma02g39860
						Glyma02g39870	ATWRKY33, WRKY33	WRKY DNA-binding protein 33
						Glyma02g39880		RNI-like superfamily protein
						Glyma02g39890	U2B\'\'	U2 small nuclear ribonucleoprotein B
19	Gm02:46660-46820	0.9838-0.9921; 0.9908	0.5655-0.6268; 0.6123	1.7596-2.2020; 2.0970	1.7894-2.1006; 2.0386
						Glyma02g41590	ATEXP4, ATEXPA4, ATHEXP ALPHA 1.6, EXPA4	expansin A4
						Glyma02g41600		FtsJ-like methyltransferase family protein
						Glyma02g41610	ARP5, ATARP5	actin-related protein 5
						Glyma02g41620
						Glyma02g41630	DVL11, RTFL8	ROTUNDIFOLIA like 8
						Glyma02g41640		Eukaryotic aspartyl protease family protein
						Glyma02g41650	RHC2A	RING-H2 finger C2A
						Glyma02g41660	ATGPAT5, GPAT5	glycerol-3-phosphate acyltransferase 5
						Glyma02g41671	ATRL6, RL6, RSM3	RAD-like 6
						Glyma02g41680		Pathogenesis-related thaumatin superfamily protein
						Glyma02g41700	RCA	rubisco activase
						Glyma02g41710	LBD33	LOB domain-containing protein 33
						Glyma02g41720	AHL20	AT-hook motif nuclear-localized protein 20
20	Gm02:48940-49040	0.9861	0.4258	0.7512	1.8567
						Glyma02g44350	ACAM-2, CAM5	calmodulin 5
						Glyma02g44360		Polynucleotidyl transferase, ribonuclease H-like superfamily protein
						Glyma02g44371	TGD2	trigalactosyldiacylglycerol2
						Glyma02g44380	CIPK3, SnRK3.17	CBL-interacting protein kinase 3
						Glyma02g44400	CDKC;1	cyclin-dependent kinase C;1
						Glyma02g44410
						Glyma02g44420		Pentatricopeptide repeat (PPR) superfamily protein
						Glyma02g44431	ENA	DnaJ/Hsp40 cysteine-rich domain superfamily protein
						Glyma02g44441	UREF	urease accessory protein F
						Glyma02g44451		Protein kinase protein with adenine nucleotide alpha hydrolases-like domain
						Glyma02g44460		Glutathione S-transferase, C-terminal-like;Translation elongation factor EF1B/ribosomal protein S6
21	Gm03:33560-33700	0.9824-0.9845; 0.9836	0.5503-0.6433; 0.6005	1.6500-2.3207; 2.0118	1.7554-1.8093; 1.7850
						Glyma03g26180	EDD, EDD1	glycine-tRNA ligases
						Glyma03g26200		Protein kinase superfamily protein
						Glyma03g26210		Protein of unknown function (DUF630 and DUF632)
						Glyma03g26235	emb2734	ARM repeat superfamily protein
						Glyma03g26261	AP3, ATAP3	K-box region and MADS-box transcription factor family protein
22	Gm03:34260-34700	0.9835-0.9947; 0.9895	0.4036-0.6455; 0.5849	0.5904-2.3372; 1.8995	1.7813-2.2787; 1.9784
						Glyma03g26783
						Glyma03g26796		Plant protein of unknown function (DUF247)
						Glyma03g26810		Plant protein of unknown function (DUF247)
						Glyma03g26820	CYP51, CYP51A2, CYP51G1, EMB1738	CYTOCHROME P450 51G1
						Glyma03g26830	DUO1	myb-like HTH transcriptional regulator family protein
						Glyma03g26840		Phosphoglycerate mutase family protein
						Glyma03g26850
						Glyma03g26871	PRA1.B4	prenylated RAB acceptor 1.B4
						Glyma03g26890	GT72B1, UGT72B1	UDP-Glycosyltransferase superfamily protein
						Glyma03g26910		F-box family protein
						Glyma03g26925	PDE312, PTAC10	Nucleic acid-binding, OB-fold-like protein
						Glyma03g26940	GT72B1, UGT72B1	UDP-Glycosyltransferase superfamily protein
						Glyma03g26961	emb2737, EMB64	embryo defective 2737
						Glyma03g26980	GT72B1, UGT72B1	UDP-Glycosyltransferase superfamily protein
						Glyma03g26990		TRAF-like family protein
						Glyma03g27030	ATJ2, J2	DNAJ homologue 2
						Glyma03g27050		Integrase-type DNA-binding superfamily protein
						Glyma03g27081
						Glyma03g27110		alpha/beta-Hydrolases superfamily protein
						Glyma03g27120		nodulin MtN21 /EamA-like transporter family protein
						Glyma03g27140		Wound-responsive family protein
						Glyma03g27150		ATP-dependent caseinolytic (Clp) protease/crotonase family protein
23	Gm03:38560-38680	0.9810-0.9861; 0.9836	0.4951-0.55515; 0.5233	1.6583-1.2510; 1.4547	1.7218-1.8582; 1.7900
						Glyma03g30686		Kinesin motor family protein
						Glyma03g30700
						Glyma03g30710
						Glyma03g30720		GTP binding Elongation factor Tu family protein
						Glyma03g30730
						Glyma03g30740	ATBPM2, BPM2	BTB-POZ and MATH domain 2
						Glyma03g30750		Small nuclear ribonucleoprotein family protein
						Glyma03g30760	MED33A, RFR1	REF4-related 1
						Glyma03g30771	ATISA2, BE2, DBE1, ISA2	debranching enzyme 1
						Glyma03g30780		ERD (early-responsive to dehydration stress) family protein
						Glyma03g30790		Tudor/PWWP/MBT domain-containing protein
						Glyma03g30800	ATGPX4, GPX4	glutathione peroxidase 4
						Glyma03g30811	DVL14, RTFL14	ROTUNDIFOLIA like 14
24	Gm03:39040-39340	0.9839-0.9935; 0.9903	0.5741-0.7323; 0.6367	1.8215-2.9635; 2.2732	1.7939-2.1864; 2.0146
						Glyma03g31130		splicing factor Prp18 family protein
						Glyma03g31140		RNI-like superfamily protein
						Glyma03g31151
						Glyma03g31160		Plant protein of unknown function (DUF868)
						Glyma03g31171
						Glyma03g31181		Acyl-CoA N-acyltransferase with RING/FYVE/PHD-type zinc finger protein
						Glyma03g31191	ATOFP16, OFP16	ovate family protein 16
						Glyma03g31200
						Glyma03g31210	MARD1	Protein of unknown function (DUF581)
						Glyma03g31220		Transducin/WD40 repeat-like superfamily protein
						Glyma03g31230		Galactose oxidase/kelch repeat superfamily protein
						Glyma03g31240		Bifunctional inhibitor/lipid-transfer protein/seed storage 2S albumin superfamily protein
						Glyma03g31251	EDA4	Bifunctional inhibitor/lipid-transfer protein/seed storage 2S albumin superfamily protein
						Glyma03g31260		Pentatricopeptide repeat (PPR) superfamily protein
						Glyma03g31271		DNAse I-like superfamily protein
						Glyma03g31281	ATHMT-2, HMT-2, HMT2	homocysteine methyltransferase 2
						Glyma03g31290		kinase interacting (KIP1-like) family protein
						Glyma03g31310	AST12, SULTR3;1	sulfate transporter 3;1
						Glyma03g31321
						Glyma03g31330	ATNEK4, NEK4	NIMA-related kinase 4
						Glyma03g31340	FKD1	FORKED 1
						Glyma03g31351	BIL4	Bax inhibitor-1 family protein
						Glyma03g31361		Bax inhibitor-1 family protein
						Glyma03g31370	EOL1	ETO1-like 1
						Glyma03g31381	AT-HSFA6B, HSFA6B	heat shock transcription factor A6B
						Glyma03g31390	AtIDD12, IDD12	indeterminate(ID)-domain 12
						Glyma03g31410
						Glyma03g31420		ATPase E1-E2 type family protein / haloacid dehalogenase-like hydrolase family protein
25	Gm03:42480-42600	0.9847-0.9899; 0.9873	0.3630-0.4001; 0.3816	0.65-0.89; 0.77	1.81-1.99; 1.90
						Glyma03g35180		A20/AN1-like zinc finger family protein
						Glyma03g35190	ATPAP22, PAP22	purple acid phosphatase 22
						Glyma03g35200	ATPAP20, PAP20	Purple acid phosphatases superfamily protein
						Glyma03g35210	ZPR3	protein binding
						Glyma03g35220		Integral membrane Yip1 family protein
						Glyma03g35230	RNS3	ribonuclease 3
						Glyma03g35250	TFL-1, TFL1	PEBP (phosphatidylethanolamine-binding protein) family protein
						Glyma03g35260		alpha/beta-Hydrolases superfamily protein
						Glyma03g35280		Iron-sulphur cluster biosynthesis family protein
						Glyma03g35290	ATFTSZ2-1, FTSZ2-1	Tubulin/FtsZ family protein
						Glyma03g35300
						Glyma03g35310	emb1345	Transducin/WD40 repeat-like superfamily protein
						Glyma03g35320		Integral membrane Yip1 family protein
						Glyma03g35330	ATTSO2, TSO2	Ferritin/ribonucleotide reductase-like family protein
						Glyma03g35340		ubiquinol-cytochrome C reductase UQCRX/QCR9-like family protein
						Glyma03g35350
						Glyma03g35360	AtGNA1, GNA1	glucose-6-phosphate acetyltransferase 1
						Glyma03g35371		pentatricopeptide (PPR) repeat-containing protein
26	Gm03:42620-42800	0.9823-0.9971; 0.9919	0.4931-0.5850; 0.5509	1.2364-1.9002; 1.6539	1.7511-2.5396; 2.0905
						Glyma03g35420
						Glyma03g35430
						Glyma03g35440		F-box family protein
						Glyma03g35450		RNA-binding (RRM/RBD/RNP motifs) family protein
						Glyma03g35460		Nucleic acid-binding, OB-fold-like protein
						Glyma03g35470	54CP, CPSRP54, FFC, SRP54CP	chloroplast signal recognition particle 54 kDa subunit
						Glyma03g35480		Rho GTPase activating protein with PAK-box/P21-Rho-binding domain
						Glyma03g35490	SNRNP-G	probable small nuclear ribonucleoprotein G
						Glyma03g35500		SAUR-like auxin-responsive protein family
						Glyma03g35510		P-loop containing nucleoside triphosphate hydrolases superfamily protein
						Glyma03g35520	AtcwINV2, CWINV2	cell wall invertase 2
						Glyma03g35530		Ribosomal protein L32e
						Glyma03g35540	EMB2167, ERD16, HAP4, UBQ1	ubiquitin extension protein 1
						Glyma03g35550		alpha/beta-Hydrolases superfamily protein
						Glyma03g35560		Protein of unknown function, DUF584
						Glyma03g35570	anac090, NAC090	NAC domain containing protein 90
						Glyma03g35591		Vacuolar protein sorting 55 (VPS55) family protein
						Glyma03g35610	SPY	Tetratricopeptide repeat (TPR)-like superfamily protein
						Glyma03g35620		Cyclophilin-like peptidyl-prolyl cis-trans isomerase family protein
						Glyma03g35630	ELM1	Protein of unknown function (DUF1022)
						Glyma03g35640	ATDCP1, DCP1	decapping 1
						Glyma03g35650		RNA binding (RRM/RBD/RNP motifs) family protein
						Glyma03g35660		F-box family protein
27	Gm03:43660-43800	0.9829-0.9923; 0.9863	0.5747-0.6305; 0.6168	1.8259-2.2288; 2.1300	1.7690-2.1126; 1.8622
						Glyma03g36820		zinc finger (C3HC4-type RING finger) family protein
						Glyma03g36830	ATGP4	Ubiquitin family protein
						Glyma03g36840		Glutaredoxin family protein
						Glyma03g36850		Thioredoxin superfamily protein
						Glyma03g36860		Cysteine proteinases superfamily protein
						Glyma03g36870		Thioredoxin superfamily protein
						Glyma03g36880		Thioredoxin superfamily protein
						Glyma03g36886
						Glyma03g36893		Phototropic-responsive NPH3 family protein
						Glyma03g36900	APG3	Peptide chain release factor 1
						Glyma03g36910		catalytics
						Glyma03g36920		Ribosomal protein L19e family protein
						Glyma03g36930	PEX6	peroxin 6
						Glyma03g36950		CW-type Zinc Finger
						Glyma03g36960	ATCUL1, AXR6, CUL1	cullin 1
						Glyma03g36970	LD	Homeodomain-like superfamily protein
						Glyma03g36975
						Glyma03g36980
						Glyma03g36990	AtIDD2, IDD2	indeterminate(ID)-domain 2
28	Gm03:43800-43920	0.9817-0.9821; 0.9819	0.6057-0.6111; 0.6084	2.0450-2.0884; 2.0691	1.7386-1.7467; 1.7427
						Glyma03g37000
						Glyma03g37010	ATWEE1, WEE1	WEE1 kinase homolog
						Glyma03g37020		TRAF-like family protein
						Glyma03g37030	AtATG18a	Transducin/WD40 repeat-like superfamily protein
						Glyma03g37041
						Glyma03g37050	ATCOAE	dephospho-CoA kinase family
						Glyma03g37060		Heavy metal transport/detoxification superfamily protein
						Glyma03g37065
						Glyma03g37070
						Glyma03g37080		Amino acid dehydrogenase family protein
						Glyma03g37100	LPA1	tetratricopeptide repeat (TPR)-containing protein
						Glyma03g37110	RALFL33	ralf-like 33
						Glyma03g37121	AtHSBP, HSBP	heat shock factor binding protein
						Glyma03g37130	ALG3, AtALG3	asparagine-linked glycosylation 3
						Glyma03g37140	ATTSPO, TSPO	TSPO(outer membrane tryptophan-rich sensory protein)-related
						Glyma03g37150	ATXT1, XT1, XXT1	xylosyltransferase 1
						Glyma03g37160	TPK2	thiamin pyrophosphokinase 2
						Glyma03g37170	emb1644	Small nuclear ribonucleoprotein family protein
						Glyma03g37180		Transducin/WD40 repeat-like superfamily protein
						Glyma03g37191		HSP20-like chaperones superfamily protein
						Glyma03g37200	ATMRP4, EST3, MRP4	multidrug resistance-associated protein 4
						Glyma03g37210	BAH1, NLA	SPX (SYG1/Pho81/XPR1) domain-containing protein
						Glyma03g37221		Adenine nucleotide alpha hydrolases-like superfamily protein
						Glyma03g37230	EID1	F-box family protein
29	Gm04:680-800	0.9832-0.9867; 0.9850	0.5724-0.5873; 0.5798	1.8090-1.9166; 1.8628	1.7757-1.8762; 1.8259
						Glyma04g01110		Kinesin motor family protein
						Glyma04g01120	STH2	salt tolerance homolog2
						Glyma04g01125	SRS5	SHI-related sequence 5
						Glyma04g01130	AtCOR47, COR47, RD17	cold-regulated 47
						Glyma04g01140	SHL1	PHD finger family protein / bromo-adjacent homology (BAH) domain-containing protein
						Glyma04g01151	BLH6	BEL1-like homeodomain 6
						Glyma04g01161
						Glyma04g01170	HISN7, IMPL2	myo-inositol monophosphatase like 2
						Glyma04g01181	LEA	dehydrin LEA
						Glyma04g01190		RING/U-box superfamily protein
						Glyma04g01196
						Glyma04g01203		Tetratricopeptide repeat (TPR)-like superfamily protein
						Glyma04g01210	ATB2, AtbZIP11, BZIP11, GBF6	G-box binding factor 6
						Glyma04g01220		Sec14p-like phosphatidylinositol transfer family protein
30	Gm04:6740-6840	0.9855	0.6474	2.351	1.8385
						Glyma04g08600		ENTH/VHS/GAT family protein
						Glyma04g08606	PEX4, UBC21	peroxin4
						Glyma04g08613
						Glyma04g08620		alpha/beta-Hydrolases superfamily protein
						Glyma04g08630
						Glyma04g08651		alpha/beta-Hydrolases superfamily protein
						Glyma04g08670		Tesmin/TSO1-like CXC domain-containing protein
						Glyma04g08680	EMF1	embryonic flower 1 (EMF1)
						Glyma04g08700		ARM repeat superfamily protein
31	Gm04:42440-42620	0.9874-0.9925; 0.9893	0.4725-0.5013; 0.4976	1.0885-1.2962; 1.2691	1.8993-2.1266; 1.9706
						Glyma04g35925		Protein of Unknown Function (DUF239)
						Glyma04g35940		2-oxoglutarate (2OG) and Fe(II)-dependent oxygenase superfamily protein
						Glyma04g35950		ATPase, AAA-type, CDC48 protein
						Glyma04g35955
						Glyma04g35960
						Glyma04g35970		NAD(P)-binding Rossmann-fold superfamily protein
						Glyma04g35980
						Glyma04g36000	ATFIP37, FIP37	FKBP12 interacting protein 37
						Glyma04g36010		D111/G-patch domain-containing protein
						Glyma04g36040	TAR2	tryptophan aminotransferase related 2
						Glyma04g36050		Tetratricopeptide repeat (TPR)-like superfamily protein
						Glyma04g36070
						Glyma04g36080	LOB	Lateral organ boundaries (LOB) domain family protein
						Glyma04g36090	ATHDA6, AXE1, HDA6, RPD3B, RTS1, SIL1	histone deacetylase 6
						Glyma04g36101	ATHDA6, AXE1, HDA6, RPD3B, RTS1, SIL1	histone deacetylase 6
32	Gm04:49100-49200	0.9841	0.5197	1.4285	1.7988
						Glyma04g43561		Domain of unknown function (DUF543)
						Glyma04g43570		alpha/beta-Hydrolases superfamily protein
						Glyma04g43580		Protein of unknown function (DUF179)
						Glyma04g43591		O-fucosyltransferase family protein
						Glyma04g43600		P-loop containing nucleoside triphosphate hydrolases superfamily protein
						Glyma04g43610	ATMES12, MES12	methyl esterase 12
						Glyma04g43620	REM39, VRN1	AP2/B3-like transcriptional factor family protein
						Glyma04g43630	ATUPF3, UPF3	Smg-4/UPF3 family protein
						Glyma04g43640	AGL11, STK	K-box region and MADS-box transcription factor family protein
33	Gm05:2200-2500	0.9835-1; 0.9916	0.4269-0.5915; 0.4815	0.7590-1.9473; 1.1527	1.7832-99; 2.7356
						Glyma05g02890		Pectin lyase-like superfamily protein
						Glyma05g02900		AAA-type ATPase family protein
						Glyma05g02910		MA3 domain-containing protein
						Glyma05g02920		Zinc finger C-x8-C-x5-C-x3-H type family protein
						Glyma05g02930	NOI	RPM1-interacting protein 4 (RIN4) family protein
						Glyma05g02940		26S proteasome, regulatory subunit Rpn7;Proteasome component (PCI) domain
						Glyma05g02950		GDSL-like Lipase/Acylhydrolase superfamily protein
						Glyma05g02960		RING/U-box superfamily protein
						Glyma05g02970	GHS1	Ribosomal protein S21 family protein
						Glyma05g02980		26S proteasome, regulatory subunit Rpn7;Proteasome component (PCI) domain
						Glyma05g02990		Protein kinase superfamily protein
						Glyma05g03000
						Glyma05g03010	ATNDPK2, NDPK IA, NDPK IA IA, NDPK1A, NDPK2	nucleoside diphosphate kinase 2
						Glyma05g03020	RGL, RGL1	RGA-like 1
						Glyma05g03030
						Glyma05g03050		Putative endonuclease or glycosyl hydrolase
						Glyma05g03060	AATL2, ATLHT2, LHT2	lysine histidine transporter 2
						Glyma05g03070	NPX1	nuclear protein X1
						Glyma05g03080
						Glyma05g03100	MLS	malate synthase
						Glyma05g03110		Protein kinase superfamily protein
						Glyma05g03120	ADK1	adenylate kinase 1
						Glyma05g03130		Protein kinase superfamily protein
						Glyma05g03140	ADK1	adenylate kinase 1
						Glyma05g03150	NOP56	homolog of nucleolar protein NOP56
						Glyma05g03163
						Glyma05g03176	RID3	Transducin/WD40 repeat-like superfamily protein
						Glyma05g03190		arginosuccinate synthase family
						Glyma05g03210		arginosuccinate synthase family
						Glyma05g03226
						Glyma05g03243
						Glyma05g03260
						Glyma05g03270		AAA-type ATPase family protein
34	Gm05:2740-2920	0.9877-0.9947; 0.9895	0.4692-0.5429; 0.4974	1.0646-1.5966; 1.2681	1.9096-2.2764; 1.9807
						Glyma05g03540		Integrase-type DNA-binding superfamily protein
						Glyma05g03560	DDF1	Integrase-type DNA-binding superfamily protein
						Glyma05g03570
						Glyma05g03580		Glucose-methanol-choline (GMC) oxidoreductase family protein
						Glyma05g03590		Pyridoxal phosphate (PLP)-dependent transferases superfamily protein
						Glyma05g03600	EMB2778, FKP1, HMGS, MVA1	hydroxymethylglutaryl-CoA synthase / HMG-CoA synthase / 3-hydroxy-3-methylglutaryl coenzyme A synthase
						Glyma05g03610		TCP family transcription factor
						Glyma05g03640	NRS/ER, UER1	nucleotide-rhamnose synthase/epimerase-reductase
						Glyma05g03650	IXR11, KNAT7	KNOTTED-like homeobox of Arabidopsis thaliana 7
						Glyma05g03660	AGL19, GL19	AGAMOUS-like 19
						Glyma05g03671		Octicosapeptide/Phox/Bem1p family protein
						Glyma05g03681		Eukaryotic aspartyl protease family protein
						Glyma05g03690		Nuclear transport factor 2 (NTF2) family protein with RNA binding (RRM-RBD-RNP motifs) domain
						Glyma05g03710	CCS52A1, FZR2	FIZZY-related 2
						Glyma05g03720	ATEXP7, ATEXPA7, ATHEXP ALPHA 1.26, EXP7, EXPA7	expansin A7
						Glyma05g03730	PGR5-LIKE A	PGR5-LIKE A
						Glyma05g03750	SDD1	Subtilase family protein
						Glyma05g03760	SDD1	Subtilase family protein
35	Gm05:4200-4820	0.9821-0.9971; 0.9908	0.4388-0.6313; 0.5363	0.8451-2.2346; 1.5486	1.7462-2.5346; 2.0353
						Glyma05g04975		Protein of unknown function (DUF1639)
						Glyma05g04990	ATHB-2, ATHB2, HAT4, HB-2	homeobox protein 2
						Glyma05g05000
						Glyma05g05010		Phosphotyrosine protein phosphatases superfamily protein
						Glyma05g05020		PPPDE putative thiol peptidase family protein
						Glyma05g05030	atnudt8, NUDT8	nudix hydrolase homolog 8
						Glyma05g05050	ZFP7	zinc finger protein 7
						Glyma05g05076	ATGA2OX8, GA2OX8	gibberellin 2-oxidase 8
						Glyma05g05103		Protein of unknown function (DUF674)
						Glyma05g05130	ATERF-5, ATERF5, ERF5	ethylene responsive element binding factor 5
						Glyma05g05155
						Glyma05g05180	ATERF-1, ERF-1	ethylene responsive element binding factor 1
						Glyma05g05190	UCH3	ubiquitin C-terminal hydrolase 3
						Glyma05g05200		ATP-dependent caseinolytic (Clp) protease/crotonase family protein
						Glyma05g05211		Acyl-CoA N-acyltransferase with RING/FYVE/PHD-type zinc finger protein
						Glyma05g05221	CPK9	calmodulin-domain protein kinase 9
						Glyma05g05230	PLA-I{beta]2	alpha/beta-Hydrolases superfamily protein
						Glyma05g05260	ATRAB1C, ATRABD2C, RAB1C	RAB GTPase homolog 1C
						Glyma05g05265
						Glyma05g05270		Major facilitator superfamily protein
						Glyma05g05281		Plant VAMP (vesicle-associated membrane protein) family protein
						Glyma05g05290	ATBI-1, ATBI1, BI-1, BI1	BAX inhibitor 1
						Glyma05g05320	GATA26	GATA transcription factor 26
						Glyma05g05351	AT-EXPR, ATEXLB1, ATEXPR1, ATHEXP BETA 3.1, EXLB1, EXPR	expansin-like B1
						Glyma05g05380	AT-EXPR, ATEXLB1, ATEXPR1, ATHEXP BETA 3.1, EXLB1, EXPR	expansin-like B1
						Glyma05g05390	AT-EXPR, ATEXLB1, ATEXPR1, ATHEXP BETA 3.1, EXLB1, EXPR	expansin-like B1
						Glyma05g05405		PIF1 helicase
						Glyma05g05420	AT-EXPR, ATEXLB1, ATEXPR1, ATHEXP BETA 3.1, EXLB1, EXPR	expansin-like B1
						Glyma05g05430	AT-EXPR, ATEXLB1, ATEXPR1, ATHEXP BETA 3.1, EXLB1, EXPR	expansin-like B1
						Glyma05g05435
						Glyma05g05440	CLPR4	CLP protease R subunit 4
						Glyma05g05450	LIL3:1	Chlorophyll A-B binding family protein
						Glyma05g05460	GDH2	glutamate dehydrogenase 2
						Glyma05g05470
						Glyma05g05481		PIF1 helicase
36	Gm05:4880-5060	0.9844-0.9905; 0.9874	0.4443-0.5129; 0.4975	0.8843-1.3798; 1.2683	1.8073-2.0215; 1.8992
						Glyma05g05510	ATCAT6, CAT6	cationic amino acid transporter 6
						Glyma05g05520	GF14 CHI, GRF1	general regulatory factor 1
						Glyma05g05531		peptidyl-prolyl cis-trans isomerases
						Glyma05g05540	ATOST1, OST1, P44, SNRK2-6, SNRK2.6, SRK2E	Protein kinase superfamily protein
						Glyma05g05580	ATCBL9, CBL9	calcineurin B-like protein 9
						Glyma05g05595		Pentatricopeptide repeat (PPR) superfamily protein
						Glyma05g05610
37	Gm05:5140-5700	0.9800-0.9897; 0.9849	0.3355-0.5356; 0.3901	0.0990-1.5439; 0.4935	1.6997-1.9863; 1.8208
						Glyma05g05740		Putative membrane lipoprotein
						Glyma05g05750	BAM3, BMY8, CT-BMY	chloroplast beta-amylase
						Glyma05g05760
						Glyma05g05780		SBP (S-ribonuclease binding protein) family protein
						Glyma05g05800		Protein of unknown function (DUF581)
						Glyma05g05820	LON2	lon protease 2
						Glyma05g05830		Plant invertase/pectin methylesterase inhibitor superfamily protein
						Glyma05g05841	PFI, TFC E	tubulin folding cofactor E / Pfifferling (PFI)
						Glyma05g05850		Plant invertase/pectin methylesterase inhibitor superfamily protein
						Glyma05g05860	ATRAB6A, ATRABH1B, RAB6, RAB6A	Ras-related small GTP-binding family protein
						Glyma05g05870		Tetratricopeptide repeat (TPR)-like superfamily protein
						Glyma05g05880	AT-EXPR, ATEXLB1, ATEXPR1, ATHEXP BETA 3.1, EXLB1, EXPR	expansin-like B1
						Glyma05g05901	ADL1C, ADL5, DL1C, DRP1C	DYNAMIN-like 1C
						Glyma05g05921
						Glyma05g05940		TCP-1/cpn60 chaperonin family protein
						Glyma05g05950	ATPUP10, PUP10	purine permease 10
						Glyma05g05990	ATSMO1, ATSMO1-1, SMO1-1	sterol-4alpha-methyl oxidase 1-1
						Glyma05g06001
						Glyma05g06010	ATPUP10, PUP10	purine permease 10
						Glyma05g06040		Protein of unknown function, DUF538
						Glyma05g06050		S-adenosyl-L-methionine-dependent methyltransferases superfamily protein
						Glyma05g06061		PIF1 helicase
						Glyma05g06070	APRR2, PRR2	CheY-like two-component responsive regulator family protein
						Glyma05g06080	TOM2A	tobamovirus multiplication 2A
						Glyma05g06090	5PTASE2, AT5PTASE2, IP5PII	myo-inositol polyphosphate 5-phosphatase 2
						Glyma05g06100
38	Gm05:6020-6220	0.9806-0.9879; 0.9840	0.3232-0.4476; 0.3638	0.0010-0.9082; 0.3032	1.7115-1.9166; 1.7947
						Glyma05g06242
						Glyma05g06253
						Glyma05g06264		F-box and associated interaction domains-containing protein
						Glyma05g06276		F-box and associated interaction domains-containing protein
						Glyma05g06288
						Glyma05g06300		F-box family protein
						Glyma05g06306	CPR30	F-box and associated interaction domains-containing protein
						Glyma05g06312
						Glyma05g06318		RNA-binding (RRM/RBD/RNP motifs) family protein
						Glyma05g06324		Uncharacterized protein family (UPF0016)
39	Gm05:6400-6700	0.9812-0.9919;0.9863	0.2645-0.2898; 0.2835	-0.4134--0.2307; -0.2763	1.7254-2.0896; 1.8639
						Glyma05g06420	GAPC-2, GAPC2	glyceraldehyde-3-phosphate dehydrogenase C2
						Glyma05g06430		alpha/beta-Hydrolases superfamily protein
						Glyma05g06450	ATB\' GAMMA	Protein phosphatase 2A regulatory B subunit family protein
						Glyma05g06465	ATSFR2, SFR2	Glycosyl hydrolase superfamily protein
						Glyma05g06480
						Glyma05g06530		Pre-mRNA-processing-splicing factor
						Glyma05g06535
						Glyma05g06540		Ribonuclease inhibitor
						Glyma05g06560		Mitochondrial ribosomal protein L37
						Glyma05g06570		Ankyrin repeat family protein
40	Gm05:6740-6860	0.9808-0.9811; 0.9810	0.2851-0.2902; 0.2877	-0.2650--0.2276; -0.2463	1.7161-1.7245; 1.7203
						Glyma05g06680
						Glyma05g06780	ICL	isocitrate lyase
41	Gm05:8340-8480	0.9907-0.9990; 0.9913	0.4409-0.4971; 0.4904	0.8596-1.2660; 1.2174	2.0299-3.0153; 2.0580
						Glyma05g08450		Zinc finger (CCCH-type) family protein
						Glyma05g08460	ATNUDT19, ATNUDX19, NUDX19	nudix hydrolase homolog 19
						Glyma05g08470		aspartate-glutamate racemase family
						Glyma05g08480		FAD/NAD(P)-binding oxidoreductase
						Glyma05g08496		CCCH-type zinc finger family protein
						Glyma05g08513		Oxidoreductase, zinc-binding dehydrogenase family protein
						Glyma05g08530		Tetratricopeptide repeat (TPR)-like superfamily protein
						Glyma05g08540		GDSL-like Lipase/Acylhydrolase superfamily protein
						Glyma05g08550	AO	L-aspartate oxidase
						Glyma05g08561
						Glyma05g08570
						Glyma05g08580	Deg1, DEGP1	DegP protease 1
						Glyma05g08590	ATBCA1, ATSABP3, CA1, SABP3	carbonic anhydrase 1
						Glyma05g08610		Protein of unknown function (DUF1645)
						Glyma05g08621		NB-ARC domain-containing disease resistance protein
						Glyma05g08630		ATPase E1-E2 type family protein / haloacid dehalogenase-like hydrolase family protein
42	Gm05:27080-27180	0.9841	0.4064	0.6107	1.7974
						Glyma05g22140		GRAS family transcription factor
43	Gm05:28660-29140	0.9804-0.9967; 0.9857	0.4639-0.5867; 0.5361	1.0257-1.9126; 1.5475	1.7083-2.4750; 1.8441
						Glyma05g23150	HAT22	Homeobox-leucine zipper protein family
						Glyma05g23170	XTH6	xyloglucan endotransglucosylase/hydrolase 6
						Glyma05g23180	ATPIN8, PIN8	Auxin efflux carrier family protein
						Glyma05g23190
						Glyma05g23201
						Glyma05g23210
						Glyma05g23220		cytochrome c oxidase-related
						Glyma05g23230	TUA6	Tubulin/FtsZ family protein
						Glyma05g23260	BAM1	Leucine-rich receptor-like protein kinase family protein
						Glyma05g23280	HKL3	hexokinase-like 3
						Glyma05g23291		basic helix-loop-helix (bHLH) DNA-binding superfamily protein
						Glyma05g23300	ATUPF1, LBA1, UPF1	RNA helicase, putative
						Glyma05g23330		basic helix-loop-helix (bHLH) DNA-binding superfamily protein
44	Gm05:29600-29800	0.9808-0.9882; 0.9857	0.3734-0.4297; 0.4067	0.3725-0.7793; 0.6128	1.7165-1.9277; 1.8434
						Glyma05g23800
						Glyma05g23840	anac071, NAC071	NAC domain containing protein 71
						Glyma05g23860		pentatricopeptide (PPR) repeat-containing protein
						Glyma05g23870	PLL1	poltergeist like 1
						Glyma05g23880		ubiquitin family protein
						Glyma05g23890
						Glyma05g23910	ATCYS1, CGS, CGS1, MTO1	Pyridoxal phosphate (PLP)-dependent transferases superfamily protein
						Glyma05g23931	ERG9, SQS1	squalene synthase 1
45	Gm05:29820-30080	0.9805-0.9882; 0.9824	0.1405-0.2799; 0.2153	-1.3083--0.3020; -0.7690	1.7104-1.9291; 1.7555
						Glyma05g23970
						Glyma05g23986		Protein kinase superfamily protein
						Glyma05g24002	chr13, PIE1, SRCAP	SNF2 domain-containing protein / helicase domain-containing protein
						Glyma05g24018	KAT1	potassium channel in Arabidopsis thaliana 1
						Glyma05g24034		TTF-type zinc finger protein with HAT dimerisation domain
						Glyma05g24050		Ku70-binding family protein
						Glyma05g24070		NAD-dependent glycerol-3-phosphate dehydrogenase family protein
						Glyma05g24080		alpha/beta-Hydrolases superfamily protein
46	Gm05:30300-30520	0.9852-0.9917; 0.9867	0.5005-0.5922; 0.5768	1.2901-1.9525; 1.8412	1.7565-2.0817; 1.8763
						Glyma05g24220
						Glyma05g24230	RGLG2	RING domain ligase2
						Glyma05g24253	ENH1	rubredoxin family protein
						Glyma05g24276		GDSL-like Lipase/Acylhydrolase superfamily protein
						Glyma05g24300	ATLTL1, LTL1	Li-tolerant lipase 1
47	Gm05:32160-32320	0.9905-0.9944; 0.9916	0.3844-0.4344; 0.4045	0.4522-0.8132; 0.5970	2.0214-2.2494; 2.0741
						Glyma05g26170	PYRB	PYRIMIDINE B
						Glyma05g26175
						Glyma05g26180	CHR4, PKR1	chromatin remodeling 4
						Glyma05g26191
						Glyma05g26200
						Glyma05g26210	KUP11	K+ uptake permease 11
						Glyma05g26220		Tetratricopeptide repeat (TPR)-like superfamily protein
						Glyma05g26230	FTSH2, VAR2	FtsH extracellular protease family
						Glyma05g26240	GlcNAc1pUT1	N-acetylglucosamine-1-phosphate uridylyltransferase 1
						Glyma05g26250	ALX8, ATSAL1, FRY1, HOS2, RON1, SAL1	Inositol monophosphatase family protein
						Glyma05g26271		PLATZ transcription factor family protein
						Glyma05g26290		Ribosomal protein L35Ae family protein
						Glyma05g26300	ATO1, TO1	thioredoxin O1
						Glyma05g26310		Tetratricopeptide repeat (TPR)-like superfamily protein
						Glyma05g26320		Ribosomal L27e protein family
						Glyma05g26330	HMA7, RAN1	copper-exporting ATPase / responsive-to-antagonist 1 / copper-transporting ATPase (RAN1)
48	Gm05:33380-33560	0.9802-0.9919; 0.9831	0.4333-0.4635; 0.4539	0.8051-1.0231; 0.9540	1.7039-2.0941; 1.7723
						Glyma05g27450
						Glyma05g27480	ATILP1, ILP1	IAP-like protein 1
						Glyma05g27500		Chaperone DnaJ-domain superfamily protein
						Glyma05g27520		Metallo-hydrolase/oxidoreductase superfamily protein
						Glyma05g27535
						Glyma05g27550		Remorin family protein
						Glyma05g27560
						Glyma05g27570		Ribosomal L38e protein family
						Glyma05g27580	ARF6	auxin response factor 6
						Glyma05g27600
						Glyma05g27610		Galactosyltransferase family protein
						Glyma05g27621		F-box/RNI-like superfamily protein
						Glyma05g27631	MED19A
						Glyma05g27641		RING/U-box superfamily protein
						Glyma05g27650		Leucine-rich repeat protein kinase family protein
49	Gm05:36260-36380	0.9848-0.9902; 0.9875	0.5424-0.5559; 0.5491	1.5925-1.6902; 1.6414	1.8173-2.0071; 1.9122
						Glyma05g31026		RNA-binding (RRM/RBD/RNP motifs) family protein
						Glyma05g31033
						Glyma05g31040
						Glyma05g31050
						Glyma05g31060
						Glyma05g31070		Haloacid dehalogenase-like hydrolase (HAD) superfamily protein
						Glyma05g31080		DNAJ heat shock family protein
						Glyma05g31090		Putative membrane lipoprotein
						Glyma05g31100
						Glyma05g31110		alpha/beta-Hydrolases superfamily protein
						Glyma05g31120		leucine-rich repeat transmembrane protein kinase family protein
						Glyma05g31130	STOP1	C2H2 and C2HC zinc fingers superfamily protein
						Glyma05g31141	POR, TFC C	C-CAP/cofactor C-like domain-containing protein
						Glyma05g31151
						Glyma05g31160		Ribosomal L29 family protein
						Glyma05g31170	ATUBP3, UBP3	ubiquitin-specific protease 3
						Glyma05g31190	CAMTA3, SR1	signal responsive 1
						Glyma05g31200	AtRABH1e, RABH1e	RAB GTPase homolog H1E
						Glyma05g31211	ATSYP112, SYP112	syntaxin of plants 112
						Glyma05g31220	DOT3	Phototropic-responsive NPH3 family protein
50	Gm05:36400-36580	0.9803-0.9890; 0.9849	0.4917-0.6220; 0.5566	1.2269-2.1671; 1.6955	1.7066-1.9584; 1.8210
						Glyma05g31270	ACN2, AtABCD1, CTS, PED3, PXA1	peroxisomal ABC transporter 1
						Glyma05g31275
						Glyma05g31280		ARM-repeat/Tetratricopeptide repeat (TPR)-like protein
						Glyma05g31290
						Glyma05g31300		Late embryogenesis abundant (LEA) hydroxyproline-rich glycoprotein family
						Glyma05g31310		Lipase/lipooxygenase, PLAT/LH2 family protein
						Glyma05g31320		tetratricopeptide repeat (TPR)-containing protein
						Glyma05g31330		Thioredoxin superfamily protein
						Glyma05g31341		VQ motif-containing protein
						Glyma05g31350		Haloacid dehalogenase-like hydrolase (HAD) superfamily protein
						Glyma05g31370		Integrase-type DNA-binding superfamily protein
						Glyma05g31380
						Glyma05g31390	ACX2, ATACX2	acyl-CoA oxidase 2
						Glyma05g31400		Protein of unknown function (DUF630 and DUF632)
						Glyma05g31410		Ethylene insensitive 3 family protein
						Glyma05g31420	BST1, DER4, MRH3	DNAse I-like superfamily protein
						Glyma05g31430
						Glyma05g31440		Phosphoglycerate mutase family protein
51	Gm06:8520-8980	0.9815-0.9959; 0.9861	0.5510-0.7417; 0.6347	1.6547-3.0313; 2.2593	1.8583-2.3825; 1.8583
						Glyma06g11171
						Glyma06g11181	ASL1, LBD36	ASYMMETRIC LEAVES 2-like 1
						Glyma06g11190		Heavy metal transport/detoxification superfamily protein
						Glyma06g11210		Galactose oxidase/kelch repeat superfamily protein
						Glyma06g11220
						Glyma06g11225
						Glyma06g11230		S-adenosyl-L-methionine-dependent methyltransferases superfamily protein
						Glyma06g11240		electron carriers;protein disulfide oxidoreductases
						Glyma06g11250	OBF4, TGA4	TGACG motif-binding factor 4
						Glyma06g11260		Chaperone DnaJ-domain superfamily protein
						Glyma06g11270	ATCOAB, COAB	4-phospho-panto-thenoylcysteine synthetase
						Glyma06g11280	KOM	Rhomboid-related intramembrane serine protease family protein
						Glyma06g11290
						Glyma06g11300	SHM7	serine hydroxymethyltransferase 7
						Glyma06g11310		Co-chaperone GrpE family protein
						Glyma06g11320	ARF17	auxin response factor 17
						Glyma06g11330		Galactosyltransferase family protein
						Glyma06g11340	ATVPS9A, VPS9, VPS9A	Vacuolar sorting protein 9 (VPS9) domain
						Glyma06g11351		hAT dimerisation domain-containing protein / transposase-related
						Glyma06g11361
						Glyma06g11370		PHD finger family protein
						Glyma06g11380
						Glyma06g11390		Glycosyl hydrolase superfamily protein
						Glyma06g11400
						Glyma06g11410	ARAKIN, ATMEKK1, MAPKKK8, MEKK1	MAPK/ERK kinase kinase 1
						Glyma06g11420		Protein of unknown function (DUF1644)
						Glyma06g11430	GNR1, NIA1, NR1	nitrate reductase 1
						Glyma06g11450		Ribosomal protein S13/S18 family
						Glyma06g11460	ATPIP5K1, ATPIPK1, PIP5K1	phosphatidylinositol-4-phosphate 5-kinase 1
						Glyma06g11470	ORP1C	OSBP(oxysterol binding protein)-related protein 1C
						Glyma06g11480	HCS1	holocarboxylase synthase 1
						Glyma06g11490	SDG37	SET domain group 37
						Glyma06g11500	PPK1	putative protein kinase 1
						Glyma06g11510		C2H2-like zinc finger protein
						Glyma06g11520		Pentatricopeptide repeat (PPR-like) superfamily protein
						Glyma06g11530
						Glyma06g11540	LAX3	like AUX1 3
						Glyma06g11551		TTF-type zinc finger protein with HAT dimerisation domain
						Glyma06g11560	CSDP1	cold shock domain protein 1
						Glyma06g11580		camphor resistance CrcB family protein
						Glyma06g11590	ATFLS1, FLS, FLS1	flavonol synthase 1
						Glyma06g11600		S-locus lectin protein kinase family protein
						Glyma06g11610		GRAS family transcription factor
						Glyma06g11625		Pyridoxal phosphate (PLP)-dependent transferases superfamily protein
						Glyma06g11640		Pyridoxal phosphate (PLP)-dependent transferases superfamily protein
						Glyma06g11650		Histone H3 K4-specific methyltransferase SET7/9 family protein
52	Gm06:11520-11620	0.9801	0.5046	1.3197	1.7005
						Glyma06g14700		Transducin/WD40 repeat-like superfamily protein
						Glyma06g14710
						Glyma06g14720	ATWRKY70, WRKY70	WRKY DNA-binding protein 70
						Glyma06g14731	ATWRKY55, WRKY55	WRKY DNA-binding protein 55
						Glyma06g14740
						Glyma06g14750	ARR17, RR17	response regulator 17
						Glyma06g14760		Nucleic acid-binding, OB-fold-like protein
						Glyma06g14770		Leucine-rich repeat protein kinase family protein
						Glyma06g14783		C2H2 and C2HC zinc fingers superfamily protein
						Glyma06g14796		RING/U-box superfamily protein
						Glyma06g14810
						Glyma06g14820		Chalcone-flavanone isomerase family protein
53	Gm06:15920-16020	0.9882	0.5625	1.7381	1.9265
						Glyma06g19620		Leucine-rich repeat protein kinase family protein
						Glyma06g19630	ARAC8, ATRAC8, ATROP10, ROP10	RHO-related protein from plants 10
						Glyma06g19640		BAH domain ;TFIIS helical bundle-like domain
						Glyma06g19651		GDSL-like Lipase/Acylhydrolase superfamily protein
						Glyma06g19660		Xanthine/uracil permease family protein
						Glyma06g19670
54	Gm06:40360-40500	0.9819-0.9824; 0.9821	0.4492-0.4508; 0.4500	0.9197-0.9312; 0.9254	1.7413-1.7536; 1.7474
						Glyma06g37810	LCR12	low-molecular-weight cysteine-rich 12
						Glyma06g37845		RNA-binding (RRM/RBD/RNP motifs) family protein
55	Gm06:40580-40760	0.9848-0.9890; 0.9849	0.5209-0.5354; 0.5278	1.0969-1.5425; 1.4873	1.8184-1.9604; 1.8215
						Glyma06g37881		Protein of unknown function (DUF2921)
						Glyma06g37915
						Glyma06g37950	ATPANK2, PANK2	pantothenate kinase 2
						Glyma06g37960	KDSB	Nucleotide-diphospho-sugar transferases superfamily protein
						Glyma06g37970	ATHM4, ATM4, TRX-M4	thioredoxin M-type 4
						Glyma06g37990		Pleckstrin homology (PH) domain superfamily protein
						Glyma06g37996		Protein of unknown function (DUF784)
						Glyma06g38003		Protein of unknown function (DUF784)
56	Gm06:41480-41740	0.9839-0.9905; 0.9870	0.4864-0.6910; 0.6390	1.1884-2.6655; 2.2901	1.7921-2.0246; 1.8869
						Glyma06g38530		Late embryogenesis abundant (LEA) protein-related
						Glyma06g38540	PYL12, RCAR6	PYR1-like 12
						Glyma06g38561
						Glyma06g38581		Phosphatidylinositol 3- and 4-kinase family protein with FAT domain
						Glyma06g38600	LDL2	LSD1-like2
						Glyma06g38610	ULT2	Developmental regulator, ULTRAPETALA
						Glyma06g38630	ULT2	Developmental regulator, ULTRAPETALA
						Glyma06g38650	ULT2	Developmental regulator, ULTRAPETALA
						Glyma06g38690
57	Gm06:42280-42740	0.9803-0.9932; 0.9868	0.4793-0.6568; 0.5757	1.1370-2.4184; 1.8327	1.7063-2.1693; 1.8797
						Glyma06g39492		Thiamine pyrophosphate dependent pyruvate decarboxylase family protein
						Glyma06g39540		Protein of unknown function (DUF581)
						Glyma06g39581
						Glyma06g39620		Protein of unknown function (DUF300)
						Glyma06g39640
						Glyma06g39656
						Glyma06g39673		Protein of unknown function (DUF1639)
						Glyma06g39690	AGD5, NEV	ARF-GAP domain 5
						Glyma06g39700	CcdA	cytochrome c biogenesis protein family
						Glyma06g39710	PAA2	20S proteasome subunit PAA2
						Glyma06g39725		NB-ARC domain-containing disease resistance protein
						Glyma06g39740	ATM2, ATM4, ATMYOS1	myosin 2
						Glyma06g39745		Pentatricopeptide repeat (PPR) superfamily protein
						Glyma06g39750		3-hydroxyacyl-CoA dehydrogenase family protein
						Glyma06g39760	ATDGK5, DGK5	diacylglycerol kinase 5
						Glyma06g39770	ATUBP14, PER1, TTN6, UBP14	ubiquitin-specific protease 14
						Glyma06g39785
58	Gm06:43460-43800	0.9878-0.9971; 0.9938	0.2417-0.4113; 0.3571	-0.5782-0.6465; 0.2553	1.9145-2.5435; 2.2060
						Glyma06g40350		S-locus lectin protein kinase family protein
						Glyma06g40370		S-locus lectin protein kinase family protein
						Glyma06g40390	UGT89B1	UDP-glucosyl transferase 89B1
						Glyma06g40400		S-locus lectin protein kinase family protein
						Glyma06g40411
						Glyma06g40420
						Glyma06g40441
						Glyma06g40461		S-locus lectin protein kinase family protein
						Glyma06g40480	ARK3, RK3	receptor kinase 3
						Glyma06g40490	ARK3, RK3	receptor kinase 3
						Glyma06g40515		S-locus lectin protein kinase family protein
						Glyma06g40540
						Glyma06g40560		S-locus lectin protein kinase family protein
						Glyma06g40590	SHL1	PHD finger family protein / bromo-adjacent homology (BAH) domain-containing protein
						Glyma06g40601		S-locus lectin protein kinase family protein
						Glyma06g40610	ARK3, RK3	receptor kinase 3
						Glyma06g40620	ARK3, RK3	receptor kinase 3
59	Gm07:1480-1620	0.9900-0.9906; 0.9901	0.3988-0.4316; 0.4269	0.5557-0.7930; 0.7588	2.0012-2.0265; 2.0059
						Glyma07g02130		Isochorismatase family protein
						Glyma07g02140		Major facilitator superfamily protein
						Glyma07g02150		Major facilitator superfamily protein
						Glyma07g02160		Thioesterase superfamily protein
						Glyma07g02170	ATTIP49A, RIN1	P-loop containing nucleoside triphosphate hydrolases superfamily protein
						Glyma07g02180		AMP-dependent synthetase and ligase family protein
						Glyma07g02190	ATCCMH, CCMH	cytochrome c biogenesis protein family
						Glyma07g02200	SGB1	Major facilitator superfamily protein
						Glyma07g02210
						Glyma07g02220	GL2	HD-ZIP IV family of homeobox-leucine zipper protein with lipid-binding START domain
						Glyma07g02230	IRX14	Nucleotide-diphospho-sugar transferases superfamily protein
						Glyma07g02240	PSAH-2, PSAH2, PSI-H	photosystem I subunit H2
						Glyma07g02250	ATROPGEF12, MEE64, ROPGEF12	RHO guanyl-nucleotide exchange factor 12
						Glyma07g02260		D-isomer specific 2-hydroxyacid dehydrogenase family protein
						Glyma07g02270		Ribosomal protein L30/L7 family protein
						Glyma07g02280		Cation efflux family protein
						Glyma07g02290	MANIB, MNS1	alpha-mannosidase 1
						Glyma07g02310		RNA-binding KH domain-containing protein
						Glyma07g02320	BBX32	B-box 32
						Glyma07g02330		Core-2/I-branching beta-1,6-N-acetylglucosaminyltransferase family protein
						Glyma07g02340		Pyridoxamine 5\'-phosphate oxidase family protein
						Glyma07g02350		Kelch repeat-containing F-box family protein
60	Gm07:10460-10640	0.9806-0.9905; 0.9822	0.4153-0.4671; 0.4550	0.6753-1.0492; 0.9615	1.7131-2.0242; 1.7492
						Glyma07g12180		MATE efflux family protein
						Glyma07g12190	ATHXK1, GIN2, HXK1	hexokinase 1
						Glyma07g12210		2-oxoglutarate (2OG) and Fe(II)-dependent oxygenase superfamily protein
						Glyma07g12250		NAD(P)-binding Rossmann-fold superfamily protein
						Glyma07g12280	ATATG10, ATG10	autophagocytosis-associated family protein
						Glyma07g12301		bacterial hemolysin-related
						Glyma07g12321		Pectin lyase-like superfamily protein
						Glyma07g12340	ATERS, ERS, OVA3	glutamate tRNA synthetase
61	Gm07:11280-11420	0.9828-0.9867; 0.9843	0.5323-0.6757; 0.5588	1.5199-2.5549; 1.7108	1.7649-1.8771; 1.8038
						Glyma07g12840	PYR6	P-loop containing nucleoside triphosphate hydrolases superfamily protein
						Glyma07g12850	ADL1E, ADL4, ADLP2, DL1E, DRP1E, EDR3	DYNAMIN-like 1E
						Glyma07g12890
						Glyma07g12925	TPX2	thioredoxin-dependent peroxidase 2
						Glyma07g12960		Aminotransferase-like, plant mobile domain family protein
62	Gm07:11420-11660	0.9812-0.9827; 0.9823	0.5133-0.6044; 0.5584	1.3827-2.0402; 1.7078	1.7266-1.7626; 1.7516
						Glyma07g12970
						Glyma07g12980		GroES-like family protein
						Glyma07g12990	ATL4, TL4	TOXICOS EN LEVADURA 4
						Glyma07g13005		Transcription factor IIA, alpha/beta subunit
						Glyma07g13020	MAP65-2	microtubule-associated protein 65-2
						Glyma07g13040		Vacuolar sorting protein 39
						Glyma07g13055
						Glyma07g13070		ferredoxin-related
						Glyma07g13100		2-oxoglutarate (2OG) and Fe(II)-dependent oxygenase superfamily protein
						Glyma07g13111
						Glyma07g13120	ATVPS11, VPS11	vacuolar protein sorting 11
						Glyma07g13130	GT72B1, UGT72B1	UDP-Glycosyltransferase superfamily protein
						Glyma07g13140
						Glyma07g13150	ALG12, EBS4	homolog of asparagine-linked glycosylation 12
63	Gm07:39260-39380	0.9852-0.9891; 0.9871	0.6641-0.6746; 0.6694	2.4714-2.5469; 2.5091	1.8286-1.9631; 1.8959
						Glyma07g34370	AST91, SULTR3;3	sulfate transporter 91
						Glyma07g34380		GroES-like family protein
						Glyma07g34390		Polynucleotidyl transferase, ribonuclease H-like superfamily protein
						Glyma07g34400		O-fucosyltransferase family protein
						Glyma07g34410		phytanoyl-CoA dioxygenase (PhyH) family protein
						Glyma07g34425	WOX1	WUSCHEL related homeobox 1
						Glyma07g34440		Ribosomal S17 family protein
						Glyma07g34450	CLE17	CLAVATA3/ESR-RELATED 17
64	Gm07:39520-39620	0.9803	0.8262	3.6417	1.7064
						Glyma07g34540	CYP89A6	cytochrome P450, family 87, subfamily A, polypeptide 6
						Glyma07g34550	CYP89A6	cytochrome P450, family 87, subfamily A, polypeptide 6
						Glyma07g34560	CYP89A6	cytochrome P450, family 87, subfamily A, polypeptide 6
						Glyma07g34570	ARAD1	Exostosin family protein
						Glyma07g34583	DOT2, MDF	SART-1 family
65	Gm07:39820-40320	0.9811-0.9924; 0.9860	0.2914-0.5968; 0.4426	-0.2193-1.9855; 0.8721	1.7225-2.1215; 1.8544
						Glyma07g34820		Glutathione S-transferase family protein
						Glyma07g34835	ATPP2-A1, ATPP2A-1, PP2-A1	phloem protein 2-A1
						Glyma07g34850		zinc ion binding;nucleic acid binding
						Glyma07g34870	PHT1;9	phosphate transporter 1;9
						Glyma07g34880
						Glyma07g34890		ZPR1 zinc-finger domain protein
						Glyma07g34900	ATVAMP726, VAMP726	vesicle-associated membrane protein 726
						Glyma07g34920		SBP (S-ribonuclease binding protein) family protein
						Glyma07g34930	ZIP10	zinc transporter 10 precursor
						Glyma07g34940
						Glyma07g34965		O-fucosyltransferase family protein
						Glyma07g34990		Pectin lyase-like superfamily protein
						Glyma07g35000	LBD4	LOB domain-containing protein 4
						Glyma07g35010		Cyclin family protein
						Glyma07g35016		Nucleic acid-binding, OB-fold-like protein
						Glyma07g35023		PIF1 helicase
						Glyma07g35030	PEX1	peroxisome 1
						Glyma07g35040		AP2/B3-like transcriptional factor family protein
						Glyma07g35050	DRT111	D111/G-patch domain-containing protein
						Glyma07g35070
						Glyma07g35080		antitermination NusB domain-containing protein
						Glyma07g35090	PSL4	calmodulin-binding protein
						Glyma07g35100	FRS6	FAR1-related sequence 6
						Glyma07g35110		Pyruvate kinase family protein
						Glyma07g35130
						Glyma07g35141
						Glyma07g35150		Uncharacterised conserved protein UCP022280
						Glyma07g35160	PUR ALPHA-1	purin-rich alpha 1
						Glyma07g35170	sks12	SKU5 similar 12
						Glyma07g35180	sks12	SKU5 similar 12
						Glyma07g35200		Nuclear transport factor 2 (NTF2) family protein with RNA binding (RRM-RBD-RNP motifs) domain
						Glyma07g35210		SPFH/Band 7/PHB domain-containing membrane-associated protein family
						Glyma07g35216		alpha/beta-Hydrolases superfamily protein
66	Gm07:40600-40920	0.9813-0.9902; 0.9838	0.4714-0.6812; 0.5597	1.0801-2.5944; 1.7173	1.7280-2.0106; 1.7902
						Glyma07g35430
						Glyma07g35440
						Glyma07g35451
						Glyma07g35460	VIK	VH1-interacting kinase
						Glyma07g35490		emp24/gp25L/p24 family/GOLD family protein
						Glyma07g35500		O-fucosyltransferase family protein
						Glyma07g35510		Rubisco methyltransferase family protein
						Glyma07g35520		EXS (ERD1/XPR1/SYG1) family protein
						Glyma07g35540		GCK domain-containing protein
						Glyma07g35561	ATMIXTA, ATMYB16, MYB16	myb domain protein 16
						Glyma07g35581	ATMYB105, LOF2, MYB105	myb domain protein 105
						Glyma07g35600
						Glyma07g35610	AGL30	AGAMOUS-like 30
67	Gm07:41140-41260	0.9808-0.9881; 0.9845	0.6388-0.6915; 0.6651	2.2884-2.4786; 2.4786	1.7172-1.9245; 1.8209
						Glyma07g35780	LRP1	Lateral root primordium (LRP) protein-related
						Glyma07g35790		RING/U-box superfamily protein
						Glyma07g35800		Calcium-dependent lipid-binding (CaLB domain) family protein
						Glyma07g35812		Predicted AT-hook DNA-binding family protein
						Glyma07g35824
						Glyma07g35836	ROS3	RNA-binding (RRM/RBD/RNP motifs) family protein
						Glyma07g35848	ATSWI3C, CHB4, SWI3C	SWITCH/sucrose nonfermenting 3C
68	Gm07:41280-41420	0.9811-0.9829; 0.9812	0.5521-0.6528; 0.5874	1.6628-2.3898; 1.9172	1.7246-1.7675; 1.7260
						Glyma07g35891
						Glyma07g35910	SMG7	Telomerase activating protein Est1
						Glyma07g35926		Got1/Sft2-like vescicle transport protein family
						Glyma07g35943		Phospholipase A2 family protein
						Glyma07g35960
						Glyma07g35970		zinc ion binding
						Glyma07g35975		ATPase, F0 complex, subunit B/B\', bacterial/chloroplast
						Glyma07g35980	AtSHMT3, SHM3	serine hydroxymethyltransferase 3
						Glyma07g35990	RPOD1, SIG1, SIG2, SIGA, SIGB	sigma factor A
						Glyma07g35995
						Glyma07g36000	CPK17	calcium-dependent protein kinase 17
						Glyma07g36010	CLT3	CRT (chloroquine-resistance transporter)-like transporter 3
						Glyma07g36021		RPM1-interacting protein 4 (RIN4) family protein
						Glyma07g36030
69	Gm07:41460-41600	0.9810-0.9920; 0.9861	0.5245-0.5899; 0.5648	1.4638-1.9359; 1.7546	1.7217-2.0964; 1.8563
						Glyma07g36065		calcium-dependent lipid-binding family protein
						Glyma07g36081		S-adenosyl-L-methionine-dependent methyltransferases superfamily protein
						Glyma07g36095
						Glyma07g36110	ECT7	evolutionarily conserved C-terminal region 7
						Glyma07g36120		ARM repeat superfamily protein
						Glyma07g36130
						Glyma07g36140		TRAF-like family protein
						Glyma07g36150	MAT4, MTO3, SAMS3	S-adenosylmethionine synthetase family protein
						Glyma07g36160	ABCG37, ATPDR9, PDR9, PIS1	pleiotropic drug resistance 9
						Glyma07g36166	ABCG37, ATPDR9, PDR9, PIS1	pleiotropic drug resistance 9
						Glyma07g36173
						Glyma07g36180	SPL1	squamosa promoter binding protein-like 1
						Glyma07g36200		Protein kinase superfamily protein
70	Gm07:41700-41820	0.9803-0.9907; 0.9855	0.6080-0.6642; 0.6361	2.0659-2.4719; 2.2689	1.7054-2.0326; 1.8690
						Glyma07g36321
						Glyma07g36331	CLE22	CLAVATA3/ESR-RELATED 22
						Glyma07g36340		Aldolase superfamily protein
						Glyma07g36351		kinase interacting (KIP1-like) family protein
						Glyma07g36360		F-box family protein
						Glyma07g36370	AT-HSFB4, HSFB4, SCZ	heat shock transcription factor B4
						Glyma07g36380	ARRPS1, RPS1	ribosomal protein S1
						Glyma07g36390	UPL6	ubiquitin protein ligase 6
71	Gm07:42180-42340	0.9839-0.9948; 0.9917	0.4624-0.5450; 0.4875	1.0149-1.6111; 1.1966	1.7944-2.2837; 2.1022
						Glyma07g36973
						Glyma07g36986
						Glyma07g37000
						Glyma07g37005
						Glyma07g37010	NRPB9A, NRPD9A, NRPE9A	RNA polymerases M/15 Kd subunit
						Glyma07g37020		zinc knuckle (CCHC-type) family protein
						Glyma07g37030	ATOEP16-2, ATOEP16-S	Mitochondrial import inner membrane translocase subunit Tim17/Tim22/Tim23 family protein
						Glyma07g37040		binding
						Glyma07g37050	LPD1, ptlpd1	lipoamide dehydrogenase 1
						Glyma07g37060		Ribosomal L29e protein family
						Glyma07g37070	ASAR1, ATSAR2, ATSARA1C, SAR2	secretion-associated RAS super family 2
						Glyma07g37080	ASAR1, ATSAR2, ATSARA1C, SAR2	secretion-associated RAS super family 2
						Glyma07g37090		calmodulin binding;transcription regulators
						Glyma07g37100	AAE7, ACN1	acyl-activating enzyme 7
						Glyma07g37110	AAE7, ACN1	acyl-activating enzyme 7
						Glyma07g37115		cAMP-regulated phosphoprotein 19-related protein
						Glyma07g37120	AWI31, VEP1	NAD(P)-binding Rossmann-fold superfamily protein
						Glyma07g37130	AMSH3	associated molecule with the SH3 domain of STAM 3
						Glyma07g37142	ATMYB111, MYB111, PFG3	myb domain protein 111
						Glyma07g37154
						Glyma07g37167	ZFP6	zinc finger protein 6
						Glyma07g37180	AIMP ALPHA, AT-IMP, ATKAP ALPHA, IMPA-1, IMPA1	importin alpha isoform 1
						Glyma07g37190	GATA16	GATA transcription factor 16
72	Gm07:43260-43400	0.9811-0.9872; 0.9865	0.4140-0.4478; 0.4389	0.6656-0.9100; 0.8458	1.7245-1.8920; 1.8688
						Glyma07g38540		alpha/beta-Hydrolases superfamily protein
						Glyma07g38550		alpha/beta-Hydrolases superfamily protein
						Glyma07g38555		alpha/beta-Hydrolases superfamily protein
						Glyma07g38560		alpha/beta-Hydrolases superfamily protein
						Glyma07g38570	RNR2, RNR2A	ribonucleotide reductase 2A
						Glyma07g38580		Family of unknown function (DUF716)
						Glyma07g38590		Family of unknown function (DUF716)
						Glyma07g38600		CBS domain-containing protein with a domain of unknown function (DUF21)
						Glyma07g38611		RNA-binding (RRM/RBD/RNP motifs) family protein
						Glyma07g38620	ATIPT5, IPT5	isopentenyltransferase 5
						Glyma07g38630		alpha/beta-Hydrolases superfamily protein
						Glyma07g38640
						Glyma07g38650		SNARE associated Golgi protein family
						Glyma07g38660
						Glyma07g38670		RING/U-box superfamily protein
						Glyma07g38680		Heavy metal transport/detoxification superfamily protein
73	Gm07:43960-44120	0.9853-0.9949; 0.9897	0.5236-0.5733; 0.5481	1.4570-1.8161; 1.6342	1.8323-2.2957; 1.9894
						Glyma07g39490		Protein of unknown function (DUF506)
						Glyma07g39500	ATCES1	Alkaline phytoceramidase (aPHC)
						Glyma07g39510	SCN1	Immunoglobulin E-set superfamily protein
						Glyma07g39520
						Glyma07g39530		SWIB complex BAF60b domain-containing protein
						Glyma07g39540
						Glyma07g39546	UPL5	ubiquitin protein ligase 5
						Glyma07g39553	UPL5	ubiquitin protein ligase 5
						Glyma07g39560	CPR30	F-box and associated interaction domains-containing protein
						Glyma07g39580	ATSDAT, ATTDT, TDT	tonoplast dicarboxylate transporter
						Glyma07g39590		Cystatin/monellin superfamily protein
						Glyma07g39605		Mo25 family protein
						Glyma07g39620	VTC4	Inositol monophosphatase family protein
						Glyma07g39630		Auxin-responsive family protein
						Glyma07g39640		ARM repeat superfamily protein
						Glyma07g39650	SCL13	SCARECROW-like 13
						Glyma07g39661
						Glyma07g39671		Carbohydrate-binding X8 domain superfamily protein
						Glyma07g39680		Uncharacterised protein family (UPF0497)
						Glyma07g39690		ferredoxin hydrogenases
						Glyma07g39710	CYP71B34	cytochrome P450, family 71, subfamily B, polypeptide 34
						Glyma07g39720
						Glyma07g39730
74	Gm07:44220-44400	0.9828-0.9919; 0.9902	0.4623-0.6055; 0.4643	1.0144-2.0482; 1.0291	1.7650-2.0932; 2.0071
						Glyma07g39870		Thiolase family protein
						Glyma07g39880		Plant protein of unknown function (DUF827)
						Glyma07g39890		Sec14p-like phosphatidylinositol transfer family protein
						Glyma07g39900		Adenine nucleotide alpha hydrolases-like superfamily protein
						Glyma07g39910		P-loop containing nucleoside triphosphate hydrolases superfamily protein
						Glyma07g39920		C2 calcium/lipid-binding and GRAM domain containing protein
						Glyma07g39930		Phototropic-responsive NPH3 family protein
						Glyma07g39936	ATCBL3, CBL3	calcineurin B-like 3
						Glyma07g39943
						Glyma07g39950		O-Glycosyl hydrolases family 17 protein
						Glyma07g39960	PFK2	phosphofructokinase 2
						Glyma07g39980		Ribosomal protein S19 family protein
						Glyma07g39990	ATSBT5.4, SBT5.4	Subtilase family protein
						Glyma07g40011	GAUT4	galacturonosyltransferase 4
						Glyma07g40030		Zinc finger (C3HC4-type RING finger) family protein
						Glyma07g40040	SRD2	snRNA activating complex family protein
						Glyma07g40050		alpha/beta-Hydrolases superfamily protein
						Glyma07g40060		Transducin/WD40 repeat-like superfamily protein
						Glyma07g40070	ATNHX6, NHX6	Na+/H+ antiporter 6
						Glyma07g40080		SNARE associated Golgi protein family
						Glyma07g40090	ATGH9A1, DEC, GH9A1, IRX2, KOR, KOR1, RSW2, TSD1	glycosyl hydrolase 9A1
						Glyma07g40100		Leucine-rich repeat protein kinase family protein
						Glyma07g40110		Leucine-rich repeat protein kinase family protein
						Glyma07g40120		Polyketide cyclase/dehydrase and lipid transport superfamily protein
75	Gm08:3660-4540	0.9809-0.9954; 0.9868	0.3165-0.6164; 0.5170	-0.0379-2.1269; 1.4094	1.7187-2.3403; 1.8808
						Glyma08g05140	PFD6	prefoldin 6
						Glyma08g05150	ARR2, RR2	response regulator 2
						Glyma08g05165	ARR2, RR2	response regulator 2
						Glyma08g05180		Nucleotide excision repair, TFIIH, subunit TTDA
						Glyma08g05190	GATB	GLU-ADT subunit B
						Glyma08g05200	ATGPX3, GPX3	glutathione peroxidase 3
						Glyma08g05210		MAC/Perforin domain-containing protein
						Glyma08g05220	AT-HSFA8, HSFA8	heat shock transcription factor A8
						Glyma08g05230	ATVIT1, VIT1	vacuolar iron transporter 1
						Glyma08g05240	TRFL5	TRF-like 5
						Glyma08g05250		semialdehyde dehydrogenase family protein
						Glyma08g05260		Protein of unknown function (DUF1712)
						Glyma08g05270		PLATZ transcription factor family protein
						Glyma08g05280	TOM40	translocase of the outer mitochondrial membrane 40
						Glyma08g05290		Ribosomal protein S5 domain 2-like superfamily protein
						Glyma08g05305		ENTH/ANTH/VHS superfamily protein
						Glyma08g05320	AtTHO2, THO2	THO2
						Glyma08g05325
						Glyma08g05330		S-adenosyl-L-methionine-dependent methyltransferases superfamily protein
						Glyma08g05340	TMK1	transmembrane kinase 1
						Glyma08g05350		26S proteasome regulatory complex, non-ATPase subcomplex, Rpn2/Psmd1 subunit
						Glyma08g05361	XERO1	dehydrin xero 1
						Glyma08g05370	AHK4, ATCRE1, CRE1, WOL, WOL1	CHASE domain containing histidine kinase protein
						Glyma08g05376
						Glyma08g05383
						Glyma08g05390	SUF4	zinc finger (C2H2 type) family protein
						Glyma08g05410		RING/U-box superfamily protein
						Glyma08g05420		UDP-Glycosyltransferase superfamily protein
						Glyma08g05430
						Glyma08g05440		Protein of unknown function, DUF599
						Glyma08g05451
						Glyma08g05461		Protein of unknown function, DUF599
						Glyma08g05470		TCP-1/cpn60 chaperonin family protein
						Glyma08g05480		DEA(D/H)-box RNA helicase family protein
						Glyma08g05490		Glycosyltransferase family 61 protein
						Glyma08g05500	ACO4, EAT1, EFE	ethylene-forming enzyme
						Glyma08g05510		MATE efflux family protein
						Glyma08g05521		photosystem II reaction center protein G
						Glyma08g05530		MATE efflux family protein
						Glyma08g05540	AT;CDCKD;3, CAK2AT, CDKD1;3	cyclin-dependent kinase D1;3
						Glyma08g05550	PMI1	plastid movement impaired1
						Glyma08g05560
						Glyma08g05570		Translation elongation factor EF1A/initiation factor IF2gamma family protein
						Glyma08g05580		Glycosyltransferase family 29 (sialyltransferase) family protein
						Glyma08g05590	MOS4	modifier of snc1,4
						Glyma08g05600	PEX3, PEX3-2	peroxin 3
						Glyma08g05610	RACK1C_AT	receptor for activated C kinase 1C
						Glyma08g05620	ALPHA DOX2	alpha dioxygenase
						Glyma08g05630		Alcohol dehydrogenase transcription factor Myb/SANT-like family protein
						Glyma08g05640		transducin family protein / WD-40 repeat family protein
						Glyma08g05651	E12A11, MFT	PEBP (phosphatidylethanolamine-binding protein) family protein
						Glyma08g05660
						Glyma08g05670
						Glyma08g05680		Glutaredoxin family protein
						Glyma08g05690		Tetratricopeptide repeat (TPR)-like superfamily protein
						Glyma08g05700	ATMPK15, MPK15	MAP kinase 15
						Glyma08g05710	HON5	high mobility group A5
						Glyma08g05720		protein tyrosine kinase family protein
						Glyma08g05730		FKBP-like peptidyl-prolyl cis-trans isomerase family protein
						Glyma08g05740	ATEIF3C-1, ATTIF3C1, EIF3C, EIF3C-1, TIF3C1	eukaryotic translation initiation factor 3C
						Glyma08g05750		Protein of unknown function (DUF1295)
						Glyma08g05770		ATP binding;nucleic acid binding;helicases
						Glyma08g05781
						Glyma08g05790	GC2	golgin candidate 2
						Glyma08g05800	AtRABA6a, RABA6a	RAB GTPase homolog A6A
						Glyma08g05810		Calcium-binding EF-hand family protein
						Glyma08g05820	ATLP-1	Pathogenesis-related thaumatin superfamily protein
						Glyma08g05831	WOX1	WUSCHEL related homeobox 1
						Glyma08g05840		Tetratricopeptide repeat (TPR)-like superfamily protein
						Glyma08g05850	TUB6	beta-6 tubulin
						Glyma08g05860	ER-ANT1	endoplasmic reticulum-adenine nucleotide transporter 1
						Glyma08g05865		HMG (high mobility group) box protein with ARID/BRIGHT DNA-binding domain
						Glyma08g05870	atToc64-III, TOC64-III	translocon at the outer membrane of chloroplasts 64-III
						Glyma08g05881
						Glyma08g05890		Calcium-dependent lipid-binding (CaLB domain) family protein
						Glyma08g05900	ATPIN1, PIN1	Auxin efflux carrier family protein
						Glyma08g05911	NMT1, PEAMT, XPL1	S-adenosyl-L-methionine-dependent methyltransferases superfamily protein
						Glyma08g05920	AtPOT1b	Nucleic acid-binding, OB-fold-like protein
						Glyma08g05930		HCP-like superfamily protein
						Glyma08g05940	ATNAP3, AtSTAR1, NAP3	non-intrinsic ABC protein 3
						Glyma08g05950
						Glyma08g05960
						Glyma08g05970
						Glyma08g05990		Outer arm dynein light chain 1 protein
						Glyma08g06000		ABC-2 type transporter family protein
						Glyma08g06010	ATHIP2, ATTDX, HIP, TDX	tetraticopeptide domain-containing thioredoxin
						Glyma08g06020	RKL1	receptor-like kinase 1
						Glyma08g06031	atnudt4, NUDT4	nudix hydrolase homolog 4
						Glyma08g06040	ATNFXL1, NFXL1	NF-X-like 1
						Glyma08g06050
						Glyma08g06060	KUP6	K+ uptake permease 6
						Glyma08g06070		Protein of unknown function (DUF760)
						Glyma08g06081	ATPAP3, PAP3	purple acid phosphatase 3
						Glyma08g06090	ATACP5, ATPAP17, PAP17	purple acid phosphatase 17
						Glyma08g06100	ANN5, ANNAT5	annexin 5
						Glyma08g06110		alpha/beta-Hydrolases superfamily protein
						Glyma08g06120	AtHB33, HB33	homeobox protein 33
						Glyma08g06130	ATIDD15, SGR5	C2H2-like zinc finger protein
						Glyma08g06140
						Glyma08g06150
						Glyma08g06160		Protein kinase superfamily protein
						Glyma08g06170	ACD1, ATACD1, D-CDES	D-cysteine desulfhydrase
						Glyma08g06180
						Glyma08g06190	ATHDG11, EDT1, HDG11	homeodomain GLABROUS 11
						Glyma08g06200
						Glyma08g06220		Rhodanese/Cell cycle control phosphatase superfamily protein
						Glyma08g06230	AGD15	ARF-GAP domain 15
						Glyma08g06240	ATCHX15, CHX15	cation/hydrogen exchanger 15
						Glyma08g06251
						Glyma08g06261	NDA2	alternative NAD(P)H dehydrogenase 2
						Glyma08g06270	ENDO4	endonuclease 4
						Glyma08g06280	VPS28-1, VPS28-2	Vacuolar protein sorting-associated protein VPS28 family protein
						Glyma08g06290	ATSYP124, SYP124	syntaxin of plants 124
						Glyma08g06300	SPHK1	sphingosine kinase 1
						Glyma08g06310
						Glyma08g06320		Calmodulin-binding protein
						Glyma08g06325
						Glyma08g06330	ATFMN/FHY, FMN/FHY	riboflavin kinase/FMN hydrolase
						Glyma08g06340		F-box family protein
						Glyma08g06350		FAD-binding Berberine family protein
						Glyma08g06360		FAD-binding Berberine family protein
						Glyma08g06370
						Glyma08g06376	NDB2	NAD(P)H dehydrogenase B2
						Glyma08g06383		Leucine-rich repeat protein kinase family protein
76	Gm08:5140-5640	0.9803-0.9889; 0.9846	0.4152-0.5959; 0.4628	0.6746-1.9792; 1.0177	1.7063-1.9552; 1.8112
						Glyma08g07150		Cox19-like CHCH family protein
						Glyma08g07160	ADL2, DRP3A	dynamin-related protein 3A
						Glyma08g07170	GATA24, TIFY2B, ZML1	ZIM-like 1
						Glyma08g07180
						Glyma08g07190	HEN4	RNA-binding KH domain-containing protein
						Glyma08g07200		Inositol monophosphatase family protein
						Glyma08g07210	ATNIC1, NIC1	nicotinamidase 1
						Glyma08g07220	EX1	Protein of unknown function (DUF3506)
						Glyma08g07225
						Glyma08g07230
						Glyma08g07235		Haloacid dehalogenase-like hydrolase (HAD) superfamily protein
						Glyma08g07240	NPQ7	Protein of unknown function (DUF565)
						Glyma08g07250		GDP dissociation inhibitor family protein / Rab GTPase activator family protein
						Glyma08g07260	AGL22, SVP	K-box region and MADS-box transcription factor family protein
						Glyma08g07270		Chaperone DnaJ-domain superfamily protein
						Glyma08g07291		Core-2/I-branching beta-1,6-N-acetylglucosaminyltransferase family protein
						Glyma08g07310
						Glyma08g07330		HSP20-like chaperones superfamily protein
						Glyma08g07340		HSP20-like chaperones superfamily protein
						Glyma08g07345
						Glyma08g07350		HSP20-like chaperones superfamily protein
						Glyma08g07360
						Glyma08g07370
						Glyma08g07380
						Glyma08g07400	OXP1	oxoprolinase 1
						Glyma08g07410
						Glyma08g07420	CPuORF37	conserved peptide upstream open reading frame 37
						Glyma08g07431	SAC51	sequence-specific DNA binding transcription factors;transcription regulators
						Glyma08g07440	JK218, NPH3, RPT3	Phototropic-responsive NPH3 family protein
						Glyma08g07450
						Glyma08g07460		2-oxoglutarate (2OG) and Fe(II)-dependent oxygenase superfamily protein
						Glyma08g07470		RING/U-box superfamily protein
						Glyma08g07480
						Glyma08g07490	AGP1, ATAGP1	arabinogalactan protein 1
						Glyma08g07501	ATGCH, ATRIBA1, GCH, RFD1	GTP cyclohydrolase II
						Glyma08g07510		LMBR1-like membrane protein
						Glyma08g07520	ABC4	UbiA prenyltransferase family protein
						Glyma08g07530	ABCG11, ATWBC11, COF1, DSO, WBC11	white-brown complex homolog protein 11
						Glyma08g07540	ABCG11, ATWBC11, COF1, DSO, WBC11	white-brown complex homolog protein 11
						Glyma08g07550	ABCG11, ATWBC11, COF1, DSO, WBC11	white-brown complex homolog protein 11
						Glyma08g07561	ABCG11, ATWBC11, COF1, DSO, WBC11	white-brown complex homolog protein 11
						Glyma08g07570	ABCG11, ATWBC11, COF1, DSO, WBC11	white-brown complex homolog protein 11
						Glyma08g07580	ABCG11, ATWBC11, COF1, DSO, WBC11	white-brown complex homolog protein 11
						Glyma08g07590	EXL2	EXORDIUM like 2
						Glyma08g07610		HXXXD-type acyl-transferase family protein
						Glyma08g07620	AMC1, ATMC1, ATMCPB1, LOL3, MCP1B	metacaspase 1
						Glyma08g07630	AtMC3, MC3	metacaspase 3
						Glyma08g07640	AMC1, ATMC1, ATMCPB1, LOL3, MCP1B	metacaspase 1
						Glyma08g07650		HXXXD-type acyl-transferase family protein
						Glyma08g07660		Protein phosphatase 2C family protein
						Glyma08g07670	ATTOM1, TOM1	tobamovirus multiplication 1
						Glyma08g07680		Calmodulin-binding transcription activator protein with CG-1 and Ankyrin domains
						Glyma08g07690	AOX2	alternative oxidase 2
						Glyma08g07700	AOX2	alternative oxidase 2
						Glyma08g07710	HMA6, PAA1	P-type ATP-ase 1
						Glyma08g07720	KUP7	K+ uptake permease 7
						Glyma08g07730	ATSC35, SC35	ortholog of human splicing factor SC35
						Glyma08g07736		Heavy metal transport/detoxification superfamily protein
						Glyma08g07743
						Glyma08g07750		Pentatricopeptide repeat (PPR) superfamily protein
						Glyma08g07760		Ribosomal L32p protein family
						Glyma08g07776	APUM7, PUM7	pumilio 7
						Glyma08g07793	ATMFDX2, MFDX2	MITOCHONDRIAL FERREDOXIN 2
						Glyma08g07810
						Glyma08g07816		dentin sialophosphoprotein-related
						Glyma08g07823
						Glyma08g07830
						Glyma08g07840		Endoplasmic reticulum vesicle transporter protein
						Glyma08g07850		Polymerase/histidinol phosphatase-like
						Glyma08g07860
77	Gm08:5780-5980	0.9914-0.9988; 0.9937	0.9089-0.5305; 0.3824	-0.0931-1.5065; 0.4376	2.0665-2.9385; 2.2015
						Glyma08g08051	ATRZ-1A	RNA-binding (RRM/RBD/RNP motifs) family protein with retrovirus zinc finger-like domain
						Glyma08g08060
						Glyma08g08070		Vacuolar iron transporter (VIT) family protein
						Glyma08g08090		Vacuolar iron transporter (VIT) family protein
						Glyma08g08100		Vacuolar iron transporter (VIT) family protein
						Glyma08g08110		Vacuolar iron transporter (VIT) family protein
						Glyma08g08120		Vacuolar iron transporter (VIT) family protein
						Glyma08g08130	emb1075	Pyridoxal phosphate (PLP)-dependent transferases superfamily protein
						Glyma08g08140
						Glyma08g08155		nodulin MtN21 /EamA-like transporter family protein
						Glyma08g08170		nodulin MtN21 /EamA-like transporter family protein
						Glyma08g08180		Protein of unknown function (DUF793)
						Glyma08g08190		Putative serine esterase family protein
						Glyma08g08200	SAG29	senescence-associated gene 29
						Glyma08g08210	EDA14, UTP11	embryo sac development arrest 14
						Glyma08g08220	GBF4	G-box binding factor 4
						Glyma08g08230	MAA3	P-loop containing nucleoside triphosphate hydrolases superfamily protein
						Glyma08g08241
						Glyma08g08250	MEF9	mitochondrial editing factor 9
						Glyma08g08260	ATSLY1	Sec1/munc18-like (SM) proteins superfamily
						Glyma08g08270		Late embryogenesis abundant (LEA) hydroxyproline-rich glycoprotein family
						Glyma08g08280
						Glyma08g08290	ATWRKY9, WRKY9	WRKY DNA-binding protein 9
						Glyma08g08300	ARAKIN, ATMEKK1, MAPKKK8, MEKK1	MAPK/ERK kinase kinase 1
						Glyma08g08310		Protein of unknown function (DUF1644)
						Glyma08g08320	LSH6	Protein of unknown function (DUF640)
78	Gm08:6640-7060	0.9807-0.9913; 0.9873	0.4942-0.6896; 0.5476	1.2447-2.6554; 1.6304	1.7142-2.0618; 1.8955
						Glyma08g09280	FIO1	methyltransferases
						Glyma08g09290		RNA-binding (RRM/RBD/RNP motifs) family protein
						Glyma08g09300		Pectin lyase-like superfamily protein
						Glyma08g09310	ATPER1, PER1	1-cysteine peroxiredoxin 1
						Glyma08g09320		RING/U-box superfamily protein
						Glyma08g09331	LYM2	lysm domain GPI-anchored protein 2 precursor
						Glyma08g09340		Pectin lyase-like superfamily protein
						Glyma08g09350	CESA4, IRX5, NWS2	cellulose synthase A4
						Glyma08g09360		Nucleotide-diphospho-sugar transferase family protein
						Glyma08g09366		NAD(P)-binding Rossmann-fold superfamily protein
						Glyma08g09373
						Glyma08g09380	UFO	F-box family protein
						Glyma08g09391
						Glyma08g09400	POLH	Y-family DNA polymerase H
						Glyma08g09410
						Glyma08g09421		basic helix-loop-helix (bHLH) DNA-binding superfamily protein
						Glyma08g09430	HDG12	homeodomain GLABROUS 12
						Glyma08g09440	ATHDG11, EDT1, HDG11	homeodomain GLABROUS 11
						Glyma08g09450	CYP81D8	cytochrome P450, family 81, subfamily D, polypeptide 8
						Glyma08g09460	CYP81D3	cytochrome P450, family 81, subfamily D, polypeptide 3
						Glyma08g09470
						Glyma08g09480	ATFKBP13, FKBP13	FK506-binding protein 13
						Glyma08g09490
						Glyma08g09500
						Glyma08g09510	GSO1	Leucine-rich repeat transmembrane protein kinase
						Glyma08g09520
						Glyma08g09531		P-loop containing nucleoside triphosphate hydrolases superfamily protein
						Glyma08g09540		FMN-linked oxidoreductases superfamily protein
						Glyma08g09550		Protein prenylyltransferase superfamily protein
						Glyma08g09560
						Glyma08g09571		vacuolar ATPase subunit F family protein
						Glyma08g09580
						Glyma08g09590
						Glyma08g09601		Tetratricopeptide repeat (TPR)-like superfamily protein
						Glyma08g09610		Remorin family protein
						Glyma08g09630		CCCH-type zinc finger family protein
						Glyma08g09640	TOM3	tobamovirus multiplication protein 3
						Glyma08g09650	GAD, GAD1	glutamate decarboxylase
						Glyma08g09660	GAD, GAD1	glutamate decarboxylase
						Glyma08g09670	GAD, GAD1	glutamate decarboxylase
						Glyma08g09680	ATPTR2, ATPTR2-B, NTR1, PTR2, PTR2-B	peptide transporter 2
						Glyma08g09690	ATPTR2, ATPTR2-B, NTR1, PTR2, PTR2-B	peptide transporter 2
						Glyma08g09700	ASHR2, SDG39	ASH1-related protein 2
						Glyma08g09710
						Glyma08g09720	ATKT1, ATKT1P, ATKUP1, KT1, KUP1	potassium transporter 1
						Glyma08g09730	ATNHX7, ATSOS1, SOS1	sodium proton exchanger, putative (NHX7) (SOS1)
						Glyma08g09740		Endomembrane protein 70 protein family
						Glyma08g09750	BRL2, VH1	BRI1-like 2
						Glyma08g09760	AtIDD14, IDD14	indeterminate(ID)-domain 14
						Glyma08g09780	ATBPC1, BBR, BPC1	basic pentacysteine1
						Glyma08g09790		ENTH/VHS/GAT family protein
						Glyma08g09800
						Glyma08g09810	IAR1	ZIP metal ion transporter family
						Glyma08g09820	ATSRG1, SRG1	senescence-related gene 1
						Glyma08g09830		Tetratricopeptide repeat (TPR)-like superfamily protein
						Glyma08g09840		Calcium-binding EF-hand family protein
						Glyma08g09860	FER	Malectin/receptor-like protein kinase family protein
						Glyma08g09870		DNAse I-like superfamily protein
79	Gm08:7220-7360	0.9849-0.9982; 0.9982	0.6461-0.6788; 0.6684	2.3409-2.5770; 2.5023	1.8211-2.7419; 2.7374
						Glyma08g10050		ENTH/ANTH/VHS superfamily protein
						Glyma08g10061	CRR23	inorganic carbon transport protein-related
						Glyma08g10070		Protein of unknown function DUF2359, transmembrane
						Glyma08g10080		MADS-box transcription factor family protein
						Glyma08g10100		CDK inhibitor P21 binding protein
						Glyma08g10111		MADS-box transcription factor family protein
						Glyma08g10121		Ubiquitin-conjugating enzyme family protein
						Glyma08g10130		Protein of unknown function (DUF3317)
						Glyma08g10140	RGA, RGA1	GRAS family transcription factor family protein
						Glyma08g10153
						Glyma08g10166
						Glyma08g10180	ATCUL4, CUL4	cullin4
80	Gm08:12600-12840	0.9801-0.9939; 0.9901	0.4539-0.6118; 0.5604	0.9540-2.0939; 1.7223	1.7003-2.2168; 2.0112
						Glyma08g17160		S-adenosyl-L-methionine-dependent methyltransferases superfamily protein
						Glyma08g17170	ATXIK, XI-17, XIK	Myosin family protein with Dil domain
						Glyma08g17180		Protein of Unknown Function (DUF239)
						Glyma08g17190		Bifunctional inhibitor/lipid-transfer protein/seed storage 2S albumin superfamily protein
						Glyma08g17200	ATHEX3, HEXO2	beta-hexosaminidase 2
						Glyma08g17220	EMB1586, ISE1	P-loop containing nucleoside triphosphate hydrolases superfamily protein
						Glyma08g17230		Eukaryotic aspartyl protease family protein
						Glyma08g17240	ECT8	evolutionarily conserved C-terminal region 8
						Glyma08g17255	AtTPR, NUA	nuclear pore anchor
						Glyma08g17270		Eukaryotic aspartyl protease family protein
						Glyma08g17280		DNA glycosylase superfamily protein
						Glyma08g17290		Ribosomal protein L18e/L15 superfamily protein
						Glyma08g17300		Peroxidase superfamily protein
						Glyma08g17310		Zinc finger C-x8-C-x5-C-x3-H type family protein
						Glyma08g17320	AMC6, ATMC5, ATMCP2B, MC5	metacaspase 5
						Glyma08g17330		Ca(2)-dependent phospholipid-binding protein (Copine) family
81	Gm08:14960-15060	0.9862	0.4811	1.1502	1.8591
						Glyma08g19810		Plastid-lipid associated protein PAP / fibrillin family protein
						Glyma08g19820		F-box/RNI-like superfamily protein
						Glyma08g19840		emp24/gp25L/p24 family/GOLD family protein
						Glyma08g19850
						Glyma08g19860		Phosphatidylinositol-4-phosphate 5-kinase family protein
						Glyma08g19880
						Glyma08g19890		oxidoreductase, 2OG-Fe(II) oxygenase family protein
						Glyma08g19900		Pentatricopeptide repeat (PPR) superfamily protein
						Glyma08g19910	CER6, CUT1, G2, KCS6, POP1	3-ketoacyl-CoA synthase 6
						Glyma08g19920	CDC48C, emb1354	cell division cycle 48C
						Glyma08g19950	SAG18	senescence associated gene 18
						Glyma08g19960		ARM repeat superfamily protein
						Glyma08g19970
82	Gm08:16320-16440	0.9871-0.9882; 0.9877	0.5590-0.5861; 0.5726	1.7127-1.9080; 1.8103	1.8910-1.9269; 1.9090
						Glyma08g21480
						Glyma08g21490	ELF7	hydroxyproline-rich glycoprotein family protein
						Glyma08g21510	AHP4	HPT phosphotransmitter 4
						Glyma08g21530	ATNADP-ME4, NADP-ME4	NADP-malic enzyme 4
						Glyma08g21540	ATPDR7, PDR7	pleiotropic drug resistance 7
						Glyma08g21550	DTA4	downstream target of AGL15-4
						Glyma08g21560
						Glyma08g21570		Protein kinase family protein
						Glyma08g21590
						Glyma08g21600		Protein of unknown function (DUF1677)
						Glyma08g21610	ATHB-15, ATHB15, CNA, ICU4	Homeobox-leucine zipper family protein / lipid-binding START domain-containing protein
83	Gm08:20540-20720	0.9852-0.9898; 0.9877	0.4960-0.6338; 0.5896	1.2577-2.2528; 1.9335	1.8289-1.9901; 1.9106
						Glyma08g26191	AKIN10, KIN10, SNRK1.1	SNF1 kinase homolog 10
						Glyma08g26200		Protein of unknown function (DUF1336)
						Glyma08g26206	ATMRP7, MRP7	multidrug resistance-associated protein 7
						Glyma08g26213
						Glyma08g26220	cdc2cAt	CDC2C
						Glyma08g26230	WRKY4	WRKY DNA-binding protein 4
						Glyma08g26243
						Glyma08g26256	ATCM1, CM1	chorismate mutase 1
						Glyma08g26270		Tetratricopeptide repeat (TPR)-like superfamily protein
						Glyma08g26280		Protein of unknown function (DUF179)
						Glyma08g26301		Saccharopine dehydrogenase
						Glyma08g26320		tRNA/rRNA methyltransferase (SpoU) family protein
						Glyma08g26330	ATPTEN1, PTEN1	Calcium/lipid-binding (CaLB) phosphatase
						Glyma08g26340	ATCNGC2, CNGC2, DND1	Cyclic nucleotide-regulated ion channel family protein
						Glyma08g26361
						Glyma08g26380		RING/U-box superfamily protein
						Glyma08g26390		Plant calmodulin-binding protein-related
84	Gm08:21660-21780	0.9869-0.9871; 0.9870	0.6359-0.6873; 0.6616	2.2676-2.6387; 2.4531	1.8824-1.8908; 1.8866
						Glyma08g27342
						Glyma08g27370	RPT1A	regulatory particle triple-A 1A
						Glyma08g27380
						Glyma08g27390
						Glyma08g27420	FER	Malectin/receptor-like protein kinase family protein
						Glyma08g27440
						Glyma08g27450	FER	Malectin/receptor-like protein kinase family protein
85	Gm08:22760-22940	0.9814-0.9868; 0.9849	0.4108-0.4430; 0.4244	0.6425-0.8750; 0.7410	1.7294-1.8806; 1.8218
						Glyma08g28460		Methylenetetrahydrofolate reductase family protein
						Glyma08g28500		Integral membrane HRF1 family protein
						Glyma08g28515		Late embryogenesis abundant protein (LEA) family protein
						Glyma08g28530		Cofactor-independent phosphoglycerate mutase
						Glyma08g28540
						Glyma08g28550	CDC27b, HBT	CDC27 family protein
						Glyma08g28560
						Glyma08g28571
						Glyma08g28580	TBL19	TRICHOME BIREFRINGENCE-LIKE 19
						Glyma08g28596		Protein kinase superfamily protein
						Glyma08g28613
86	Gm08:35200-35300	0.9812	0.2842	-0.2709	1.7253
87	Gm08:41540-41680	0.9805-0.9974; 0.9954	0.5075-0.5585; 0.5382	1.3407-1.7091; 1.5626	1.7100-2.5810; 2.3383
						Glyma08g41600
						Glyma08g41620	PIF4, SRL2	phytochrome interacting factor 4
						Glyma08g41630		NAD(P)-linked oxidoreductase superfamily protein
						Glyma08g41640
						Glyma08g41650		Reticulon family protein
						Glyma08g41660	OE23, OEE2, PSBP-1, PSII-P	photosystem II subunit P-1
						Glyma08g41670		transducin family protein / WD-40 repeat family protein
						Glyma08g41690		Tetratricopeptide repeat (TPR)-like superfamily protein
						Glyma08g41700	ATVT-1, HVT1	helicase in vascular tissue and tapetum
						Glyma08g41705
						Glyma08g41710	ATMEMB11, MEMB11	membrin 11
						Glyma08g41715
						Glyma08g41720
88	Gm08:43580-43700	0.9934-0.9940; 0.9937	0.4944-0.5184; 0.5064	1.2462-1.4193; 1.3327	2.1808-2.2186; 2.1997
						Glyma08g43790		CCCH-type zinc fingerfamily protein with RNA-binding domain
						Glyma08g43800		ARM repeat superfamily protein
						Glyma08g43810	ATMRP3, MRP3	multidrug resistance-associated protein 3
						Glyma08g43821	ATMRP7, MRP7	multidrug resistance-associated protein 7
						Glyma08g43830	ATMRP3, MRP3	multidrug resistance-associated protein 3
						Glyma08g43840	ATMRP3, MRP3	multidrug resistance-associated protein 3
						Glyma08g43861
						Glyma08g43880
						Glyma08g43890	CYP71B34	cytochrome P450, family 71, subfamily B, polypeptide 34
						Glyma08g43900	CYP71B7	cytochrome P450, family 71 subfamily B, polypeptide 7
						Glyma08g43920	CYP71B23	cytochrome P450, family 71, subfamily B, polypeptide 23
89	Gm08:46260-46420	0.9822-0.9928; 0.9839	0.4016-0.4620; 0.4171	0.5763-1.0120; 0.6884	1.7503-2.1417; 1.7939
						Glyma08g47400	ATLAC17, LAC17	laccase 17
						Glyma08g47410	ATLAC17, LAC17	laccase 17
						Glyma08g47420
						Glyma08g47440		transducin family protein / WD-40 repeat family protein
						Glyma08g47450	CAS1	cycloartenol synthase 1
						Glyma08g47461		CemA-like proton extrusion protein-related
						Glyma08g47470		chaperone binding;ATPase activators
						Glyma08g47480
						Glyma08g47500
						Glyma08g47520	ANAC083, NAC083, VNI2	NAC domain containing protein 83
						Glyma08g47530
						Glyma08g47550	SAG29	senescence-associated gene 29
						Glyma08g47561	SAG29	senescence-associated gene 29
						Glyma08g47570	PBS1	Protein kinase superfamily protein
						Glyma08g47580		SAUR-like auxin-responsive protein family
						Glyma08g47590		Pollen Ole e 1 allergen and extensin family protein
						Glyma08g47600	ATSPPL3, SPPL3	SIGNAL PEPTIDE PEPTIDASE-LIKE 3
						Glyma08g47610	AtRABA5d, RABA5d	RAB GTPase homolog A5D
90	Gm09:1980-2080	0.9864	0.686	2.6296	1.8664
						Glyma09g02870		GTP binding
						Glyma09g02881		Leucine-rich receptor-like protein kinase family protein
						Glyma09g02890		KRR1 family protein
						Glyma09g02900		6-phosphogluconate dehydrogenase family protein
						Glyma09g02910
						Glyma09g02920	ATDCL2, DCL2	dicer-like 2
						Glyma09g02930	ATDCL2, DCL2	dicer-like 2
						Glyma09g02945	MS5, TDM1	Tetratricopeptide repeat (TPR)-like superfamily protein
						Glyma09g02960	ATHDH, HDH, HISN8	histidinol dehydrogenase
						Glyma09g02980	PMP	putative type 1 membrane protein
91	Gm09:2960-3080	0.9855-0.9862; 0.9859	0.3728-0.4283; 0.4006	0.3687-0.7687; 0.5687	1.8396-1.8600; 1.8498
						Glyma09g04050		Acyl-CoA N-acyltransferases (NAT) superfamily protein
						Glyma09g04060	ALDH22A1	aldehyde dehydrogenase 22A1
						Glyma09g04080		Plant invertase/pectin methylesterase inhibitor superfamily protein
						Glyma09g04090	UBC32	ubiquitin-conjugating enzyme 32
						Glyma09g04100	ATNAS4, NAS4	nicotianamine synthase 4
						Glyma09g04110	RGL2	RGA-like 2
						Glyma09g04125
						Glyma09g04140
						Glyma09g04150
						Glyma09g04161
						Glyma09g04170
						Glyma09g04180
						Glyma09g04191		Glycosyl hydrolase superfamily protein
						Glyma09g04200		Glycosyl hydrolase superfamily protein
92	Gm09:3920-4080	0.9815-0.9824; 0.9820	0.3500-0.4686; 0.4221	0.2039-1.0596; 0.7245	1.7335-1.7549; 1.7449
						Glyma09g05160		CW-type Zinc Finger
						Glyma09g05170		2-oxoglutarate (2OG) and Fe(II)-dependent oxygenase superfamily protein
						Glyma09g05180	ATCUL1, AXR6, CUL1	cullin 1
						Glyma09g05190	ATSNF4, SNF4	homolog of yeast sucrose nonfermenting 4
						Glyma09g05200
						Glyma09g05211		Mitochondrial transcription termination factor family protein
						Glyma09g05221	GTE01, GTE1, IMB1	Transcription factor GTE6
						Glyma09g05230	ATPCAP1, PCAP1	plasma-membrane associated cation-binding protein 1
						Glyma09g05240	MCM6	minichromosome maintenance (MCM2/3/5) family protein
						Glyma09g05251	ATPUP4, PUP4	purine permease 4
						Glyma09g05260	ATPUP4, PUP4	purine permease 4
						Glyma09g05270	ATPUP4, PUP4	purine permease 4
						Glyma09g05280
						Glyma09g05291
93	Gm09:30340-30480	0.9867-0.9893; 0.9884	0.3225-0.3813; 0.3709	0.0054-0.4295; 0.3549	1.8773-1.9706; 1.9363
						Glyma09g24580	ARC11, ATMIND1, MIND	septum site-determining protein (MIND)
						Glyma09g24590	SKU5	Cupredoxin superfamily protein
						Glyma09g24610
						Glyma09g24621		Pentatricopeptide repeat (PPR) superfamily protein
						Glyma09g24630		PPPDE putative thiol peptidase family protein
						Glyma09g24650		Protein kinase superfamily protein
						Glyma09g24660
						Glyma09g24670	OVA6, PRORS1	Class II aaRS and biotin synthetases superfamily protein
						Glyma09g24705		Chaperone DnaJ-domain superfamily protein
94	Gm09:30540-30700	0.9803-0.9851; 0.9821	0.4791-0.5855; 0.5473	1.1357-1.9039; 1.6282	1.7058-1.8273; 1.7477
						Glyma09g24761		BED zinc finger ;hAT family dimerisation domain
						Glyma09g24771		5\'-AMP-activated protein kinase-related
						Glyma09g24780
						Glyma09g24785
						Glyma09g24790
95	Gm09:30720-30860	0.9806-0.9857; 0.9838	0.2639-0.3461; 0.3017	-0.4175-0.1753; -0.1451	1.7121-1.8432; 1.7905
						Glyma09g24820		MATE efflux family protein
						Glyma09g24830		MATE efflux family protein
						Glyma09g24851		sec34-like family protein
						Glyma09g24870		Hyaluronan / mRNA binding family
						Glyma09g24881		Disease resistance protein (TIR-NBS-LRR class) family
						Glyma09g24890		Calcium-dependent lipid-binding (CaLB domain) family protein
96	Gm09:30960-31160	0.9863-0.9924; 0.9898	0.2006-0.5962; 0.4094	-0.8751-1.9808; 0.6325	1.8638-2.1185; 1.9930
						Glyma09g24943		Divalent ion symporter
						Glyma09g24956		Divalent ion symporter
						Glyma09g24970	EMB71, MAPKKK4, YDA	Protein kinase superfamily protein
						Glyma09g24980		NAD(P)-binding Rossmann-fold superfamily protein
						Glyma09g25000		NAD(P)-binding Rossmann-fold superfamily protein
						Glyma09g25014	CYP714A1	cytochrome P450, family 714, subfamily A, polypeptide 1
						Glyma09g25028		Cellulase (glycosyl hydrolase family 5) protein
						Glyma09g25042
						Glyma09g25056		NAD(P)-binding Rossmann-fold superfamily protein
						Glyma09g25070		NAD(P)-binding Rossmann-fold superfamily protein
97	Gm09:31240-31500	0.9809-0.9876; 0.9846	0.4285-0.4739; 0.4605	0.7704-1.0982; 1.0013	1.7193-1.9058; 1.8120
						Glyma09g25215	ATCPSF100, CPSF100, EMB1265, ESP5	cleavage and polyadenylation specificity factor 100
						Glyma09g25230	NLP7	NIN like protein 7
						Glyma09g25241		RING/U-box superfamily protein
						Glyma09g25250	TPP2	tripeptidyl peptidase ii
						Glyma09g25261	TPP2	tripeptidyl peptidase ii
						Glyma09g25270	TPP2	tripeptidyl peptidase ii
						Glyma09g25281		basic helix-loop-helix (bHLH) DNA-binding superfamily protein
						Glyma09g25290	TPP2	tripeptidyl peptidase ii
						Glyma09g25330	CYP715A1	cytochrome P450, family 715, subfamily A, polypeptide 1
98	Gm09:31560-31680	0.9820-0.9838; 0.9829	0.5174-0.6275; 0.5725	1.4124-2.2068; 1.8096	1.7459-1.7911; 1.7685
						Glyma09g25420		PAR1 protein
99	Gm09:32300-32400	0.9801	0.3924	0.5099	1.7021
						Glyma09g26026	MBD13	methyl-CPG-binding domain protein 13
						Glyma09g26070
						Glyma09g26080	ATL6	RING/U-box superfamily protein
						Glyma09g26100	ATL31, CNI1	carbon/nitrogen insensitive 1
						Glyma09g26121
100	Gm09:32760-33080	0.9864-0.9933; 0.9897	0.2888-0.4253; 0.3176	-0.2377-0.7476; -0.0299	1.8651-2.1728; 1.9886
						Glyma09g26280		phosphoprotein phosphatase inhibitors
						Glyma09g26290	CYP71A26	cytochrome P450, family 71, subfamily A, polypeptide 26
						Glyma09g26301	CYP71A26	cytochrome P450, family 71, subfamily A, polypeptide 26
						Glyma09g26310		Di-glucose binding protein with Kinesin motor domain
						Glyma09g26340	CYP71A26	cytochrome P450, family 71, subfamily A, polypeptide 26
						Glyma09g26362		RNA-binding (RRM/RBD/RNP motifs) family protein
						Glyma09g26384	CYP71A26	cytochrome P450, family 71, subfamily A, polypeptide 26
						Glyma09g26407	CYP71A26	cytochrome P450, family 71, subfamily A, polypeptide 26
						Glyma09g26430	CYP71A26	cytochrome P450, family 71, subfamily A, polypeptide 26
						Glyma09g26440
						Glyma09g26480		NAD(P)-binding Rossmann-fold superfamily protein
						Glyma09g26510	AT-HSFB2A, HSFB2A	heat shock transcription factor B2A
						Glyma09g26531	CCB4	cofactor assembly of complex C
						Glyma09g26550	TFL-1, TFL1	PEBP (phosphatidylethanolamine-binding protein) family protein
						Glyma09g26560	XBAT33	XB3 ortholog 3 in Arabidopsis thaliana
101	Gm09:33100-33640	0.9802-0.9939; 0.9865	0.3535-0.5168; 0.4572	0.2288-1.4082; 0.9774	1.7041-2.2155; 1.8685
						Glyma09g26600	AHDP, ANL2	Homeobox-leucine zipper family protein / lipid-binding START domain-containing protein
						Glyma09g26610	ATRBL2, RBL2	RHOMBOID-like 2
						Glyma09g26630	IQD24	IQ-domain 24
						Glyma09g26640		Bifunctional inhibitor/lipid-transfer protein/seed storage 2S albumin superfamily protein
						Glyma09g26645		BED zinc finger ;hAT family dimerisation domain
						Glyma09g26650		S-adenosyl-L-methionine-dependent methyltransferases superfamily protein
						Glyma09g26661	CYP716A2	cytochrome P450, family 716, subfamily A, polypeptide 2
						Glyma09g26670
						Glyma09g26691		Photosystem I, PsaA/PsaB protein
						Glyma09g26710	HXK3	hexokinase 3
						Glyma09g26731		Photosystem I, PsaA/PsaB protein
						Glyma09g26751		2-oxoglutarate (2OG) and Fe(II)-dependent oxygenase superfamily protein
						Glyma09g26770		2-oxoglutarate (2OG) and Fe(II)-dependent oxygenase superfamily protein
						Glyma09g26780		2-oxoglutarate (2OG) and Fe(II)-dependent oxygenase superfamily protein
						Glyma09g26791		2-oxoglutarate (2OG) and Fe(II)-dependent oxygenase superfamily protein
						Glyma09g26800		2-oxoglutarate (2OG) and Fe(II)-dependent oxygenase superfamily protein
						Glyma09g26810		2-oxoglutarate (2OG) and Fe(II)-dependent oxygenase superfamily protein
						Glyma09g26830		2-oxoglutarate (2OG) and Fe(II)-dependent oxygenase superfamily protein
						Glyma09g26840		2-oxoglutarate (2OG) and Fe(II)-dependent oxygenase superfamily protein
						Glyma09g26880		Transmembrane amino acid transporter family protein
						Glyma09g26905		Pectin lyase-like superfamily protein
						Glyma09g26930	AtRLP7, RLP7	receptor like protein 7
						Glyma09g26940	AtPP2-A13, PP2-A13	phloem protein 2-A13
						Glyma09g26946		F-box family protein
						Glyma09g26953
						Glyma09g26960	SLK2	SEUSS-like 2
102	Gm09:33660-33760	0.9804	0.2868	-0.2522	1.7088
						Glyma09g26985	SLK2	SEUSS-like 2
						Glyma09g27000	SLK2	SEUSS-like 2
						Glyma09g27030		Haloacid dehalogenase-like hydrolase (HAD) superfamily protein
						Glyma09g27040
103	Gm10:1080-1220	0.9833-0.9900; 0.9893	0.4776-0.5236; 0.4803	1.1252-1.4572; 1.1447	1.7772-1.9979; 1.9711
						Glyma10g01470
						Glyma10g01480		heme binding
						Glyma10g01500		Tetratricopeptide repeat (TPR)-like superfamily protein
						Glyma10g01510
						Glyma10g01520		Protein kinase superfamily protein
						Glyma10g01530		Plant invertase/pectin methylesterase inhibitor superfamily protein
						Glyma10g01541		Tetratricopeptide repeat (TPR)-like superfamily protein
						Glyma10g01550	CLPP5, NCLPP1, NCLPP5	nuclear encoded CLP protease 5
						Glyma10g01560
						Glyma10g01571	RGL2	RGA-like 2
						Glyma10g01580	EZA1, SDG10, SWN	SET domain-containing protein
						Glyma10g01590		Calcium-dependent phosphotriesterase superfamily protein
						Glyma10g01595
						Glyma10g01600		Cytochrome c oxidase subunit Vc family protein
						Glyma10g01610	CP12, CP12-2	CP12 domain-containing protein 2
						Glyma10g01620		Concanavalin A-like lectin protein kinase family protein
						Glyma10g01630
						Glyma10g01640	ATBZIP53, BZIP53	basic region/leucine zipper motif 53
						Glyma10g01660		Vps51/Vps67 family (components of vesicular transport) protein
						Glyma10g01671		WD40/YVTN repeat-like-containing domain;Bromodomain
						Glyma10g01680		RING/FYVE/PHD zinc finger superfamily protein
104	Gm10:2520-2700	0.9828-0.9974; 0.9870	0.5691-0.6143; 0.5973	1.7858-2.1114; 1.9891	1.7655-2.5887; 1.8871
						Glyma10g03470	ATNEK4, NEK4	NIMA-related kinase 4
						Glyma10g03480		2-oxoglutarate (2OG) and Fe(II)-dependent oxygenase superfamily protein
						Glyma10g03490
						Glyma10g03495
						Glyma10g03500		Plant protein of unknown function (DUF828) with plant pleckstrin homology-like region
						Glyma10g03510		Bax inhibitor-1 family protein
						Glyma10g03520	EOL1	ETO1-like 1
						Glyma10g03530	AT-HSFA6B, HSFA6B	heat shock transcription factor A6B
						Glyma10g03541	AtIDD12, IDD12	indeterminate(ID)-domain 12
						Glyma10g03550		2-oxoglutarate (2OG) and Fe(II)-dependent oxygenase superfamily protein
						Glyma10g03560	SPI	Beige/BEACH domain ;WD domain, G-beta repeat protein
						Glyma10g03570
						Glyma10g03575
						Glyma10g03580	CML11	calmodulin-like 11
						Glyma10g03590	APG1, E37, IEP37, VTE3	S-adenosyl-L-methionine-dependent methyltransferases superfamily protein
						Glyma10g03601	AMT2, AMT2;1, ATAMT2	ammonium transporter 2
						Glyma10g03610	AGG1, ATAGG1, GG1	Ggamma-subunit 1
						Glyma10g03621
						Glyma10g03631
105	Gm10:5800-6000	0.9810-0.9926; 0.9897	0.5058-0.5857; 0.5405	1.3283-1.9054; 1.5787	1.7205-2.1336; 1.9904
						Glyma10g07075		Pathogenesis-related thaumatin superfamily protein
						Glyma10g07090	UGT73C2	UDP-glucosyl transferase 73C2
						Glyma10g07110		UDP-Glycosyltransferase superfamily protein
						Glyma10g07120	HIS4	histone H4
						Glyma10g07133		Protein kinase superfamily protein
						Glyma10g07146	UGE3	UDP-D-glucose/UDP-D-galactose 4-epimerase 3
						Glyma10g07160	UGT73D1	UDP-glucosyl transferase 73D1
						Glyma10g07170		Acyl-CoA N-acyltransferase with RING/FYVE/PHD-type zinc finger domain
						Glyma10g07180
						Glyma10g07190
						Glyma10g07210	CYP97C1, LUT1	Cytochrome P450 superfamily protein
						Glyma10g07220		2-oxoglutarate (2OG) and Fe(II)-dependent oxygenase superfamily protein
						Glyma10g07230		permease, cytosine/purines, uracil, thiamine, allantoin family protein
						Glyma10g07240		PLATZ transcription factor family protein
						Glyma10g07251	VPS37-1	Modifier of rudimentary (Mod(r)) protein
						Glyma10g07260		Tetratricopeptide repeat (TPR)-like superfamily protein
						Glyma10g07270		Eukaryotic aspartyl protease family protein
						Glyma10g07280	PAB7	poly(A) binding protein 7
106	Gm10:6680-6820	0.9944-0.9951; 0.9950	0.4947-0.5231; 0.5222	1.2485-1.4535; 1.4466	2.2518-2.3131; 2.3050
						Glyma10g07885		Transducin/WD40 repeat-like superfamily protein
						Glyma10g07900		Heavy metal transport/detoxification superfamily protein
						Glyma10g07920		TTF-type zinc finger protein with HAT dimerisation domain
						Glyma10g07930		Optic atrophy 3 protein (OPA3)
						Glyma10g07935		NADH-Ubiquinone/plastoquinone (complex I) protein
						Glyma10g07940	ATVOZ1, VOZ1	vascular plant one zinc finger protein
						Glyma10g07950
						Glyma10g07960
						Glyma10g07980
						Glyma10g07990	TTN9	titan9
						Glyma10g08010		Leucine-rich repeat protein kinase family protein
						Glyma10g08020	AtRABA1f, RABA1f	RAB GTPase homolog A1F
107	Gm09:6880-7080	0.9831-0.9931; 0.9874	0.4316-0.5452; 0.4554	0.7925-1.6132; 0.9644	1.7723-2.1617; 1.9019
						Glyma10g08095	ATHPT, HPT1, TPT1, VTE2	homogentisate phytyltransferase 1
						Glyma10g08120	ATHPT, HPT1, TPT1, VTE2	homogentisate phytyltransferase 1
						Glyma10g08150	ATHPT, HPT1, TPT1, VTE2	homogentisate phytyltransferase 1
						Glyma10g08171
						Glyma10g08191	PDF1, PP2AA2, PR 65	protein phosphatase 2A subunit A2
						Glyma10g08210		GDSL-like Lipase/Acylhydrolase superfamily protein
						Glyma10g08240		peptidoglycan-binding LysM domain-containing protein
						Glyma10g08250	TAF12, TAFII58	TBP-associated factor 12
108	Gm10:40300-40400	0.9888	0.4163	0.6821	1.9524
						Glyma10g31841		F-box/RNI-like/FBD-like domains-containing protein
						Glyma10g31870		Protein of unknown function, DUF599
						Glyma10g31876
						Glyma10g31883
						Glyma10g31890	emb1624	Translation initiation factor IF6
109	Gm10:40500-40600	0.9806	0.4253	0.7473	1.7121
						Glyma10g32040		ATP-dependent Clp protease
						Glyma10g32050		pfkB-like carbohydrate kinase family protein
						Glyma10g32060		RmlC-like cupins superfamily protein
						Glyma10g32070		FAD-binding Berberine family protein
						Glyma10g32080	LHCB5	light harvesting complex of photosystem II 5
						Glyma10g32090		Leucine-rich repeat protein kinase family protein
						Glyma10g32100		Protein of unknown function (DUF1442)
						Glyma10g32111
						Glyma10g32120
						Glyma10g32130		Uncharacterised conserved protein (UCP030210)
						Glyma10g32135
						Glyma10g32140
						Glyma10g32150		AT hook motif DNA-binding family protein
110	Gm10:41160-41260	0.981	0.6483	2.3573	1.721
						Glyma10g32750	ATPTR3, PTR3	peptide transporter 3
						Glyma10g32760
						Glyma10g32770	GGPS1	geranylgeranyl pyrophosphate synthase 1
						Glyma10g32785		Disease resistance protein (TIR-NBS-LRR class) family
						Glyma10g32800		disease resistance protein (TIR-NBS-LRR class), putative
						Glyma10g32810	TAC1	telomerase activator1
						Glyma10g32820		Serine protease inhibitor, potato inhibitor I-type family protein
						Glyma10g32830		Serine protease inhibitor, potato inhibitor I-type family protein
						Glyma10g32840	XRCC4	homolog of human DNA ligase iv-binding protein XRCC4
						Glyma10g32850	ATAAH-2, UAH	ureidoglycolate amidohydrolase
						Glyma10g32860		TPX2 (targeting protein for Xklp2) protein family
						Glyma10g32880		binding
111	Gm10:41640-41820	0.9804-0.9852; 0.9840	0.6234-0.7023; 0.6534	2.1777-2.7470; 2.3939	1.7082-1.8302; 1.7954
						Glyma10g33251
						Glyma10g33255
						Glyma10g33260
						Glyma10g33270		Auxin efflux carrier family protein
						Glyma10g33280		Auxin efflux carrier family protein
						Glyma10g33290		Protein of unknown function (DUF810)
						Glyma10g33300	ATCSLG2, CSLG2	cellulose synthase like G2
						Glyma10g33310		Cyclopropane-fatty-acyl-phospholipid synthase
						Glyma10g33320		RNA-binding (RRM/RBD/RNP motifs) family protein
						Glyma10g33331
						Glyma10g33340
						Glyma10g33350	ATPXG2	ARABIDOPSIS THALIANA PEROXYGENASE 2
						Glyma10g33360
						Glyma10g33370		Protein of unknown function (DUF3527)
						Glyma10g33380	RGA, RGA1	GRAS family transcription factor family protein
						Glyma10g33390		CCT motif family protein
						Glyma10g33400		TLD-domain containing nucleolar protein
						Glyma10g33410	PDLP2	plasmodesmata-located protein 2
						Glyma10g33420		Pentatricopeptide repeat (PPR) superfamily protein
						Glyma10g33430		Tetratricopeptide repeat (TPR)-like superfamily protein
						Glyma10g33435
						Glyma10g33440
						Glyma10g33450	ATMYB71, MYB305	myb domain protein 305
112	Gm10:43280-43600	0.9847-0.9962; 0.9925	0.3454-0.6387; 0.4975	0.1708-2.2879; 1.2688	1.8141-2.4214; 2.1241
						Glyma10g35100		Papain family cysteine protease
						Glyma10g35111
						Glyma10g35120	CPY, SCPL49	SERINE CARBOXYPEPTIDASE-LIKE 49
						Glyma10g35130
						Glyma10g35140	GEM1, MOR1	ARM repeat superfamily protein
						Glyma10g35160
						Glyma10g35170	SDP6	FAD-dependent oxidoreductase family protein
						Glyma10g35180	SVR1	pseudouridine synthase family protein
						Glyma10g35190	ATSEC8, SEC8	subunit of exocyst complex 8
						Glyma10g35210	ATVPS33, VPS33	Sec1/munc18-like (SM) proteins superfamily
						Glyma10g35220	ATPUB14, PUB14	plant U-box 14
						Glyma10g35230	ARA-6, ARA6, ATRAB5C, ATRABF1, RABF1	Ras-related small GTP-binding family protein
						Glyma10g35241	DVL16, ROT4	DVL family protein
						Glyma10g35251	DVL8, RTFL7	ROTUNDIFOLIA like 7
						Glyma10g35260
						Glyma10g35270		DHHC-type zinc finger family protein
						Glyma10g35280		Transmembrane amino acid transporter family protein
						Glyma10g35290	APUM4, PUM4	pumilio 4
						Glyma10g35300		Cysteine proteinases superfamily protein
						Glyma10g35310		ABC transporter family protein
						Glyma10g35320		P-loop containing nucleoside triphosphate hydrolases superfamily protein
						Glyma10g35330		Zim17-type zinc finger protein
						Glyma10g35340		Protein kinase superfamily protein
						Glyma10g35350	ELF6	Zinc finger (C2H2 type) family protein / transcription factor jumonji (jmj) family protein
						Glyma10g35360		SAUR-like auxin-responsive protein family
						Glyma10g35381	ATPAL2, PAL2	phenylalanine ammonia-lyase 2
113	Gm10:44780-44880	0.9801	0.532	1.5178	1.701
						Glyma10g36670		Protein of unknown function (DUF3511)
						Glyma10g36680		Peroxidase superfamily protein
						Glyma10g36690		Peroxidase superfamily protein
						Glyma10g36700		Protein kinase superfamily protein
						Glyma10g36720	ASHH1, SDG26	SET domain group 26
						Glyma10g36730		DHHC-type zinc finger family protein
						Glyma10g36740	APPB1	Plant invertase/pectin methylesterase inhibitor superfamily protein
						Glyma10g36750
						Glyma10g36760		Integrase-type DNA-binding superfamily protein
						Glyma10g36770	PTB3	polypyrimidine tract-binding protein 3
						Glyma10g36780	ARP1, emb2207, RP1, RPL3A	ribosomal protein 1
						Glyma10g36790	CESA6, E112, IXR2, PRC1	cellulose synthase 6
114	Gm10:44960-45120	0.9826-0.9927; 0.9865	0.4273-0.5179; 0.5020	0.7618-1.4155; 1.3010	1.7587-2.1380; 1.8780
						Glyma10g36930
						Glyma10g36940	AtTLP10, TLP10	tubby like protein 10
						Glyma10g36950		Duplicated homeodomain-like superfamily protein
						Glyma10g36960		Duplicated homeodomain-like superfamily protein
						Glyma10g36980		sequence-specific DNA binding transcription factors
						Glyma10g36990		Inositol monophosphatase family protein
						Glyma10g36996		ubiquitin interaction motif-containing protein
						Glyma10g37003
						Glyma10g37010		Ubiquitin carboxyl-terminal hydrolase family protein
						Glyma10g37020		eukaryotic translation initiation factor 2 (eIF-2) family protein
						Glyma10g37030		Vacuolar iron transporter (VIT) family protein
						Glyma10g37041		Basic-leucine zipper (bZIP) transcription factor family protein
						Glyma10g37050	emb1075	Pyridoxal phosphate (PLP)-dependent transferases superfamily protein
						Glyma10g37061	emb1075	Pyridoxal phosphate (PLP)-dependent transferases superfamily protein
						Glyma10g37071		ACT-like protein tyrosine kinase family protein
						Glyma10g37080
115	Gm10:46900-47060	0.9846-0.9924; 0.9905	0.4103-0.5147; 0.4817	0.6388-1.3928; 1.1545	1.8121-2.1187; 2.0208
						Glyma10g39170	PAP85	cupin family protein
						Glyma10g39176
						Glyma10g39183
						Glyma10g39190		Bifunctional inhibitor/lipid-transfer protein/seed storage 2S albumin superfamily protein
						Glyma10g39200		Bifunctional inhibitor/lipid-transfer protein/seed storage 2S albumin superfamily protein
						Glyma10g39210		Protein of unknown function (DUF581)
						Glyma10g39220		Major facilitator superfamily protein
						Glyma10g39230		Protein of unknown function (DUF1677)
						Glyma10g39240		C-8 sterol isomerases
						Glyma10g39250
						Glyma10g39270		Seed maturation protein
						Glyma10g39281	ATOFP12, OFP12	ovate family protein 12
						Glyma10g39290	LOI1, MEF11	Pentatricopeptide repeat (PPR) superfamily protein
						Glyma10g39305		L-Aspartase-like family protein
						Glyma10g39320	ATCYS-3A, CYTACS1, OASA1, OLD3	O-acetylserine (thiol) lyase (OAS-TL) isoform A1
						Glyma10g39330		FRIGIDA-like protein
						Glyma10g39341
						Glyma10g39350
						Glyma10g39370	HISN5A, IGPD	imidazoleglycerol-phosphate dehydratase
116	Gm11:16640-16740	0.9801	0.6306	2.2296	1.701
						Glyma11g19870		Domain of unknown function (DUF966)
						Glyma11g19880	ATLIG1, LIG1	DNA ligase 1
						Glyma11g19890		Protein of unknown function (DUF1635)
						Glyma11g19895		Shugoshin C terminus
						Glyma11g19900
						Glyma11g19910	FRA8, IRX7	Exostosin family protein
						Glyma11g19920	XTH32	xyloglucan endotransglucosylase/hydrolase 32
						Glyma11g19930	VPS24.1	SNF7 family protein
117	Gm11:16840-16960	0.9825-0.9838; 0.9831	0.6188-0.6656; 0.6422	2.1444-2.4817; 2.3131	1.7567-1.7898; 1.7732
						Glyma11g20030		Heavy metal transport/detoxification superfamily protein
						Glyma11g20040	ATGCN1, GCN1	ABC transporter family protein
						Glyma11g20050		SAUR-like auxin-responsive protein family
						Glyma11g20060		ATPase, AAA-type, CDC48 protein
						Glyma11g20070
						Glyma11g20080
						Glyma11g20090	ATNRT2.4, NRT2.4	nitrate transporter 2.4
						Glyma11g20095		5\'-AMP-activated protein kinase beta-2 subunit protein
						Glyma11g20100
						Glyma11g20120	PAB5	poly(A)-binding protein 5
118	Gm11:33420-33560	0.9813-0.9831; 0.9818	0.6057-0.6115; 0.6110	2.0493-2.0916; 2.0882	1.7281-1.7718; 1.7408
						Glyma11g32070	CRK2	cysteine-rich RLK (RECEPTOR-like protein kinase) 2
						Glyma11g32080	CRK2	cysteine-rich RLK (RECEPTOR-like protein kinase) 2
						Glyma11g32090	CRK2	cysteine-rich RLK (RECEPTOR-like protein kinase) 2
						Glyma11g32112		NAD(P)-binding Rossmann-fold superfamily protein
						Glyma11g32134		RING/U-box superfamily protein
						Glyma11g32156	CRK2	cysteine-rich RLK (RECEPTOR-like protein kinase) 2
119	Gm11:35740-35940	0.9830-0.9906; 0.9878	0.6143-0.7299; 0.6587	2.1117-2.9461; 2.4322	1.7688-2.0270; 1.9131
						Glyma11g33880	DegP7	DegP protease 7
						Glyma11g33894
						Glyma11g33908
						Glyma11g33922
						Glyma11g33936
						Glyma11g33950	AtITPK4, ITPK4	inositol 1,3,4-trisphosphate 5/6-kinase 4
						Glyma11g33960	PMI2	plastid movement impaired 2
						Glyma11g33970	ATSOS4, SOS4	pfkB-like carbohydrate kinase family protein
						Glyma11g33985		Protein kinase superfamily protein
						Glyma11g34000		Calcium-dependent lipid-binding (CaLB domain) family protein
						Glyma11g34010	IDN2, RDM12	XH/XS domain-containing protein
						Glyma11g34030
						Glyma11g34040	ATEXP3, ATEXPA3, ATHEXP ALPHA 1.9, EXP3	Barwin-like endoglucanases superfamily protein
						Glyma11g34050	ATBP-1, ATBP1, ATTBP1, HPPBF-1, TBP1	telomeric DNA binding protein 1
						Glyma11g34060	FZR3	FIZZY-related 3
						Glyma11g34070	ARP5, ATARP5	actin-related protein 5
120	Gm11:36640-36740	0.9808	0.588	1.9218	1.7178
						Glyma11g34870		HAD superfamily, subfamily IIIB acid phosphatase
						Glyma11g34890		Ribosomal protein L32e
						Glyma11g34900	SBPASE	sedoheptulose-bisphosphatase
						Glyma11g34911	ATHS83, AtHsp90-1, ATHSP90.1, HSP81-1, HSP81.1, HSP83, HSP90.1	heat shock protein 90.1
						Glyma11g34920	SBPASE	sedoheptulose-bisphosphatase
						Glyma11g34930		Duplicated homeodomain-like superfamily protein
						Glyma11g34940	COI1	RNI-like superfamily protein
						Glyma11g34950		Mitochondrial substrate carrier family protein
						Glyma11g34961		Calcium-dependent lipid-binding (CaLB domain) family protein
						Glyma11g34970		HXXXD-type acyl-transferase family protein
						Glyma11g34980	AE3, ATHMOV34, RPN8A	RP non-ATPase subunit 8A
						Glyma11g34990	WOX5	WUSCHEL related homeobox 5
121	Gm11:37380-37520	0.9836-0.9881; 0.9854	0.5763-0.6534; 0.6510	1.8374-2.3937; 2.3763	1.7854-1.9232; 1.8345
						Glyma11g35770	ATCHX15, CHX15	cation/hydrogen exchanger 15
						Glyma11g35780		Heavy metal transport/detoxification superfamily protein
						Glyma11g35790
						Glyma11g35800	ATWI-12, SAG20, WI12	senescence associated gene 20
						Glyma11g35810		PLAC8 family protein
						Glyma11g35820	ALPHA-SNAP2, ASNAP	alpha-soluble NSF attachment protein 2
						Glyma11g35830		Transmembrane amino acid transporter family protein
						Glyma11g35840		ARM repeat superfamily protein
						Glyma11g35850
						Glyma11g35860		BTB/POZ domain-containing protein
						Glyma11g35870		Hypoxia-responsive family protein
						Glyma11g35880		NADH dehydrogenase 3
						Glyma11g35890		Major facilitator superfamily protein
						Glyma11g35900	CIPK10, PKS2, SIP1, SNRK3.8	SOS3-interacting protein 1
						Glyma11g35910	HEME2	Uroporphyrinogen decarboxylase
						Glyma11g35920		Haloacid dehalogenase-like hydrolase (HAD) superfamily protein
						Glyma11g35930		Plant protein of unknown function (DUF827)
						Glyma11g35940
122	Gm12:2200-2300	0.9859	0.6307	2.2304	1.8502
						Glyma12g03331	CYP96A1	cytochrome P450, family 96, subfamily A, polypeptide 1
						Glyma12g03340
						Glyma12g03350	ATGA2OX8, GA2OX8	gibberellin 2-oxidase 8
						Glyma12g03360		Protein of unknown function (DUF3755)
						Glyma12g03370		Leucine-rich repeat protein kinase family protein
						Glyma12g03390		Protein of unknown function (DUF803)
						Glyma12g03400		glycine-rich protein
						Glyma12g03420		Disease resistance-responsive (dirigent-like protein) family protein
						Glyma12g03431	ATTOC132, TOC132	multimeric translocon complex in the outer envelope membrane 132
						Glyma12g03440		Pentatricopeptide repeat (PPR-like) superfamily protein
						Glyma12g03450		PLC-like phosphodiesterases superfamily protein
						Glyma12g03460		Chaperone DnaJ-domain superfamily protein
						Glyma12g03470	CSDP1	cold shock domain protein 1
123	Gm12:2420-2520	0.9912	0.5309	1.5093	2.0547
						Glyma12g03620	ATSYTB, NTMC2T1.2, NTMC2TYPE1.2, SYT2, SYTB	Calcium-dependent lipid-binding (CaLB domain) family protein
						Glyma12g03640	KAK, UPL3	HEAT repeat ;HECT-domain (ubiquitin-transferase)
						Glyma12g03650	BGAL13	glycosyl hydrolase family 35 protein
						Glyma12g03660	ARAC3, ATROP6, RAC3, RHO1PS, ROP6	RAC-like 3
						Glyma12g03670	UBC10	ubiquitin-conjugating enzyme 10
						Glyma12g03680		Protein kinase protein with adenine nucleotide alpha hydrolases-like domain
[truncated: 1,276 more rows]

## Sheet: Suppl Table 17
Supplementary Table S17. Significantly enriched gene ontology (GO) terms among domestication candidate genes (GO biological process terms related to domestication-related traits are in red)
GO category	GO term	Gene count	Total count	P-value	List of genes
Biological process
	protein transport	29	460	2.7668e-13	RABA5d, NPSN13, VPS37-1, VPS28-2, RABG3a, RABH1e, Os03g0151800, VPS24.1, RABA1f, PEX3, RABA6a, ARAC3, SNAP33, PEX22, VPS33, RABA2a, ARA7, RABD2c, ARA-2, VAMP726, SEC8, PEX7, TOM40, MEMB11, ATFP8, CDC48C, TOM5, RAB6A, SNAP30
	embryo development ending in seed dormancy	24	338	2.65618e-12	EMB1579, EMB2444, EMB1345, EMB2750, EMB2083, Os03g0597200, EMB1624, EMB3011, EMB2734, EMB2775, EMB1644, EMB1879, EMB1586, ARP1, EMB1075, EMB1144, EMB1273, CYP51G1, ROPGEF12, TCP4, CPSF100, UBQ1, ATS2, CDC48C
	regulation of transcription, DNA-dependent	91	3665	4.09066e-12	ATHB21, ULT2, WRKY55, ZML1, HSFA6B, AT3G30530, ATIDD2, MYB79, ANAC071, ATIDD12, BLH6, HAT22, HAT14, WRKY72, MYB16, RAP2.11, ANAC090, ARR24, CHR4, MBD13, ILR3, MYB36, ATHB31, HMGA, TLP8, ATHB54, HSFB4, ANAC025, ATIDD14, WRKY57, MYB105, ATHB33, SGR5, PIF3, MYB108, ORC1A, KNAT6, ATHB-1, ARF17, TIFY1, WRKY70, WRKY40, KNAT7, IPK2B, PUCHI, ATHB-2, SCL13, MYB61, NAP, STOP1, IAA18, WRKY33, TT2, ANAC035, …
	cellular membrane fusion	7	33	9.20104e-08	SYP112, SYP131, VTI1B, SNAP33, SYP124, MEMB11, SNAP30
	defense response to bacterium	13	195	5.7431e-07	MAB1, GAPC2, OST1, WRKY70, WRKY40, CesA7, NRAMP3, NLA, MOS4, WRKY33, PTR3, SBPASE, HSP81-1
	response to wounding	12	183	1.85281e-06	TPS03, NUDT8, PAL1, C4HL, PAL2, WRKY40, WBC11, PTR3, Os03g0700700, ATMRP4, 4CL2, ATPP2-A13
	response to salt stress	17	374	2.4227e-06	MYB16, SRO5, ANN5, OST1, MYB108, ATHB-1, RD22, WBC11, WRKY33, DDF1, CPK3, ALDH12A1, SIP3, MYB32, Os02g0242100, TUA6, GLY3
	response to water deprivation	12	196	3.77825e-06	ANN5, OST1, COR47, ATBI-1, SAL1, WRKY33, CBL9, HIS4, LAC2, XF1, SIP3, ATMRP4
	small GTPase mediated signal transduction	13	263	1.53058e-05	RABA5d, RABG3a, RABH1e, RABA1f, RABA6a, ROP10, ARAC3, RABA2a, ARA7, RABD2c, ARA-2, ATFP8, RAB6A
	potassium ion transport	7	73	2.34907e-05	CHX15, CNGC15, KUP11, KUP7, KUP6, KAT1, ATKT1
	cell division	12	240	2.89144e-05	Os03g0151800, ADL1E, WEE1, CDKD1;3, ADL1C, CYCD4;1, GRP23, LIG1, APC2, XIK, CDC48C, APC11
	response to jasmonic acid stimulus	9	138	3.74692e-05	TPS03, MYB16, MYB108, WRKY70, MYB4, PTR3, Os03g0700700, MYB32, UPL5
	response to cold	12	249	4.13718e-05	SYP112, ANN5, COR47, VTC4, SAL1, MTO3, WRKY33, ATRZ-1A, HOS1, CSDP1, Os10g0565200, ERF5
	multicellular organismal development	14	347	6.77072e-05	ULT2, ANAC071, ANAC090, ANAC025, TSO2, NAP, ANAC035, TCP5, RNR2A, WOX5, ATSWI3C, SIP3, ANAC083, BHLH093
	shoot development	6	60	7.14661e-05	ALE2, RTFL8, RTFL5, RTFL7, RTFL14, CUL4
	vesicle-mediated transport	14	361	0.000102779	SYP112, SYP131, RABH1e, VPS24.1, ADL1E, VTI1B, SNAP33, RABD2c, VAMP726, SYP124, MEMB11, ASAR1, RAB6A, SNAP30
	trichome branching	4	24	0.000161017	GIS, MYB106, HDG12, XIK
	mitochondrion organization	3	10	0.000177723	HSP60, ADL1C, Os02g0121000
	peroxisome organization	4	27	0.000258684	PEX3, PEX4, PEX22, PEX7
	response to abscisic acid stimulus	12	306	0.00028556	NIC1, OST1, MYB108, BRX, COR47, SNAP33, RD22, WBC11, PTR3, Os03g0700700, MYB43, MYB32
	pollen tube growth	6	77	0.000286545	XPO1B, XPL1, ROPGEF12, SEC8, CALS5, SYP124
	isopentenyl diphosphate biosynthetic process, mevalonate pathway	2	3	0.000403659	LOI1, MVA1
	leaf morphogenesis	5	54	0.000416545	RPN8A, ATHB-1, ASL1, TCP5, TCP4
	regulation of stomatal movement	4	33	0.000570759	HT1, OST1, MYB61, CPK3
	lignin catabolic process	5	61	0.000733053	LAC17, PAL1, IRX12, LAC2, LAC3
	response to salicylic acid stimulus	7	127	0.000752464	MYB16, WRKY40, MYB4, NLA, PTR3, LTL1, MYB32
	response to chitin	7	127	0.000752464	ATL6, WRKY70, WRKY40, SCL13, WRKY33, ERF5, HSFB2A
	coenzyme A biosynthetic process	3	16	0.000787291	PANK2, ATCOAB, ATCOAE
	induction of apoptosis	2	4	0.000801076	AMC6, AMC1
Molecular function
	sequence-specific DNA binding transcription factor activity	82	3014	3.95684e-19	ATHB21, WRKY55, ZML1, HSFA6B, AT3G30530, ATIDD2, MYB79, ANAC071, ATIDD12, BLH6, HAT22, HAT14, WRKY72, MYB16, RAP2.11, ANAC090, ILR3, MYB36, ATHB31, TLP8, ATHB54, HSFB4, ANAC025, ATIDD14, WRKY57, MYB105, ATHB33, SGR5, PIF3, MYB108, FMA, KNAT6, ATHB-1, ARF17, TIFY1, WRKY70, WRKY40, KNAT7, PUCHI, ATHB-2, SCL13, MYB61, MYB4, WLIM1, NAP, STOP1, IAA18, WRKY33, TT2, ANAC035, BZIP53, MYB83, BLH8, TAC1, F…
	DNA binding	83	4629	1.41522e-09	ATHB21, ULT2, TAF12, AGD15, HSFA6B, XRCC4, AT3G30530, MYB79, ANAC071, BLH6, HAT14, MYB16, RAP2.11, ANAC090, EMB2775, CHR4, MBD13, AGD5, ILR3, MYB36, HTB4, ATHB31, HMGA, HSFB4, HON5, HTA10, TAFII21, ANAC025, MYB105, ATHB33, DAYSLEEPER, PIF3, ATPOT1, MYB108, FMA, LBA1, ORC1A, KNAT6, ATHB-1, ARF17, KNAT7, PUCHI, ATHB-2, MYB61, VIP5, MYB4, NAP, EER4, EX1, TT2, ANAC035, BZIP53, GTE4, MYB83, BLH8, TAC1…
	oxygen binding	15	238	6.18853e-09	CYP96A1, CYP72A7, CYP72A15, CYP71B23, CYP71B34, CYP71A26, CYP81D3, CYP81D8, CYP714A1, CYP715A1, CYP71B7, CYP89A6, CYP78A10, CYP51G1, CYP72A13
	iron ion binding	19	575	1.72869e-06	CYP96A1, CYP72A7, CYP72A15, CYP71B23, CYP71B34, CYP71A26, CYP81D3, CYP81D8, CYP714A1, CYP716A2, CYP715A1, CYP71B7, ATMLO14, CYP89A6, CYP78A10, Os03g0700700, CYP72A13, NFU2, GA2OX4
	GTP binding	21	741	5.46639e-06	RABA5d, RABG3a, RABH1e, RABA1f, ATGCH, RABA6a, Os03g0646100, ADL1E, ROP10, ARAC3, TOC132, ADL1C, VPS9A, RABA2a, ARA7, RABD2c, ARA-2, TUA6, ASAR1, ATFP8, RAB6A
	sequence-specific DNA binding	31	1401	5.96951e-06	ATHB21, WRKY55, ZML1, HSFA6B, AT3G30530, BLH6, HAT22, HAT14, WRKY72, HSFB4, WRKY57, KNAT6, ATHB-1, TIFY1, WRKY70, WRKY40, KNAT7, ATHB-2, WRKY33, BZIP53, BLH8, GBF6, WOX5, DDF1, WRKY9, WRKY4, HDG12, NF-YC1, HSFA8, HSFB2A, GBF4
	protein disulfide isomerase activity	4	17	1.43722e-05	PDIL1-6, PDIL5-4, PDIL1-4, ATCXXS1
	SNAP receptor activity	6	61	1.94191e-05	SYP112, SYP131, SNAP33, SYP124, MEMB11, SNAP30
	cellulose synthase activity	5	37	2.04263e-05	CSLC12, CSLG2, CSLG1, CESA6, CesA7
	ubiquitin-protein ligase activity	15	482	4.17901e-05	ATL6, UBC25, UPL6, ATL4, PEX4, UBC32, UBC10, NLA, RGLG2, HOS1, UEV1D-4, APC2, RMA1, UPL5, APC11
	protein heterodimerization activity	5	43	4.31389e-05	AT3G30530, BKI1, BZIP53, GBF6, SUF4
	protein homodimerization activity	7	109	6.41197e-05	AT3G30530, ELF4-L4, ATHB-1, ATHB-2, SUF4, NADP-ME4, DCP1
	ammonia transmembrane transporter activity	2	2	8.1784e-05	DELTA-TIP, TIP2;3
	methylammonium transmembrane transporter activity	2	2	8.1784e-05	DELTA-TIP, TIP2;3
	xenobiotic-transporting ATPase activity	3	12	0.000152616	ATMRP7, ATMRP3, ATMRP4
	transferase activity, transferring glycosyl groups	15	553	0.0001894	UGT73C2, CSLC12, CSLG2, CSLG1, GAUT4, AT1G22360, AT1G22380, FUT12, ZIP2, CESA6, CesA7, ARAD1, XT1, GAUT12, Os02g0242100
	phenylalanine ammonia-lyase activity	2	3	0.000243877	PAL1, PAL2
	RNA helicase activity	3	14	0.000249128	EMB3011, EMB1586, LBA1
	ATPase activity, coupled to transmembrane movement of substances	8	184	0.000296427	ATMRP7, ATTAP2, PDR7, PDR9, WBC11, ATMRP3, ATMRP4, PDR3
	water channel activity	4	37	0.000345627	DELTA-TIP, BRX, NIP6;1, TIP2;3
	ubiquitin protein ligase binding	4	39	0.000424338	ARK3, UBC10, CUL4, APC2
	histone-lysine N-methyltransferase activity	5	80	0.000819219	SDG37, ASHR2, ATXR2, SWN, SDG26
Cellular component
	plasma membrane	96	2348	2.90265e-23	LYM2, ALE2, CNGC15, RABA5d, KUP11, ATL6, ATMRP7, NPSN13, SYP131, COBL10, RABG3a, ARK3, VHA -F, ATGP4, CYP81D8, KUP7, ATJ2, ATTAP2, MAB1, EXO70B1, PDIL1-4, ATGCN1, RABA1f, HEXO2, GAPC2, PDR7, ZIP10, ARP1, NTMC2T6.1, RPT1A, Os06g0695800, KUP6, RABA6a, HSP91, ADL1E, KAT1, PDR9, ROP10, C4HL, CYP51G1, FER, HSP60, DELTA-TIP, BRX, LBA1, BRL2, ZIP2, VTC4, GRF1, NIP6;1, ARAC3, PMI1, CESA6, VTI1B, CesA7, S…
	vacuolar membrane	25	423	7.56427e-10	VIT1, ATMRP7, RABG3a, VHA -F, KUP7, ATTAP2, MAB1, PDIL1-4, ARP1, Os06g0695800, ADL1E, C4HL, HSP60, NRAMP3, AHA9, ARA7, HIS4, SKU5, ATMRP3, RKL1, ATMRP4, TOM40, TDT, TOC75-III, RAB6A
	nucleus	137	6345	1.48271e-09	PaA2, SDG37, SYP112, ASHR2, ULT2, SNRNP-G, GDCH, WRKY55, BPM2, FRS7, AGD15, XPO1B, ZML1, ATXR2, HSFA6B, XRCC4, AT3G30530, MYB79, BLH6, HAT22, HAT14, WRKY72, MYB16, Os03g0151800, RAP2.11, ANAC090, EMB2775, EMB1644, CHR4, MBD13, AGD5, ILR3, MYB36, HTB4, GAPC2, HMGA, ELF4-L4, ATHB54, HSFB4, HON5, FRS6, RPT1A, ATIDD14, WRKY57, MYB105, ATHB33, HSP91, OST1, SGR5, WEE1, PIF3, MYB108, BRX, FMA, ORC1A, KN…
	cytosol	26	502	5.48497e-09	EMB1579, ULT2, EMB1624, TPS03, NUDT8, AGD5, EXO70B1, ATCXXS1, GAPC2, NUDT4, OST1, HSP60, IMPA-1, GRF1, NUA, BKI1, VPS9A, HSP81-1, SEC8, CM1, CDKC;1, NADHK, Os03g0223400, ATSC35, TUA6, RAB6A
	nucleolus	18	311	2.50302e-07	EMB2444, EMB1624, EDA14, MAB1, HTB4, GAPC2, ARP1, HON5, EMB1144, HTA10, IMPA-1, NUA, ARAC3, RIN1, MTO3, MOS4, HIS4, TUA6
	endosome	7	46	2.45059e-06	VPS37-1, VPS28-2, VPS24.1, AGD5, RABA2a, ARA7, VAMP726
	vacuole	18	559	0.000594755	ATFUC1, ARK3, VHA -F, ATTAP2, PAP3, ARP1, NTMC2T6.1, ADL1E, DELTA-TIP, GRF1, NRAMP3, RABD2c, CPK3, ATMRP4, SCPL49, ATCOAE, TDT, TUA6
Pathway
	Gibberellin Signaling	8	88	0.00793786	ATHB21, BLH6, PIF3, ATHB-1, BLH8, DDF1, GIS, HDG12
	S_Gibberellin Signaling	8	88	0.00793786	ATHB21, BLH6, PIF3, ATHB-1, BLH8, DDF1, GIS, HDG12
