# Supplementary material for: Population Structure and Domestication Revealed by High-Depth Resequencing of Korean Cultivated and Wild Soybean Genomes
Source: DNA Res. 2013 Nov 21;21(2):153–67. doi: 10.1093/dnares/dst047 (PMC3989487; doi:10.1093/dnares/dst047)
Supplement: Supplementary Data [file supp_dst047_dst047supp_Data_Set1.zip]

Archive with 3 entries (3 files):
- Gain_gene.contig.fasta.txt
- Gain_gene.protein.fasta.txt
- Readme.txt
