# Supplementary material for: Population Structure and Domestication Revealed by High-Depth Resequencing of Korean Cultivated and Wild Soybean Genomes
Source: DNA Res. 2013 Nov 21;21(2):153–67. doi: 10.1093/dnares/dst047 (PMC3989487; doi:10.1093/dnares/dst047)
Supplement: Supplementary Data [file supp_dst047_dst047supp_Data_Set1.zip › Gain_gene.contig.fasta.txt]

>A01.6 655632 length 2016 cvg_6.1_tip_1
ATAATAATATTTGTATTAGTGATTAGGGATGTTGGACTGATCTTTGGGCAACAACGTGTC
AAAGCAATTCAAATATTTTTCAATATCTTTAAAAATTTTCAAAGTTTGTTTTCAATATTC
TTTTTATATCATTTTATATTACATAAACACATGTAATATATAAAATAAATAAAGAAATAA
AAATCCATCGAAAAACGTGGGAATGTGTGTAATCTTCCTCATTTTTTCTTTCTTTTAGTA
TTACATGGCTGACCCGCCAAGCTGGACTTTGACGGTAAAGCAACGCAATACGTGTTCCTC
TCACTCACTTGACACTTCGGACTCAAATCTTCTATAAATTGCTATTTCCATTTCAATCAT
TTCCCTTGCATCTAACCTCAACTTCAACAATTAAACTCCTTTGAGTTTCAATAATTCACC
CCCCCAAAACCCAAAACCCAAAACCTTTCCCTATTTATTTTCATCTTAGTTTTCATATTC
CTAGCTCGCTAGCACCATATATTATATCATATTATATATCTGCACATACTTTCGTCTTTA
TAATATATATAATAATGGGTGTTGTACGGACGTGGGAGAGCCGGAGGGCGGAGCTGGAGG
CCTTCCGCCGGAGCCTGGTGGCGGCCGCCGCCATCCATCGGCGGAAAGACGATGAGGGGC
GGAGAACCGACAACTTTGTTTCCTCTTATGAGCATGATGATGAAAAGGGTACCCTAATCT
GTGTCACTAGTGGTGTTTCCTACTTTGGTCTTGCCTTGGTCAACCACCTCTTGCTCTTAG
GTTACTCTCTTCGAATCACTGTTGACAACCCAGGTAAATTTTCCATTTTCCTCAGCACTT
TAATTTAACAATAAACACTTGTTCAATCAAATTTTAGTGTAAAAAACTAAAAATTAAGAA
ATATGCATTTTTTTTTACAAAGGTTGATAAAAATAAGTTGAAAAAACTTATGATAAGATT
ATACTTAAGTTACTTTTTTGAACATGAATAAAATCTTCCAAATATCTCCTTATTTTACTT
AAGAAGTGTATATATGTTAATTCTTCCTTAAACTGGGTTTTGTTAATGGGGTGTTGTCGT
GTTGAGAAAATTATGACTTTCTTTCTGGGTAAGTTCAAGGTGTGAACGAGAGAGGAACTT
TGATTCTTGGAATAATGATGGTATACAAGTTGGTGGTGATTCTAGTTTTCTGGTTAAATT
ATGGTTTGAAACAGAGGTTTAACGGGTAGGTATGACAGAAACATGGGAGGGAGGGAAAGA
AATTTCAGTATACAAGTGCTATATAAAATTTCGACGCTTTTTTATTTTGTTCAAAAGGTA
CAGGGTATATTCCAAAATTTTGGTAGCAAATATAATTGGTCTATAGTCACCACCTATTTT
AATTTTTACACGTAGTGAAGGAAATAACTCTTCATCAATCACTAGATTCATTACTCCTCT
TTTGGTAAAGACTTTGGTTGTAAAATGCTTTACATTAATCTGTTTGGTAAATTTTTTTAG
TTTATTAACTATTATTCTACGGCAGCAGATGTGAGAGTTTCGTCTACTTCTAGGACTTTT
TGGGTTGATTCAACTTGAGAGATGCATTTTTGTTATATATATTACTGATTTAATTTTATT
TGTTTTTTTATTAAATTAAAATAAACTTAATTATTCAAATAATTTATTAAAGTTTAAATA
AAATTTACATAATGACAAAAAATATGATGTTAGTTAAAGTTTTTTATACTAAATAAAGAT
CACCGGTTGCAAAACTGTGCATGTGGATGATTCGTTCGGTGTGATTTTTGTTGTTTCCGA
ACATGACAAACAATGTGCGATAGAAAATTATGCATAGTTGGCAATTTGATGTTCATGTTT
ACTGAGAAAATCCAATCAAATTTCAATAGAAATAGATATTTGATGAGTTGTTGAGAGATA
ATGTTAGTCTATATATAGAAAATGTCAATTTTGTTTTTATATATGATGCAATTTTGAATA
AGGAATTTGTCATATATGCCAAAGAGCCGACTCAAT

>A01.11 655642 length 2021 cvg_4.9_tip_1
TATATATATATATATATATATATATATATATATATATATATATATTAGTTATATTATAAC
TAATATTTTGTAATGTTTGTTTTCCTACGGATATCCTTTTAAGAGAGAATTTTATTCTGG
ATGCTAACCAAAAATAGATAGCTCAGCTCTCCCAATTTAAACTCTGATTAATTCACCACT
GGTTATATACTTTTAATTAAATTATTTATGTACAATTTATTTTAATAATAAAAGTAATAA
AATATTATAAAACAAATCATTAATCAACAGTACTAGCAAATAGATTAGGTAGATTGTTTA
AAAAAAAATTATATATCCATTCTCAAACTCAACCTTACTTAGAAGACAAAACTAGAACAA
AAATAGTAAGTAAAATTAACTTAATTCAAATTAATAATCTCGTCCTTTGACCAGCTGATA
AAATTAACTTAATCGTAACAAAAGAATTACTCAAGAAGAATAGTTTAAATGCACTAGTAA
TGTAAGTTTTTGAGCAAATTAACACTAGATATCTTTCTCACTAATCTTCATCCTTGAATC
GCAAAACCAAACGAAACCCGTGCCCTTCAAACAAAGACTAAAAAGGATATTTAAACACTA
AAATAAGAGTGTTTTTTTTTTCTGCGAAAAGCAAATATTATAACAAAAGGTAACCGGTTA
TGATATAGTTATATCAGTGAAGGATATAAATACTAGATAACCTGCAGCCATCCAAACACG
AATGTGTCAAAGGCGTATATGCTGAGAAATTCAAAGTGCATGTATATACTTTTCACACTA
TCATCTGACTATAAACATTGGTTGTAAATTAAATAGATTTTTTTTAATAATTATTTGAAA
AATTATATAATTTTTTTATTTAATTAATAATATAAAATATTTTAGTACATACAAGTTGTT
AAACTCTATTATTTTCCTATGTCCCAAAAAAAATTTCTATTGTGCTTGGATCTGATTTCT
CTGTAATTTGTTACTTTTTTCAGTTATTTTTATGATGTCATTCAAAATCATTTTGGTGAT
TCAATTTTAAAAATTGTCAAAAGGATGTCCTTTCGAAGTAACAATTTGAAAGGGAAAAAA
AAACCAAGTGGGGATTCTTTTCACACAGAAGGGAAATGAGTAGCTAGAAACGTGATCATC
ACCATTATTGTTTAGACTAATTCCCAAACCTTTCTCACTTCCACTCTTTGTTTATAAATT
TTCCCTTCCATACTATTCTCTTCATTCCAACTTATCATACTATCACATTATTATCAACCT
TATAATCTTCCTCTTAGCACCAACCATGACTACCCAGTTTCTCATTCTCTCCCTTCTCAT
CTCATGCCACGTCCTCACTGCAACCCTAGCCGAAGAAACCGGCTTTGTAGGTTCACTAGA
CCGCAAGGCATTAGGTCTAGATAAAAAAGACAAGGTCAGTCATTTCCGGTTCTACTTCCA
CGAGAGGTTCACCGGAAGCAACGCCACCTCGGTCACCGTCGTTCCTCCGCTGCCCCAGTA
CAACTCCACCACCAACTTCGGGTTGGTGGGGATCACCGACAACGCCTTGACCGTGGGACC
CGAACCCGGGTCCAAGGTGGTCGGAAAGATCGAGGGGTTGTACGCGGGCACCTCACAATC
GGAGTTCAATTTATTGATTGTTGTGAATTTTGCCTTGACCGAAGGAAAGTATAATGGCAG
CACCATCACCGTGGTGGGGCGGAACCGCCTCTCCCTCAAGATTAGGGAGATGCCTGTGAT
TGGAGGAAGTGGGGTTTTTAAATTTGCCACTGGGTATGTTGAAACCAGCACTCTCTATGT
TGATGCTGATAGGTCTACCATTGAGTACAACATTTATGTTTCACATTACTGATCAATTTG
TGGTAACTTTATGTTACAAAACTTCTTCTATGTTCCCTTACGTACTGCTATGATTAATTG
GGTATGCGGTGTTTTACATATATATATATTTTTTTTATCAATGTAACGAGGATTGCGAGG
ATTGATTTATATACAAGTGAAAGGAAAAAAAAAAGAGTTTG

>A01.155 655930 length 2386 cvg_6.9_tip_1
TTTTTTTTTTTTTTTGCAAGAGAAACAGAAAGGAGGAGAAAATGAAGTGGGAGAAATAGA
CCAACCTTTGTTTTTGAAGGTAAGCCCACATTCCATGGCAGTTGGATATTAAGTAGCTAG
CTTTAAAGAATGGGCTTTTTAGAGTGAAAATAAGATTTATCGATGTCATGTCACTAGAGA
ACCAAATGGGTCGGTGATTAAAGTTGGCAACACGTATAAAATGCGAACAAATTAATTTAT
AGCTATAGACCTACATGCAGGTATATATAAAATGTGATCTCCCCATTCCCCAACATCAAA
TACAAGTTCCACACACCGTTGAACATTGACAGATGCAAGCATATATACCAACAACAGTAT
TTGTTAATCCACTGATTAAATTATTAAGGTTAAATTCTAACTTTTATTCTTTTATAATTT
ATAATTTTCATCATTTTATTTTTAAATCAAAACATTTAGTATGAGTAAAAAAAAATATCT
TAATAAAAAATAAGCTAATAATCTTTTATTCATAGACATAATAATAAATTATTAAAACAC
TTATTTTATTTAATTAGCTACTTTAATATTATTTTCTATGTATTATTAATAGTCAAGAGT
TATTTTCTTTTAAAAAATTTATAAAAATTTATAAATTAAAAATATTTAACATATATCTTT
TTAATTTTATTTTATATGTTTTTATTTTGAATAATTTACATATTTTATTTTATCAAATTA
TAATTAAATTTGATGAATTAATATATAAATTATTTACATAATTTTTTAAAATTTATTTTA
ATATAAAAATTATTTTTAGTGTAATTATTTATGTAAAATTATTCATACACAAATCAGTAA
AATACTTATTTTGTTTAATTAATTATATTGACATTATTTTTTATGTAACATTAGTTAAAA
ATTATTAATTTTTTCAAATTATCAAAATTTGTAAATTAAAAAATAATTAATATATAAATA
TTGCTAATTAATATAAAAAATATTAATTGTTAATTATATAGTATCTCAGTTGAAGATTTT
TAATTAGAATGAAAATATTTAAATATCCACTTATTTTAAACATCATATTAGTAATGTATC
TCTCTTTTATTATATATTGTAATATATGTGTGAAGAGAAATATCAGATATGGTAAAAATG
AAAAGATTAAATATTATATAAGTAAGATAAGACTGATAAATCTAAGCATCATATATATGA
TTGTTTATAAATAAAATCTTCCTTATATTTACCTCCTTCAATTTTCCAACACTATTTTTG
AAAAAAATAATTTTATACTTATTTTAAAAAACAAATCATATTTTGAATTTAAACAAATTC
GCCCTCTATTTACTTGAATATTATATATACTATATTTATAGGATATAATTAAGATATGAG
TAGAGGGCCAGGAAGCTACCAGAGGACGTGAGGAGAATGATTAATGATCGAAATGCAGAT
ACATGGGTCAAACTAGAACTCGTTGACCATGTGAAACGCTTGGGCATTAGCTACCACTTT
GACAAGGAGATAGGAAAGGCCCTTCACAGGTGTCTCTCTTCTGAAAGATTTACTGGTAGA
ATCACAGACAGAGAAGCATGCACGAAACTGCTCTATGCTTTAGGCTCATGAGGGAATATG
GCTATGATGCAACATCAGGTATAAGATCTAATTAATCTAAATTGTATTTTAAAATTATAT
TTTTTTTATTTATAAAAATTGATGATTTATAGAGTTGACTTAGATGAATCTTATTTTTTA
TTTATATATATTTATAAATTGCTTATTACTGTTTTAATTGTATATAGGACTTCAATTCAT
GCTTTAATAATGCAGATATATTTGAGAGGTTGAAGGACAACAACAGCAATTTGAAGGGAA
GCCTTAGCAGAGATGTGAAGGGAATGTTGAGTCTATACGAGGTATCATTTCTCAGTTATG
AAGGAGAACAGATTCTGGATGAGGCCAAGGCATTCACTAGCTTCCATCTAAGGGGTGCCC
TCAAAGAAGGTAGAAGCAATACTATGCTCTTAGAACAAGTGAATCATGCATTGGAGCTTC
CACTTTACCACAGAATCCAAAGGCTTGAAGCCAGGTGGTATATTGAATCTTATGCTAAAA
GAAAAGATGCAAATCGGGTGCTGCTTCAATATTGTGCAGTCAACGCTTCAAAATGATCTC
CAAGAAATATCAAGGTGAGTAGTTTGTGTTGGAATGATCTTCGAGCCTCAGTTCAGTGAT
ATCCGCAAAGGTTTAACCAAAGTGATTGCCTAATAACTTCAATCGATGACATGTATGATG
TGTATGGCACCTTGGTTGAATTAGAACTTTTCATAACAGCTGTGGAGAGGTAACCTAATT
TATATATATATATATATATATATATATATATATATATATATATATA

>A01.173 655966 length 2431 cvg_7.0_tip_1
AATAGACAAGACTAACAACTCCACTTTTTTGTATTTCTCTTACAAAGAACAACTTGATAT
TAAAATGCTTAGTTTTCCCATGAAAGATAGGATTATAGGAAATAGCTATGGTAGCTTTGT
TGTTAACAAAAATCTCTGTGCTCTCATTCTGCACCATGTTAAGATCAATCAAAATTTTTT
TCAGCCACAAAGCTTGATTGACAACAGTTGCCGCAACATCAAATTCAGCTTATGTTGTAG
ATTGAGCAACATTCTCTTGTTTTCTCATTTTTCTAGAACTTGGACTTTCTTGTTTGGACA
AATAAGGCCCAAAATCAAGTTTATATTTCAACACCCCCTCGTAAACTTGATTTTGTTACT
CCAATCAAACTTCTCAACTTGATGAAATCTTCTTTCTTAAGTGGTTTGGTGAAGATATCA
GCTACTCAATCATGAGTCTTCATGTACTCCAAATGCAAGCATCCTTTCTTGCGATGCACT
CTCTAATGTAGTGGTAGCACGTATCAATGTGTTTACTTTAGTTAAGGTAAACTGGGTTCT
TAGCCAATGCTATTGCTAACTTGTTGTTAATGACAATCTTTGTCGACTCTTCTTGTGACA
AACCCAACTTTTTTAGTAGATTTTGTAACCAAATTGCATGGCAAACACATGAGGTAGGAG
CTACATACTCTACTTCACATTTATAGAAACTAACAATTGGTTGCTTCTTTGACATCAATG
TGAAAGCAATGTCTCCCATGTAGAACGCAAAATAAGTTGTGCTCTTGCAGTCATCCACAT
CTCCACTCCAATCACAATCACTATATCCAACAAGCTGGTGATCATCAGAAATAGAATAGT
ACAAGCCAAAATTTGTTGTACCTTTGATGTATTGGATGTATTGAAGAATTCTCTTTGCCG
CCTCCAAATGAGTGGTTGTTGGATTCTCCATGTAGTGACTAACAACTCCAACCGCATAGA
GAACATTAGGCCTTGTGCATGTTAAATACTGCAAACTTCAAACTAAACTCTTAAAGAGTG
TTGGATTCACTATTTCTCCTTCCTTATGATTTGATAGGTTGATTCCACATTCCATCAGTG
TATTGACTGGATAAGAGTCGTCCATCTTGAACTTCTCAATCACCTTCTTAGCATATCCTT
CTTGAGTGATGAAGATGCCTTTATCTTCTTGCTTACTTCAATGTTGAGGTAGTGATGTAA
GACGAATGTCAATCATCTCGAACTCTTTCGTCATCTCTTTCTTAAATTCATTGAACATGC
TTGGATTGCTACCTATGAATATCAAGTCATCTACATACAATCACACAACCAAAACACCAT
TATTTTGGGCTTTGATGTAAAGTGCAGGCTCATATGGACACTTGATAAAGTTTCTCTCAT
GTAGGTACTTGTCAATTCAAGAATTTCAAGCTCTTGGAGCTTGCTTCAACCCATAGAGTG
CCTTTTTTTAACTTTAAAATCTTGCCTTCTTTTCCCTTGACTTTGTAGCCTTGAGGTTGC
CCAATGCAGACTTATTCTTCAAGGACTCAATTAAAGAAAGCAGATTTCACATTCATTTGA
GGTATCCTCCAATTATTTTGAGCCACTAACGAAATAATTAGTGTAACAATTTATAGTCAA
GCAACACGAGAAAATACCTCATCATAGTTGATGCCACCTCTTTGACTACTGCCTTTTACC
ACCTCTTCTTCTTTAGCATTCTTCTTGACTTTGTACAACCACTTCACACCAATCACCTTG
TGCCCTTTCGGATGTGAAATTAGCTCCATGTGTCATTCTTCTTGATTGACTTGATTTCTT
CGTCCATAGCATTTTTCCAATTCATGATCTCAATGGCTTCTTGGAAGCTCATGGGCTCAC
AATCAGCAAATAGACAAAAGAGAGTAAGATTATCTTAATTTTTAGCTACCTTATAAATTT
CTTATAAGCTCTTGAAGAGTGGAACTCTTTCAATTGGGCTTTCACCCTTTTGAGAATTTG
AAATTGATGATGTTGGTGGGGTAGTAGGCTCCTCTCTTGCTTGATCTATCTTTGATTGCC
CTATGCCATCTTCTTGGAAATACGAAAAGAAATTGTAGTTTCCATCGTATGGTCCCCAAT
CCCATTTTCCTTCTTCATTGAAAATGACATCTCTATTTTTGATTGTCTTTCTCGTATTAG
GATTTTAAAGCTTGCAGCTTTTAGAATTGGAGTCATAACCAATGAAGATGTACTTCTCAC
TTTTGTCATCCAACTTGCTTCTTTTTTCATCTAGTACGTTCACATGAACACGACTTCCAA
AGGATCATAAATGTGAAATGTTGGGCTTCATTCCACTCCATGCTTCTTGTTGTGTTTTCC
CCCATGCACTTTTTGTTGGAGATTGGTTGGAAAGATAAACTGTGTAACACTCCATTTTTT
GTAAAATAAATTAAAAACAATTTTATTTAAA

>A01.326 656272 length 3126 cvg_8.8_tip_1
TATATATATATATATATATATATATATATATATATATATATATATAATATTCCTAATTAA
CCTTAAGGGCATTAATGTTAGAACCAATGTGCCTAACTTTTTAGAAAAATAAGTCACACT
GTTTATGCAACTTACAGAGGCCATATTCAGGACTTAGCCGCGCCAATGTCGCATTTCCCA
TACACTGCAACACCAATTAAAGGCATCAACTTTGATTGATTCATTAATTATATCATCATG
TGTATTCGTAATTACAAATTTTAAGTGCTAATATCATCCTCTATCTGCTACCGTGATTTT
AAATTGACGACGCATGTTATATGTACTAACTATAATTTACCGTAATGCCAATAAATGTGA
ATTAGAAACTGTTACTGCAACCATTTTCAAAAACCTTGGTCAAAATCATTACAGACTTTT
TTTTAAAAACCTTGGTACTAATGATGCATGAGAAGAAAAATAAAATAGGTGAACCTGAGG
AATAGCGAAGATTGCAAGGGTTAGACCGGCCATGAAATCGCACTTGAACTTTTGGGCATT
GTAGTTATGGAGTGAAGGAAGAATGGGAAACAAGTCTTGCAACAAGGCAAAGGCACGTTT
GGAAAAGGGTTGGTTCCTGAGATAAGAGAATGTCTTTGGATTTGGATGTGGCAAGAGGGT
GTCCTTGACGTTGTCCACGACCTGACGCAGCATGGAAGGTGGCTCTGGAGCATTGAGCAC
CCACTTAGCCATGTTTTTCTCAATGTCCAAAATCTCTCCTAACGTGGTTTTGTTTGAAGC
AACCACCTCTGAGTTAGTAGAGCTCCAACGCATTTCAAGAACCTAGTGCTGTCAGAGAAG
GTGCTTCAATTCTTCACTCCTTCTAGCTAGCTAGCTAGCTTCTTTATTTGGACATGCATG
CCAGTTATTATACACGCAAGGACCAGGGAACTTCAATTGTTTTCCTATTGTTTAATCAAC
AAATTGGAGCAACTCTTAATCTTTTGTTGAGTCGTATTCGCATCTGAATCTTGTTTTATT
TAGAGTATGTTTGCCACATTTCTATATAAAAATAGTTTAATTCTCATGTTAATATAAAAG
TTTTTTATATTCTTAACTAATTACAAAAATATAACCTTTTATTTATTTTATTAATCATAT
TATCAATACGGAGTATCTTTGATTTTATCGATGATTAACACCTTATTTAAAGAGATCGAG
TTGAATATTATTTGAACAAATAAATTATTGATATTTTTAAAATAATTATTATAAAAGTAA
TAATCTGATTATATATGATAGTTTATGATTAAGTGTTAGTATATATAAAATATATTCACA
CCATAAGGAATGCTAGCAATATTTTCTATGATATTTTCCTTCGAGTATTTTTTTGTGATA
GGTGAAATTTGAAAACTTAATTTGAATTCCTCTTTGCACCATTAGTACATTCCAATTAAT
TGTTTTGAAAAAAAAAATCACTTCTAACAATTTTTAATGTGTTTATTTAATTTAAAAAAA
ACATGAGTTTCTTTTATTTTGAGAACCTAGTTTGAAAAAAAATGAAATTATAAATAATTC
TTAAAATAAATAAGAGTTTTTTATGATTACAAATAAATGGAAAATATTTTCTTTTAAAGA
AACAAACAAATAGATCTTTAATAAATTAATTTATTATTCAATAAAAATTTAAATTATATA
AATTTAAAAAAGAGGGTGTTATATTTTTTGTATATAAACTATAACATTAATAAAAAGTGA
ATGAAAGAAGAGGTAAGTGGTGGATAAAAGTTAACAAATTAATTATTAATATTTATCAAT
AAAAAATTAAAAAGAATATAAATAGGAATCGCCGTAAAAGAATCTAATTAATTAGTTAAC
GGATGCAGTGGAGCGATTATTTTAAAAGTTGAATTGATATATGTGTCTCTCAATAGAATG
CTGAGGGCGATTACAGAATAAATTCATTTGTTTACGTGCAGGTGTTTACCTCTTCCTAAT
TAGAATATAATATATAGCTATCAGAAGTAAACAAAAAAGAAAAGCCTTGTCTGTTCTTGA
TGCTGAAAGAAAAAAGGTCCATAAAAAATATTAAACTATATTACAATTTGTCTGGCATGA
ATCTGCCTGCTAAAGCAATTAAGGAGACAAGGCTATAAAATTATACATTTTTATGCATTA
GTGTTTTTTTATAAAAATAATTTATAAATTAATTAAAAGTTAATAAATTAATTTGAACTT
TTTTTAACTGAAAATTAATTTGAACTTCACCAAGTTAACTTGAGAAAATAAATATATTTA
TAAGTAATTATTAGTTTAGTTTAATTTTGATAAAATCTGAGAATAGAGATTTACGATTTA
ATTGTATTTTTGTTCTTGTAATTAATCAAATGAGTTATTTTAACTGATTAAATCAAATTT
TTATGCTTTTAAAATTAATAAAATTCTAATCTAACACTTAATTTGACAGATTTAAACCCA
CTGTTCTTTTTTTGTGAATTTAAATTCACAATTCTATACTTTAATACTATATATAAGAAT
CGCTATGACTCTTAACTTATTTAAAATATATATTATATATAACTTAATAGTGTTTGGTAA
GTCATTCTAATATCTTATAAGCTACTTTAACTTATATTTTTTAATATTATATATCTTAAT
TATGGCTTCATCATTCTACATTAAATACTTTTTTATATAGAATTGTATTTTTTATATTTT
AGTTACTAAAATAAGATCATATTATTTATGTAATATTTTTTTGTTTGTATTTTATTAAAA
AATTAAAAATTAAAATATAATTTTTAATAATATCTTGAAAATTTATTGTATTTAAATATT
GTAATTAAAATTGAAATAAAATTTTAATAATATCTTCAAAATTACTATTATTGTTTAGTT
TATACATTTTACTAAAAATATTATATTAATAATAATATCTTATTTCAGTCACTAAATTAA
CTGCTTAAAATAATAGCATACTCAATTTATTAATCATTAATTATTTCTTCTTGTATGTGA
TTAATTTGTTTTGCGTTTTTTATTTAACGATCGGTAAAATGTTTCTTTCTCTTTTCTGTT
TCTACTTTCCAGTCAATTTTTTCCTTGTGTTGAGTTGGACTAGTTGCCAAAGCCCAACTC
CCCATG

>A01.340 656300 length 3243 cvg_9.2_tip_0
TGGAAGAAGAAAGAATTTTTTGGTTCGACGCATAGAATTAGCTAAGCATTTTCTCCGAAC
AAATATAGAACCAGAATGGATGGTTTTATGTCTTTTACCAGTTCTTCCTCCCGAATTGAG
ACCGATTATTCAAATCGATGGGGGTAAACTAATGAGCTCTGATATTAATGAACTATATAG
AAGAGTTATCTATCGGAATAATACTCTTATCGATTTATTAACAACAAGTAGATCTACTCC
AGGAGAATTAGTAATGTGTCAGGAGAAATTGGTACAAGAAGCCGTGGATACACTTCTTGA
TAATGGAATCCGCGGACAACCGATGAGGGACGGTCATAATAAGGTTTACAAATCATTTTC
TGATATAATTGAGGGCAAAGAGGGAAGATTTCGCGAGACTCTACTTGGGAAACGGGTTGA
TTATTCGGGTCGTTCTGTCATTGTTGTAGGTCCATCACTTTCATTACATAGATGTGGATT
GCCCCGCGAAATAGCAATAGAACTTTTCCAGACATTTCTAATTCGTGGTCTAATTCGAAA
ACATTTTGCTTCGAACATAGGAATTGCTAAGAGTAAAATTCGGGAAAAAGAACCGATTGT
ATGGGAAATACTTCAAGAAGTTATGCAGGGACATCCCGTATTGCTGAATAGAGCGCCGAC
TCTGCATAGATTAGGTATACAGGCATTCCAACCCATTTTAGTAGAGGGGCGTGCTATTTG
TTTGCATCCATTAGTTTGTAAGGGATTCAATGCAGACTTTGATGGGGATCAAATGGCTGT
TCATGTGCCTTTATCTTTAGAAGCTCAAGCAGAAGCTCGTTTACTTATGTTTTCTCATAC
GAACCTCCTGTCTCCGGCTATTGGGGATCCTATTTCCGTACCAACTCAAGATATGCTTAT
TGGACTTTACATATTAACGAGCGGGAATCGTCGAGGTATTTATTCAAATAGGTATAATCC
ACGGAATTGCGGAAATTTTAGAAATCTTAAAAATGAAAGAATTCGAGATAATAACTATAA
GTATACGAAAAAAAAAGAACCCTTTTTTTGTAATTCCTATGATGCAATTGGAGCTTATCA
ACAAAAAAGAATAAACTTCGATAGTCCTTTGTGGCTCCGGTGGCGACTAGATCAACGCAT
TATTTCGTCAAGAGAAGTTCCTATCGAAGTTCACTATGAATCTTTAGGTACCTATCATGA
AATTTATGAGCATTATCTAGTAGTAAGAAGTACAAAAAAAGAAATTCGTTCTATATACAT
TCGAACCAATGTTGGTCATATTTCTTTTTATCGAGAAATCGAAGAAGCTATACAAGGTTT
TTGCCGGGCCTATTCATATGATATCTAATCATATGATATCTAATCATATAGATCATATAG
ATGGTTGGTATCTAAGATAAGAAAATTTATGATACCGATGTAAATTCAGGTCTTCATGGT
TTAACGAAAATCATAGTTTTTCAATTTCTACGCAAATCAAGATAAAGAAAAGGCAGTTTT
CCAATCATTGACTCAAACCCATTGTTGAACCGAATCCCACTGAGTGGAATATGGAGGTAC
TTATGGCAGAACGGGCCAATCTAGTCTTTCACAATAAAGTGATAGGTGGAACTGCCATTA
AACGACTTATTAGCAGATTAATAGATCACTTTGGAATGGCATATACATCACATATCCTGG
ATCAAGTAAAGACTCTGGGATTCCGTCAAGCTACGGATACATCCATTTCATTAGGAATTG
ATGACCTTTTAACAATACCTTCTAAAGGATGGCTAGTCCAAGATGCTGAACAACAAAGTT
TTATTTTGGAACAACATCATCATTATGGGAATGTACATGCAGTAGAAAAATTACGCCAAT
CCATTGAGATATGGTATGCTACAAGTGAATATTTTCGACAAGAAATGAATCCTAATTTTA
GGATGACCGACCCCTTTAATCCAGTCCATATAATGTCCTTTTCGGGAGCTAGAGGAAATG
CGTCTCAAGTACACCAATTAGTGGGTATGAGAGGATTAATGTCGGATCCACAAGGACAAA
TGATTGATTTACCTATTCAAAGCAATTTGCGCGAAGGGCTTTCTTTAACAGAATATATAA
TTTCTTGCTACGGAGCTCGTAAAGGGGTTGTAGATACTGCTGTACGAACATCAGATGCTG
GATATCTTACACGCAGACTTGTTGAAGTGGTTCAACACATTGTTGTACGTCGAACGGATT
GTGGTACCATTCAAGGAATTTCGGTGAATACCCAGAATGGAATGATGCCGGAAAGAATAT
GGATACAAACATTAATTGGTCGTGTATTAGCAGACGATATATACAGAGGTTCACGATGCA
TTGCCGTTAGAAATCAAGATATTGGAATTGGACTTATCAATCGATTTAAAACCCTTCAAA
CCCAACCAATATCTATCCGAACTCCCTTTACCTGTAGGAATACATCTTGGATCTGTCGAT
TGTGTTATGGCCAAAGTCCTACTCATGGTCACTTGGTGGAATTAGGAGAAGCTGTAGGTA
TTATTGCGGGCCAATCCATTGGAGAACCGGGCACTCAACTAACATTAAGAACTTTTCATA
CTGGCGGAGTCTTCACTGGAGGTACTGCAGAACAGGTGCGAGCACCTTATAATGGAAAAA
TTCAATTCAATGAAGATTTGGTTCATCCTACACGTACACGTCATGGGCATCCTGCTTTTC
TATGTTATATAGATTTGTATGTTACTATTGAAAGTGGTGATATTATACATAATGTGACTA
TTCCACCAAAAAGTTTTCTATTAGTTCAAAACAATCAATATGTAAAATCAGAACAAGTAA
TTGCCGAGATTCGCGCAGGAACATACACTTTTAATTTAAAAGAAAAAGTTCGAAAACATG
TCTATTCTGACTTAGAAGGAGAAATGCATTGGAGTACCGATGTGTACCATGCATCAGAAT
TTAGATATAGTAATGTCCATATCTTACCAAAAACAAGTCATTTATGGATTTTATCAGGAA
AATCATACAGGTCCGGTTCAGTCTCTTTTTCAATCCGAAAAGATCAAGATCAAATGAACA
TTCATTATCTTTCTACTGGAGAAAGAGATTTTTGTAACCTTTTAGCAAGTAAAAAAAAAG
TAAGACATAAATTGTTTCGTTTCAATCCTTCTGATAAAAAAGAAAGAAGGATTTCAGATT
ATTCAATATTTAATCAAATCATATCTATAGATCATTGTCATTTTACACATCCTACTATTT
TCC

>A01.382 656384 length 3458 cvg_7.0_tip_1
AGAGCGGAAAAATTTGCCCAGGCGAGTTGCTTGCTTAGGATTGAAGTAAAATCTTTAGTC
TAGCAAAACTGGTTGCTAGCCCAGGCGAATTTGGGGTTAGAAATCTTTGTGAAAAGATCA
TTTTGCCCTTCCTTTTGACCTTATTTCTGGATCTAACAAACAATCATCAAAACCTACAAA
ATTATGAATGAATCTTTCATATTTAAACAACAACGTTAGTAAATGTACAATATATGTAAA
ACAACTAGATTTGAGGGTAGTTTATAAGAAAGTTGTTATAATTAAAAGATAAGTGGTAAC
AATTTAATCCTGAAAATAACTGAAATTTGGCACCTATTAGAACCATTCGTACGTGTGAAA
AAGAGTTAGCTATATCCGTTGGGGAGATTTTGTTGTTGTTGGAAAATGATATACTTAGGA
GGGTGAGTTCCATGCCAGAACTGTGTCTCACTAAAGCCACTTGGGAATCTCGCTTAGTGT
TGAGAACTACTTCTCAAGAGGATTAATGATCCTTTTTGTTTATATGGGATGAATTGTTGT
TGATGGTGAAACTTGGATACTTGAGATTGACCATGAGTGAGATGGTGGGTACGGATGTGT
CATACGTAAAACTCTCAAGGAATCTAAGTGTTGTTGTTGTGAGTAGGCACATAAGTTGAG
GGTGCTAAAAAGGCCCTCAATTTAGTGTTGGAGGTTGTTGTGGTGGCTAACAATGAATGA
GCCTATATAATGGATGGGTGGGTGAATCCCTAGATAGGTTAATGTCTTTGCAATCCTTAT
CGAGGTAAGCCACTACTCATATTCATCCATTTTTGCTAAAACCATATTTCTTCCGTAGGT
TTAATTCGAATCTCCTTGAATGGTTAGATCATATTGTGCGACTATGTTAAGAAATGTACT
TGGGTTAATCACTCAAAAGATGAAATCTCCATGAAGTCGAGTTTGTCTTTGGTGTTGATG
ATTGATGGATAAATCATGGTGATGATGATTGAGTGATGATAATGATGATGATGGTGTATG
ATGATTGAATTTTGATATGATGATTGATGAACTAATGATTGTTATGATATTCTTTGTTGT
GTGGATTCTGAGACTTATGCTTTATGTATGATTTATGCATGCATGCTATATTAAATATGT
GATGATAGTAGATCATGCTTTAACATGTCAACTTTTATCCTGTTTTAGTATGTTTACTTT
TTGTAAACTTACTCTTGCATTGTTACACGCGTCATTTGTGTTTGTGATGATCCCATATCT
GACATGTGCAGGGAGTGATGGATAAGAGGTGGTCTCCTATTGTTGGAGATTTTGTGGATA
TGCTTATCTAGACGTGAAGACACATTATTTATTTTAACCTTTGACTTTCAAAACGAGAAA
AATTTGTTTGTATTTTTATAAATAAATTAAAATAAATATTTTTACTTAAGTTAATTTCTG
ATTTCATGTAATGACAATAATTATTATAAAAATACTACAATAAAATATATTACATTTTAT
AGTAATAAAAAAATTATTTAAATCTTAAAATACTTAGTTGTAGAATCCCATAATTCATTC
AATTGGGTGACAGGTGTAGGAGTACTCGAGAAGGTAAGATCAATATTTTCTATTTAGGGT
GTGACATGATTGCATGCTTCTCATCTCTCTTTAGATTGTCCCGTTTCTTTCCACTGTTAT
TTTGTTTCTAGATCATGTCACTTGCTGGAATAATTAGCATTGAAGTCGGGGTCCTCGCAA
CCGCAGAGAAGTGGTTCAATATCTTTTCAAAGCAACTCCACCATATTCAGAACATTGCTG
AAAGAATTCATGGCGCTAAGCTCCATCAAGGTGATGATTGGCATATCAATGATTCGGTCA
AACACTGGACTTATACCATAGGTAATATGCTTCAATAGTTCTGCATATATAGATTTTTTT
TATATGTTTCTCATAAACGCACATAACACTAATTAAATGAAACAACTTATATAAATTAGC
ATACATAAGTAAATTTTAATTTATGAAAGAAGGTTTGGACATTGTTTGGATAAAACTAAT
TCTCAATAAATATTACTTTTTTCGTTCTATAATAATCATTAAAAAAATTAAAATAATTAT
CATTTTATTCTTTTTCATATAACATTAAATAATTTTTTATTTATATATTTATATTAATAT
TAATGATAAATAAAAAAATAGAAATAAATTACTGATGAGGTTAATTTTATAAAATATTTG
TTTTCATTTATCTATTTATTAATTTTCTTAGTCCGTATAAAATAACTTACATGTCAATTA
TGTCCATCATAATAAGATGTAGAAAGTAATAGGTAAAGAAAACAAGAACATAAAATTAAT
TAAATTTCTCTTATCAATTAAAATTAGTTGATGCAAGAATTAAATGTTTTTTTAAATTAG
ATAAAAAGTTTCTGTAAAATAACCTATGTATTTCCTAAAAAAAATTAACTTATGTATAAA
TTAATTTAAACCCTAAATTATCAACCTTAAACTCTAAATTTAGAGACGAATATCCCAAAA
AATTACATATTATTATTGAGCATACATGTGTTTCTCATTAAATTAGAAAATGGGTCAATA
ATAATTATTTTTCTAAATTTCTTATGTAGTGTTTATGATGTGATATTGATCTTGGCTAAT
TTCTTGTGAAACAGCAGACGGTAAGTCAGTAACATGTCAGGAAATTATTGAGTCTATTGA
TGAGCAGAACAAAACTATGGTATTCAAGCTCTTTGGTGAAGATATCGATAAGCAGTTTAA
GGTCTTTAACCTCATCTTTCAAGCAATTGATAAGAAGGATGGCAGTGCTGCAATTAAATG
GAGTGTTGAATATGAGAGGGTCACTGAAGATGTTCATCCCCCATTCGGCTACATTGAATT
CTGCAACCAATCTGTTAAAGATGTTGATGCTTATCTTGTCAAGCCAGAAGAGATCGTCAA
AAAGCTATAAAGAAAATAATACTAATAAAAAGTAAAAACTACTACTAAAATATGCAATTT
TCAATAAATTAAAATCAGTAGTGTGTCTAGAGTGTGCTTGTTAATGTTTCTTACGATGGG
TATATCCCTTGTAACAATTCTTTCGGCATTAGGCACGTCTCCATGTCATGCTTTGCCCAT
GGATGCATTAAACAGGACTCTCCCTTGTCACCCTCAAGGCGAATCATATTCGCTTCACAC
AGTGTTTTCAAAATGAACCTTCTAGAGGTTGACACGTCTCCCATCCGTTTCAACCCCCGA
GACTCTCATTCCTCCACTGCATTAACAGTCGAGCCTCCATGACTGGCAAGTGGATTAGCC
CTTACATTCGGACTGTCCTCTTGAAACGTTAATCATCCCGTGTCAATCAAGCTTTGTACC
TTGTGCTTGAAGGCCACGCACTGCTCTATGGAATGCCTCGAAGCACCTCCGTGATAGGCG
CAGGTTGCGGCACTTCTAAAAAAAAAGGCTTTCTACAT

>A01.449 656518 length 4272 cvg_8.0_tip_0
TGGAGATCTCCATAAACCATGACCATGCCTTTGTTAAACATTGTAAATGAATAAGTATCA
ATATATTGCCGCCATCTGTACCTTCCCAACACCCAATAGGTCAAATAATTCTCATACTGT
AATTGATTCTTGTTTGAAGCTTTCATGGTTTTCCATTGGTCGATTATTTTGGAAGGCAAA
CTTCCAGAGAACTGATTGCGAGAAAGATCGATGATGTGCAGTTTGGGAAATGTGCATGCT
GTAGGGCACCTTATAGATCCATACAAATGATTATCACGTAAAGCAACAACTTTCAGCTCC
GGATGAGTTCCCAGCCAACAGGGAAATGAATCATTCATTTGGTTATGGCTGATATCAATA
TACTCGAGCATTCTACACTTTAGCAGTGCTCTTGGAATTTGACCATGCAGATTGTTATTG
CTTAAATCAATCATTCTCAGTGCACTTGTTATCATATATGTCTGAGGAACTGGGCCAGAC
AATTTGTTTCCTTTTAGCACCAAAGACTGTAGAGATTGGATAGAACTTCCCAAACATGAG
GGAACCATGCCGGTTAAGTTGTTAAATGATAAATCAAGATGCACAAGAGATTTCAAATTG
CATATCAGTGGGGATATATTTCCTACCAATGAGCTGTGGGAAACAATTAAGCCCTGAAGA
CTTGTTCGAAGAGTTGTTTTCCCCCCCATCCAAATCGGGAAGGAATTGACACTATTGTTT
GACATAAAAAGAACTGACAGTTTAGGCAAGTCCCGGAGAAAATTTGGAAACTCACTCAAA
TTACAAGAACGCAAACCTAAAAATCCAATTTGAGAAACGCTTACATTGGATGGATTTTTT
CCATATATTAATGACAATTTATTGTAAGATAATCCAAGAACACGTAGCTTTTTTAGCATT
AGAAACTTGTCAAGTTCTAATTCTCCCTCCAACTGATTATAGGCCACATTAAAAAATTCT
AGGTTCTCATGTTTGAAGAGAGAGTTTGGAATTGCACCCTGAAGATTATTTTCTGCAAGA
AAAATGTAAGCTAAATTAGTTAGGTTCGTTATCCAGGATGGAATTTGTCCACATAAATTG
CTGTGATATATGGATAAGGCAGATAGCTGAGTGAGATTTGCAAAACATAATGGAATCTTG
CTGCCAATATGAACCACGTTAAGATCCAAATCATCTATTCCTGACAGCTTACAAATCCAT
GAGATGGTGTCAGTAGTAAATTCATTAAAACCAACTCTCAGGGTGTGCAATTTGGTAAGA
TTTGCCAAGAATGAAGAAATATGGCCCTTGAATGTGTTGTTTGCAATATCTAGAAATGTA
AGCTGAGAGAGGTTTCCAAACGAAGAAGGAATGATCCCTGAAAAGTTGCATTGAGAAATT
GATAACCAAGTCAAAGACTTGAGATTTCCAATAGATGCAGGTAGTGTACCATAGAAACTT
GTGGAAGCGAGTTTTAAGGTGATAATTTGTGCACTTGAATGAAAATCTGGAAATTTACCT
CTGAGGTTTAGGTTATTTTCCAAATCCAGATGTCTCAAGTTTGCAAGATGGAATATTCTA
GCTGGAAATTCCCCATATAGTTCACAATTGTAAAGAGAGAGTTGACGCAAAGATGTAATG
TTTGTGAATATATCAGGTACGGAAGATGAAATGGTCACCAAATCAAGAAGAAGTATTTCA
AGATTAGTTGAGTTTTGAATTAAGCTTCTTAGAGTGGATATTTTCAAACTCAAAAGATAG
TCTGCATTGTCAGAATCAGAATAAAACGTCCCACATATATCAACAGACAGTAACTTGGAC
AATCGTGAAACTTGTTGTGGGATTTCACCAAAAAAATAGGCTTGAGAAAGGTTCAGATAC
CTTAACTGTGAAAGCTCACCAATCCTAGATGGAATTCGAGAGTAATTGAAGTGATTATCA
GCAAGATCAAGGCTTTGAAGGTGTTTGAGGTGAAAGAGGCTGCTATTAGCGTCCATTGTA
CCATAGAGTTGGCTGCTACTGAGATCAATGCCAATGACATGATTTGTTTGGTGATCACAT
TGAATGCCATCCCATGAACAGCAATCAGTGGTTGCATTCCAAGATGCTATTTTTGGATAA
CTGAAAGGATTATAAGAAGCAGACTTACTAATAACAAAACTTTCCTTAAATTGCACCAAC
GCATAGCTTTCATCTTCATGGCATCTTGTAGGTGGAACAAAAAGAAGACACTTAGCAACA
GTAAATGAAAACAGTGAATAAATTAAGAGAAACTGTGTTGACAGACCAAAAGAATCCCTA
AACCCCATTGTATCTTTTGATAATTTATAAGCTGAATTGTTCACATAAAAAGTGAGATGC
ACGCTAAGTGGTATTTATACTCGATTAATCAACTTCTCATGCAAAAGTATCAAACCACGT
GCATTGACTGTAATTTAAAAATTAAAAATGTTAACTTTATGAAAGTGATAAACAGAAACA
GTGGCGTACATTTTGGGTAAAGAAAACCATGGGTGCTGGTCTATTTCGTTAATAGTCCAG
ATATAGTTTTGCCATTAAATTCAAGTTTCTGTTGCGTTTACAACCAATTGGCTATTATAT
TAGGCTCTGCGATTTTTTTTGTTGTCCTTAAATTAGTTCTTTTTTTTTTCCAATCCCGTA
TACTTCAAGCGTGCATTTTATTGAATAATTGCATCATTTTGGTCATCGAAATAAGTGTCA
ATGGTCAATTCAATTTGCAACTGAATTAATGAAAATTCAAATAGAATTGTATGAATTACT
ATAAGTTTAAATTAAATTAAATTATTTTTAATATATCAAATTAGTTCAAAATTTTAAAAC
GATTTCTTAACTTATATATTAATTTTATAATATTTATAATTTCTAAGAAACTAATGATTT
CTTAACTTATATATCAATTGACAATTTATTTTATAATTTTGTGTTTAAAATAAAATAAAT
AATAATTGAACGAACAAATTGTTAACAAATATTTTGCACATGATCTAACGTTAAAATTTA
GTGTTTATTTTTACAATTGATTTAGTTAAATTACAAGATGAACTAAATTTAATTAAATTG
TTTATAATTAATTAATTATTATAAGATGATGTCGTGTGATGCTTGTGTGTATGTTTATAT
TTACATCTGCGAAAAATCTCATTTTAGGTGTGAATAGTAAGTTTTAAACTGTTTGAGTTA
AAATTAATGAACCTTGAGTGATAGGAAGGAGGTGGGTTGAATATAATGATGAGGTAATAA
TGTTTAATCATAACATATATGCATTTATGAATAACATTGCATGTGAGTAGGCACATAAGT
TGAGAGAGCTTGGTGGGCTCTCAATCAAGTGGTGGAGGTTATTGGTGTTGGTTAACGAGA
ATGAACATATAGAATGGATGGGTGTATGAATCCTTAGATAGGTAAAGGTCTTTGCAAGTC
TTATCAAGATAAGTCACTACTTATACTCATCCATTTTTTATATAAACATATTTCTTCCGT
AGGATTAATTCAAGTCTTCCTGAATGACCAAAGTGTAATTATGTTAGGGAATGTGTTTAA
GTTGATCATTCGAAAGGTGAAATTTGCTTGGAGTAAAGAGTTAACATAATAGTTAGACAT
GTGTATTGATATTTGTAATTGAAGAATGATATGTTACTTGATGAGTTGTATAATTACATT
GTTATTGAAAATGTGAAGAATTTTCTACGTATGTTTCGAAATGGTGATCTTACGGAATTT
TTAATTATATGATGTTTCTTTTAAAATGAGTTTACCCTTACATTGTATGTTGAATTATGA
TGATTGTATTATTTCACACGAAAGCATATTATAATGTAACTTTTGAAGAGATGTCACTAA
TGGTTGATCTGGACTTGGTGGTGGGCTTAGGGGAGAAATCCAAAAGTAAGTCATTTATTT
ATGCTTTGTTAGCTTAGGGTTTATATATGATTATGGATCTATTGTATTTATTTCCTTAAT
GAAAACTTTAAGATTTATTTGGAGATTTGTTTATGATGCTTGGATGATGTAGTGTCTTGG
GATACACATATATTTATGTTTGATGTCTTGAGGATCTTTTATGAGTGATATTTATGAGAC
ATGCTTGTATTCACACAAATATTATAAGTATTTTTGTTAATTAAACTAATTTAAGAGTTT
TATAAGATATAAAAGTAAATTTTTTTAGGTTAACGTCTTAGTGTTACATGTAATAGTATC
TAGATCGTTGCACATGGCACAAGGTGATATTATTATTATTATTATTATTATTATTATTAT
TATTATTATTAT

>A01.496 656612 length 5427 cvg_8.7_tip_1
TAGGAAAATAAACTCTTTACTTTTTGTGACACTTAAAAGACTTTGGTATAGCATGTCACA
TGTAATTTTAGGTCATCCCTTATTTTATATTTCATATTTTTTATATAATAATGATAATTA
TTATTATTATTATTATTATTATATTACTTTATATATATATATATATATATATATATTAAA
TTAGACTATTTTATTTTTCTCACTAATTAAAATTAAAGTGCTACTATTTTAAAATTGATA
TTTAAATATTTTTTATGATATCAAAAAATTAAAAATAATCTTGTAAACTTTAATAAGTAT
TTTTTTTATGAACTCGAGATATCCTTCCATCAAGAGGTAAAGACTAATTTATCGAGATAT
AAGATTTATTTAAGAGATTGATCTCTCTCAATAAATATTTTTACATAATACTTATAAACC
AAAGATAGAACTTCTGAATTATTTATTGATTATGTCACACTATGTTGGTAACATTAATAA
GTATTTAAACTAACTTACATAAATTTTAAAATTATACCTTTTTAAAAAAAATTGAGAGTG
CTACACTATTTACTAACATTTTAGAATTCAGGAATTTATTAAATGATGTTTCATTTTTTT
AAAAATAATTTTTTATAACAAATAAATAAATTATATTAAAATATTTTAACATCTCAAATA
CGTAAAAATAAAATGTATTTATGTCTATTTAAATTTAGAAATTATCTTATCAATTTTCAG
ATAAAAAAATAGCAAAGTTGTACATAATTTAGATTTTTACAAATGCAATAACATAACATT
TTTTTTAATTTGTAATATCGTTTGACATTATTAAAAAGTAATTAGTATTCAAATATTATA
TTCATATTTTAAATAAAATGCAAGTTTTATCTTATCGTTCTTTTTTAGTTTTATGTCCTT
TTTTATTGGTAAAAATTATCAAATTGTCAACAATATTTATTTTTTGATAAGAAAATAAGT
AATGTTATAAAATTGCATTTTATTACTTAGAAAAAAAAATATTTTTTGCTGGAAAGAAAA
AACATCTTTATATATAGAAAGCAAGTTTTATTAATTTATATTACTTTTTTATTCGTTAAA
TAAATAAGTAACTCCTACACAACTATATAACTTAGTGATTTTGTCCTATACACTACGGTA
AATTTGTCCCAAAACTATGAAATTCCTCTAATATATAAATAGATCCTTAACATAAAAATC
ACTTATATGAATCAAAATGAAATTAGACATATTCTACCAAACAATATTGATTAAGGACGA
AAAGGTTATGCATTATACCAATTGCAAAGTACCATCCATGAAAAATAAAAAAGAGGTGTT
ATTCATTGTATAATATTTTTTTATTACAATCATCTATGAATATTATTTCTTTTAACAACC
TCATTTTTTAACATATTTATAACAAATGATTACTTTTTAATGCACTCCTGCAAGCAAGAA
TTCACCGCAGTAGCCGCAAGACCACGAGCATCTATCACATAAAATTATTAAAAAGGTGTA
ATTAAAAACATGGTTAAGTCAATCATAAAGAATAAACCTTGAAAAGAGACAAATGTTGTA
AGAGAATACATACCAATGTTGATATCACTCGGCTTGTTAATGCCACAACGAGTAATACAA
TTGTATAGACTTGAGGGTGGATTTTTAGGACATTTTGAAACACAAATAGCATAACATATA
GGATACCCAATGTTAGCTAGAAAACAATCTATGCCACATTGCGCAGGACATGAAAGTTTA
TCAGTTGCGCTGTTTGGCTCAATTTTCATAGATGGAGAATTATAATTAGCTTCTGCAAAA
CCCAACACAATCATGATCATGACTGCCACTTTGATAGGTTTCAACTCGTTCTTTGCCATA
ACTTTTCTCTAACTCCAAATTTTGTATGTGTTAAATTCTTATTGTGATATTTCAAAGAAA
ATAAACAATTTATAGGCACATTTTTTTACTGAGCACAAAATAATGTTTTAAAATAATTTT
AACCAAATTAATGTATATATTCATTTTGACCAAGTCAATATATACTTATTATTTATGTTA
TATATGAATTAATTTGCATGTATTAATATTAATTTATTAATATGCTAATAATATTTAATG
CTAATAAATAAATAAATATATAATATTAAAGAAAGAAAAAAAAATAAATATTAAAAAAAG
TGATTGATTTAGTTAATAATAATAAATTTATCTTAAATTTATAATTTTTTCTAAAATTAT
CCTTGTCAATAATATTTCTTCTCTCCTAATGATTTGTCAATACATTTTTTTTCTTTAATG
AGGGGTATTTCTAATCTAAAAATGATTAATATAAAAAACATTATAGATTGAGTCTTATAA
AAAAAAATATTATTTTAAATTTGAATCTTATAAATATGAATAAAAGGAGTAGGTAACTTA
AATTATGCCTTCCAAAAAAGTATAACTTGAATGATATTTATTAAGTTATTAATACATACT
AATGATAATAAATATTCAATGTACAATAACAATAATAAATATTAGTTCGTATATATATTT
ATAAATACTAATAATTATACATTAGTAATAAAAAAAAAGTATAAATTTTTGGTTTCATTA
TGAATTGTCTCTTTCTTTCTCTTACAAGGATTAGGATTGAAGAATAGAAGAGTTTAATTT
TAAAAATTAAAACATTACTATTATTATTTTTCCTTCATACGTTAATTACTTGAAAGTAAT
TTTAGAGAAATAATACAATTATAGAAAAAATTTAGTGTGAATAACTAAATTAATTGTTTT
TCTTGATAAGTGTAAATTAGTCAATATTGTCTTTAATTAGGAACAAAGGGTATATAAGTT
TAAGACATATTTATTGTTATAAATTAAATTAATCACTATTTTTAATCTTAATAAATTAGA
TAATTGAGTCTTATAAATAGGACCAATAGAGTAGTATTTATGTGAACATTAAATAGTATT
ATTTATTGTACTCTCTTTGTCTCATGATAAATATCTTGTAGGAATAAATTAAAAAAAATC
TTAAAATAAGTATCATTTTAGCTTTTCAATATTGATTTTTCGGGCAAACTTGCATAAGTT
AAACCTCATTAATTATTCATCCAATAAATTTTGATAAGCTAATTAATACTCTCTCTGGTA
TCAAATATAAGAGAGGAAAAAATGCATTAATCTTGGTCTTAAATATAAGAAAATTTCAAT
TAACATCACCTTATTTAATGCTATTATTTTTAAAATATCTTTCATTTAATTGATGTTTTA
GTTTCAATGACTCTTTTTTATTCTTTATAAAAAGTTTCAATGAAAAACATGTTAGGAAAA
AAATTTAATTGAAATTTATGCAACTAAATGTAATTAACTAACTTTCATAGTTAATATGAA
ACAATTTTTTTTTCTTATATTTGAGATCAAAGAAAATATTTTTTTAACAAAAAGTAATAA
TTTATCTTGTATTTATTCCATGCACTCACCTCCTTAGCCCTTACAATCTCTCTCCTCCAA
AAAAAAACATAATAATACACTTTTTATTTATTGTACTTTATTTGTCTCATAATAAATGTC
ATGTAAGAAAAAAATTTAAAAAATAAAATAAGTGTTATTTTAGTTTTTCAAATATGGGGT
ATAAAACTAGGGTTTAAAGACAATAAAGATAGGATGAAAATAAAATTTTAGATAGGGCTT
GAAGATCACTAATGATATGATGAAAATAAAACTAACAAACATGAGAGTGTAAGATAAAGA
CTAATTTTCTAATACTAGAAATTCCTTTTTGGAATAACATATATCTATTTCAAAAATGTA
ATGTTGGAACTATGATATATAGTTCCAGAAATACATTTTCAGAATAGGTAAATGTTATTC
TAGAACAACATTTCCCAAAAAGAAAAAGGGTTCCAAGGGGTGTATCTCTAACAAAAAAGG
ATATAATGAAAGTTAAAATTTACAAAAGGGAGTGTGCTTAGTAATATTGAGGCTTTAATA
GTAAGTCTTGTTCAATATGTATGGCCTCTGGGCCTGAAAAAAAACTGCACATACCAGCTG
AACGACACTGTGTGCAGATTTTTTTAACATAGCACAAAATAATGTTTGTAAATAATTTTA
ACTCCTTCAAATGTTGAATTGGCAAATAAATGAAAATTATACTATATGTGAGACCAAATT
AATGTATATATATTTATTTTGACCAAAATTAATGTATATTCATTTTGACCAAGTCAATAT
AAACTTATTATTTATGCTATATATGAATTAATTTATTAATATACTAATAATATTAAAATG
TATAATAAATATTAAGGAAAAAATAAATATTTATAAAATATTTATGCTATATTAAATAAT
AATTTATTAACATTAATAAAATATTTTTTTTATACTATTTATGCTATATTATTTATTAAT
ATTAATTTATTAATATAATAAATATTAAATACTAAAAATTAATAAATATATAATATTAAA
GAAGGAAAAAAATAAATATTAAGAAAAGTGATTAATTTAGTTGATAGCAAAAAATTTATC
TTAAATTTATAATATTTTCTAAAATTATCATTGTCATTAATATTGTATCTCTTCTAATGA
TTTGTCAATACATTATCTTTCTTCTTTTAATGAAAAATATTTTTAGTTTAAAAATAATTA
ATATAAGAAACATTATAAATTGATAACATAAAAAGAAATAATCATTATTTCATACTTTGT
TCTTATAAATAAAACAAAAGAAATATGTAACAAAATCACTAGGAATGACCTAACAATGAG
ACGATTAGGATAATATGGATGAGGTCATTAAAAAAAAAAGGAAGGAGTATGTAACTTAAA
ATATGTCTTCCAATAAAATATAACTTAAACAAAAGTATAAATAAAATTAATAATTATACA
TTATTAATAAATAAAAGTATAATTTTTTTCTCATTACTGCTAAATAAACAAGAATAACTT
ATAATTTCCAATATTATATTTTTTAATTATAACTCAATCACTATATTTTAAATATAAATA
ATGATAAATAAAAGTATAATTTATTTCTTTATTACTAATAAATAAATAATAAAATGTTAT
ATAACTAAAAAATAATGATTTGTAGTGATATATTTAAAATTAATTAGCTTCTAATATATT
TATATTTATGCAGAAGAATCTTAATATATACTAATTTATATTAATTAATATTAAATTAGT
GATATATATTTATCATATTATATGTACTAATATTTAATAATAATATCATTATTATATATT
TATTAATTTATTAGTAAAAATAATAACAACAATAACAGCTGGCTGGTCAAAGGTGCCGCG
AGTCAAACTTTATGATCACCTCACCTCATCTTTTTTGGGTTGTTCAGTCTGCACTCCTCA
TTTTTAGACCGCCAAACCCAATCTTTGACCTTTATTATTTTTTACAAATGCTATATCCAC
TCTCCTTTTTTTTTTTTTTTTTTTTAA

>A01.508 656636 length 7460 cvg_8.0_tip_1
ATTAGTAATATATTACAGATTATTAAATATATTCTTAATTACTATTTAGCAATTATTAGT
AATACATTAATAAACCAACAAAGTATATGACACTTAATAGATAACTGAATTTTTTTAACA
TGATAGGAATTTGTGACCGTGTGTATAAAAAATATATGGTTAGAAAAGACAAAATTCGCT
TTCATAATATCTAGTTATCTGTATACATTTTATATAAAAAAAAATTATATATACAATTTT
TTTATAAACACAATTTTTTATAAAAAAATTAATAAAATTTTCAATATAATTTTTAAATAT
ACAAAAAATATTTCCCTCTAAATTTACCTTTCATATCATGCGTCAACTATCTAGTTAATT
ATATTTGTTAACATTATTTAATTAATTGTATTTGTTAACATTATTTAACTTAACGAGAGA
GTCAATGTATATTAAGAACTTAATACATTTATTTGTTAACACCATTTAGAATTTATTAAA
AATTTAACTCTATGTATAGTAATTTTATAAATTTATTAATTCATAAAATTTATTTTTTAA
GTTAATTAATTTTTATTATTTATGTTATCAGCGTTTGTATAGAAACTTATAACATACTTC
TAAAAAAAAGAAACTTATAATATTAATTATTTCATAATCAAATTATTTTGTAATAAATTA
TTATTGTTTTTAACATAATCTCTAACAAAATAAGGCAATTTATTAATTAGTGTTTATTTT
ACAAAACATTAATAGGTTTAAATATTTTTTTTCCGTATAACATATTACTATATTCAGTAA
ACAAAAACATATTGCTATATATTTTGGTTTTGGTCCTTACAAAATTATTTTTTAATCTTT
TTAATTTTATTTGAATCCTTGTATTTTTTTATTTTCTTCTATAATATTTTATTTATTGAG
TTAGTCCCTTTTAACAAATTTGGTAAGGACTGAAAGTAAATTATCTACATATATATTACA
AGGACGTACGAAGACAAAAAAATGAATATATTATAAAAATTAAAACAAAATAAAATGTTT
TATAAAAAACTTTACCATGGATCAAAACAAAAAAGGCAACACATTATAGGAAATAAAATT
ATATTTGAGCCTCCTTAACATCTCTCTTGCTTTTTAGTACATTAATGTTTTGCTATAAAC
ACTACTAAAAAAAAGGGTTTTTTCACTAACAAGCTTGTATGTATAGAAGTAGTGTTTTTT
TTTTATTATTATCTCGTTCACTACCTTTTTTTCATATCATCTCATGTACTACTCATTTAC
TCATTTATTCATAGAAACCATAAAAATACAAATTTCCTTAAAGTTAAAGAATATTTTGAT
TTTAGATAAATGAATTTTATTTCATTAATTTTTAATAATTTTTATTGTTTAAAAGGTAAA
AAAGTCTCATAAAAGAATATAATTAATAAATAATTAAATAAGTGTTTATTAAACTTTTTG
GTTCCTTCTTTCATGGATCGGCCATTTTTAGTCTCATAATTTTTTTGATTGTTTTTAGTT
CCTTAAAAAAATTGTTTCATTTTTAATTCCTAAAAAAACTTTATTATATTTTTAGTCCTA
AAAATTGTCTACATCACGGACAAAAAAAACGGAATGAATTTCTTTCTTAGGGACTAAAAA
CGGATAAAAAATTATAAGAACTAAAATAGAAATTCACAAAAGATAAGAGATAAAAAATAA
TAATAAATCCAATAAAGAAATACTATGAAATGTATTGCTTCTTGTTCTAGTGTAACTAAT
AGCCACATCATCTATAATGACTTTTTCTGTCCAAATGAAAATTATGTAAGGACAATTTTC
TCATGATCAGTTATCATTAAAAACCTCATAATTCACTCTCCTCATTTTGCTATTGCCTTG
AGCGTTAGAGTATTTACTGTGCCCAGAATCCTTGCCATTTCGGCTCGAACGCTCCTGAAA
GTAATAAATCACTAATTTCTCAAGAAAGATGCAAAATAATCATCAAATTATAAAATTTAC
AATAAACGAATACTTTTAAATATATACATTTTTTTATATTTAAAATTTTATATATAATAA
ATATGTATTTTTGAACATATAAATTATATTTTAAATTTATGATAAATAATTTATATCGTG
ATATGATATTATTTTTAATTATAAATGGTTTTAAAAATATATTGAATTTCAATTTGAAAA
CAGAGATAAAAAGATATATTGAAAAAACTCGTTGAAATTTTTTCTAAAAACATGAAAAAT
AATTCCTAAAAACGATCATTCAAAAAAACTACCATAGTTTATATATATTTCTTTACACTT
TGAGAATGCATTAAAATATATATACTCAATTTGTTTTCCAATTTATTTAGTAGATACGAA
TTATATTTATTAATTAATTACCCTTTTAAAGTTCCTTAAAAATTTATTCGTGAAAATGCA
GCAACTGTGATATGCATCAAAGAAAGTTGCGACTGTTCCCACTTGTGTCTCTTGATCATC
AACAACACCAAACGCTGCAACCGGTGTTAGATCTCATCTTCGCCACCTTTCAGACACTAT
ATATAGAGGGCATACCACAGTGCAATATTACACTATACTGCTTCATATATATCTTTTCAT
TTTCTCAGTCTTCTTTCTTTGATATATAACATACGTGTGAAAATGAGAGGCAACCAGAAG
TATGGGGCCATGGTTCCATTGTGATATTTTTAATCATTGCAGCCATACTTGTGTTTGATC
CACTTTGGATTGGTGCTCCTTCACCTCCAGAAAGATCATAACCTACTTTTCCACGTCAAT
AGCCAATTCATTCGTGTGGTGTGGTACGAAATTAAGTTCCTACAATTTAGCAATTTTCTT
TTTTAAAAAAACTGTTTTGAAGCTTTTTAAGAATGACGGTTCTCACAACCAATGGATGAT
ATTTTTTTTACTGGATCATCTCTACATTACAGTTCAAAATAAAAATTGTAACCCAATATA
TGATTTATCATATCAGTTCGCAACTTCATTTGTAAATTATAATTGGCATAATTTCTCGAA
TGAATTTTGTTAACTATATTGTTATTTATTTCTCATTTATCTATTTCTCATTATTTTTAA
TTTGTTGACATAAATAAAATAATATTTAGTATATTTAAATTTTTTCATTTTTTACATAAT
TATTTTTTTAATTATAATTATAATACAATTAAAATAATATTTTCAGTTGAAATAATAAAT
AAAAGTAAAAAAATATTAATATATGGGGTCAATTATAGATCTACAAAATTATGTTAAACA
CTCTCTTTGATAATTTTTGTATTTGAGTGATTTTTTAAGTAAAGTGTTTAAATACATTTG
ACAGGTCCTACAAAATTAAGATAAATAATTTGCTTAAGCAATTATACATTAGAGTTGTTA
TATAACAGGGTTAAAGTTCTTTGTATAAGATAAATTTTCTTGAAAATCTTAAGTGGATAA
AATTCATAAATCTTTATAAATAATTTTGAATGTTTGTTTTAAAAAATTTATTAAATTCTT
TAAAATTTTAAAAATTTATAATATCATTTTAAATCTTATGAATTTATATTTTATAAATTC
ATTAAAATCTGAACAATAAAATTATAATCATAAAAGTCTTTTAAAAAAATCTTAAAAATC
ATTATATTCTTACAAAGTTTTTTAAAATTCAAAGATTTTTTATGTCAAAATACTCTTTTA
AAATCCGAATTCAATACCCCTTTAGTATTTTTTGGTGCATTGATTATTGACTATAACATT
TAATATGAATAATAAATGTTGTATTTATACATATGTACTCATAATGAAGTAGTTTTATAT
TTTTGTATTTATTACTCCCTTATGCGAAAATAATTATCTTTCTTAGGTTATTTTATAGAG
ATACATAAAAAAAATAGATGTAAAAAATAATAATTTTATAAAATTAATATTATATCATCA
TTAATTCATTTATAGATTTGTTTGTCCATCATTAATATTATAAGAAATATAATATAAGTG
AAAAAATAATTAAGATTACATTAAAAAACTATAATGACAATTTTTTTGGGACAATATTTT
TATATATTATGGATTATTATATTTATAAAATATAATCTTTAATTAACATTCATCATACTT
TTTTAATATTAAGAAATTGTAAGGTTGATTTCGTCTTTAAAGAAAAAAGGAAGTCCCGTG
AGATTGAATCTCTTTTAGTGAAATTTTAATAAAACTAATATTTGTGGATAAAAAAATATT
ATTTAATGTTAGTTTAATACACAAATAAATTTAATAAATGTTTATTAAATGCAGTATTTA
TAATTATAAAATTGATTGAATATAATATGTAATTAACATTAATCATATTATTAATCATTA
TAGTTATTTAATGAAATAAATTTGTTAGATTTAAAAACGCCTCGAGCATTTTTACGTTGA
ACTAAAAGTTGATGCAAAATGTTTTTTTAATAAATATAATTATTAATAGTATGACTAATT
TTCATTAAATATTATATTTAGTACATGTTATTAATGATTTATTTAATAAAAATTTATGAA
GTCTATTTTATTTAATTAATTTAATATTTTCTTTTATAAAAAACAAAGATACATACTAAG
AAGTTTATAATAATTCACACACCTTAGTAAACAAATTGAGATAAACCTCTTTAATAATAA
ATTTAATATTTAAAAATATATAATTGTTAGTTAAATATTTTATTTAATAAACATAATAAT
TAATGCTATATAAAATAATTTCTACTTTAATATACGATTAAACACATTTTATCTTCTAAT
GGCTACTAAATAAAAATAAAATTAGTGCCCAATAAATAATAATTAAGGAGGACAGACCAA
ATTTCCAGTCCTTTAGTTTTATCCTGTTTGGACAGACCAAACTCTATATTTCTAATTAAA
GAAATTCTTAAAAGTTGTAGGTTCTATTTTGTATCCAAACAAGCCTTTTAAAAAAAAGTT
TGCTTCTTGACCATACTTTCATTCTTTATTGTTTGGACCAAATCATCATCAGCATTCAGC
AAACTGACTTCAATGTTTATCACAAGATCAATTAGTGCTCCTGTCTACTTTACCACCTTA
TACTCGCGATGAAAATACGAAAAATGAAAAGAAATTAAGACAGAGATAAACAATAAGCAA
CTTAATAACTTGGAATCACTTCCCGAACAAAGGACACAATTAATTTATTAAACAACTTTC
ACTAACAAGACGATAAACAAAGACCATGATACGAACTAATTAACACAACAGAACATGGTG
GATACATGTCATACATATTCAGTTCTCAGTTGCAAGTGTAGGTGGTCGATTTGCGTCCAC
ACATGTTTAATAGCAGGTTGACGAAAATGTCAAGGGGAATGGAGATGATTCCACCGAGGT
CGAGCTTGAGTACGGCGCAGAGGCACACGGCGGCTTCAAGATCAATAAGACCGGCGATGA
GGGGGCAGCAACCCTTGTCTGGCTTGTGATGGGGAGGCAAAATAGTGGCGCAAACATGTA
ATTCGGGGCACTTTTTGTTAGATATTATTGATGAGACAAGGGCAGGGGTCATTAGGGGGT
TGGAGCTAACCATGGAGAAGAAAAGGAGGTTGAGGGAGACCAGAATTAGGGCAACAGCTG
AAACACTCTTTGAAGCCATTTTCCAATTACTCTTTCTCTTCAAAGACTTAATTGGTGAAC
AAGGCTCTTTTGCTTCTGCTAGCAACCTGAAATTTATAGGCCAAGGATGTGTATGGTGTT
TTTTTTTTTTTGTCCAAATAAGTAGACTGTCTTAAATGTAGCATTTAATATTAATAATGT
TGTATTTATAAAGATATGTAATTAAACATATAGATGTTATATTGCATTTATTATACTATT
AAATATAATAATATAATTAAATACTTCCTTTATTGAATATAAAATATTTATTATTTTTTT
ATGAAAAGACAAACACAGAAAGAACACAAACAAAAATAACTACCCTTATATAATATAATA
ATACAAATAAAATAGTTTTTCAAATAGTTATTAAATTTAATAAATATGTGACTTTTTTGT
ATTTTATATAATTAAGTTTCTTTATTATTGATTAAAAATATCGTATATAACATACTTTAA
ATGTTAAAACTTCAAATATATTAATATAACACAGGCAGGAAAATCTTATATTTATAAATA
TTATATATTTATTACCACCGAGTGCACAATAAACTATCATAAAATTATTTTAACTAATCA
ATGATTTTGGCTTTAAGTTCTAAATATGGACTTAACCATATTTAAATATATATTAGGATC
TTTTAAAATTGTAATGAATTAATTTTCAATTTATTCGATATTTTAAAATTTATCATTTGT
AGTTATCGTTGTTGACAAAAATGTTTTAAAGTTCATTCAAAATTGTCATATGTTAAAAAT
CAATTTGATACAATCATTTTTTTTCATTGTATTTTTATTTTATGTATGAAATATATTATC
TTTCAAGTTTATTTGCTTCAAATGATTAAACCAACAATTAAAATGACGGATGCTATTCAA
TTTACTAACAAATTTTCTGTATTAGATAAGTTAATTCTCATTATTTTATATAAATAAATA
AACTTATGAGATTGAAATTTATAATTTAAAAATTTTGCTTGTAACATTGAAAAATATAAT
AAATAAAAAATTCAAATATAATGTTTTTAATTTACTTACACTTTTATTTTCTTTTTTCTT
CTTAAAAACATTTATTATTCTAAATATATAACATTATACGATGCATGCACTTTTACATCT
ACTGAAGGTGTGGTGTGTTGTTCGGTAAGGCAATTGGTTAATAGAGATGTGTTCTCTTTT
TATGGCATCCATCCGCTTGACAAGCTGTATTACTAGTAAACATACGAACTGCATTATGAT
AAATGAGGTTTACTATCATTTGGTTATGTTCTCATTTCACTGGTTATTGGCTCATCACGT
TTGGGGCATATTGATTCAAATTTTACCTTTTTGCATATTTTTCAGGATGCTAAAATATAC
AGCACAGTAAGAACAAAAAAAAAATAAAAAATTAGAAAGGGTATGAATTGGGATAGCTTC
TGTTTGTATGCTGAAGTACTTGTTGCTGCTATGATTGCAATTGATCGAGTTGGGGATCAA
GAGAGGTTGGAAGAAGCTCTGCTATGAATTGGGATACCCTCTTACAGATTTTGTTAAATC
CCTGTGCTTCATGGATTTGGTTTGACAGAGGCTACGCAATACTATCAATTTCGATCAGTT
CCAAATATATAATTTTCAACGAATCAATATAAAAACCTTACAATTCTCATTTTCAGTCAT
TATTTTGGATAATACATTTTAATTTTTAATTATTATTTATTTTAAAAAACAAGGTGAGCA
TGCTCGTCTTCTTATATAAATAAAGGAGAACTTGTATGTTTAATAATAATGCAGTTAAGG
AGGACTAATCAAACTTTTTTTAACTCGTGAAAATCAAAGATAATATTAAAATATTTATGG
TTTATAAGAGAGCTGAAGGG

>A01.516 656652 length 11082 cvg_7.6_tip_1
TGTGAACCAGATGGAAACTATACAGTAATGCACAAGATTACCAAATTTGAAACGATGGAA
ACTGGAAATTTGGTACTTGTGGACAATGCTTGGTGTGCATTTGGATAATTTGAAAGGTTT
GCTATGATTCATATTAGAGACCCAATATGAATCATAGTGGGTTCCAAACTTATGAAAATC
ATAATTCATGCATGCTGTTTAAGTTCAAATATTACCACTTATTTTATTTAGAACATGCCA
CAATTAATGTTCTAACCAGCTAGACATTCCAACATTCTACAATTTTATGGTGGCAAAATA
GTAAGTACTAAGCAATGTTCTGATTTATGAATTGACAAATATCCATAGTCTACCACTTAT
TCTTAAAATATTTTTAAATTTTTCTAGATATTTTGTTTGTGTTTCCAGGATGGTGACTGA
ATCTCATATATATGTCCATTCTGCTTCAATTGAGAAATACATTAATAAAAACATTCTTTA
ACACTCTTTTCATAGTTGAACACAAATTAAACTGCTGCAATAAACAAGACATCTTTGCAC
ATTATGCCTTTATCACATAATTTATTGTCAAAATTTGCGTTGCCATTATTTGCATCACCA
AAATGTAGTCCACAACATTTCAATCACATGCTTGAGATGCTTTGTAACATGAACTTTGAA
GCAAAGTTGAATTATTAGACGCATAGTTATGCAAAACTGTTTGGCAAAACACCAAAAGAT
CACTTGTGTATGTGTGTAATGCTGATCAATTAAAAGAATTAGTACCTCATCTAAGCCAAC
ATTTAGGGACATTTTTGTCATTGTAGAAGCTCTTGTAGCCAAGTTGGACAAGTTGCTGAA
CAGTGTTACCAGGAGAGCTTGGTAGCACCTTTAAATCATCAAAAATCAAGTACATGATTT
TCCACTTAACAAAAACACCATCCCCACGAGTCCCTTCATTAGAATCTTCATTCAGCATTC
TTTCTTTGTCCATCAATTTCCCACAGTAGCAACTAGTCTCAGCAAAAGTACTCAAGAACA
AATAACCATCCTTTTGACATTTGTTGCTACACATGAAGTACTTCGTGGGCTCTGTATCAT
CCACTTTCAGCTTCTGCTTCTGGCAAAGTGCTTCACAGGAATTGCAGGAAAAAGCAACAT
TCTCTTGCAAATATGGTTCCAGAAAACCTCATCCCTAAAATTCTCCACGCTATGGTACAA
ATTGTTGATGCAACCAATCTTTTGTGCTTCATCGTGCCCTTGCTTCTTTGAAACAAGCCT
TGTGATAGTTCCCATTGGAAGGGTGAGAAAACCGAATAAAATGTCTATCAAGTCTCCATT
TGCTTCAGCCACAACCACACGGTTTCTTTCTTTGTCCACCCAAAGGCTCAAGGGGAGCTT
CAGTTCTTGCTCGGAAGCCATGCAAACAAAATCACAGAAAAACTAAGGAACATAAAAGCA
GATTTAGTACAAAGAGTTACTATATCTCAGATGATTTTGTTGGAGGAAGGGAAAATATAT
AAAAGAGGATTTCTATTTGTTGGCACACTTGTCACTAGAGTAGAAGGTGACCCGTAAGTT
TCTAAACATTATTACACATTACTCTATGCATTATCTTTAGGAACTACTAAATGTTAAGTG
CCTTGATATATGCGTAACTTTTTCATGTAATAAGGAAATGACTGTAAGTGAATGGTCAGT
TATTTAATAAATATATGACTTTCTAATTTTTTTTTATTTACTTCATTTGTACTCCTTCCG
TCCTATTATAATTATCGTACAAGAGAAAACAATTTATCTCAAAATCATTGTCATTTTACC
TTTTTAATGTAATATTAATTATCTTTTTTCACTTATATACCTTATAATATTAATGATATA
CAATAAAATCTATAAATGAATTACTGGTGATATAAGGTTAATTTTGTAAAGTTACTACTC
TTTCATCTATTTATTGTTTTTTCTTGGTCTATTCAATTTTTTTTATTGAAAAATGTTAGT
TGTTAGTTTTGTTAAAAATATTAGTTGGGGAGATTTGAACATGCAATCTCTCCTCCCTCC
CTTCTCCCTTCACTCTTCCCCAATCATTAAGTTAACCTTATATCTCCTATAAGAATTGGA
ATAGAGAAGTGCATATAACATGCCCATTTGTTTCCACAAACAAGGTCATAAAAGTTACTC
CCTCCATCCCATTATAATTGTTGTGTAAGAAAAAAATTGTCTTAAAATAATTGTCATTTT
AGTTTTTCAATGTAATATTAATTACTTTTTTCACTTATATGTTAACTGTTGTAAGACCAG
GTGAGTGTGACAACTTGGCAATGCATGCTGCATGTTATGAATATGAATTGTTACGATGTT
GATTATGAACTGTCATGCTTTGGGATTGAGTCTAGGAGTCGACCCTCGGCAAAATTTATT
TGGAATGTCTTGTAATGATTTAATGATTGGATATGTTGTGATGAATGCTTTTGGTAAAGT
GGTATTTTCCACTTAAAGGGCCATGTTGATGATGACTCAAAGAGGGAAACAAATTAATTT
CCCTCCCTTCTTGTTATGTTTGTTTGAGCACGATGGAGGATACTTGCAGTTGGGAGTTTC
ATGAGGATCGACATGCATTACGAGGAAGGAATGAACGGACGAGGTAATGATATTGTGTTG
AAATTAGAGAGATTGTTGTGTTGGGAGTTGGGGCATGACCTTATACTCAGTGGGAATATA
CTCTCTATCTAATGCCTATTCACAAGTACCAACGTGACCGTTGTTCATGCTTCTCATCAT
GAAGAATGAGTGAGGGTTTGTTAGGTGAGGGTGGATGACACACAATATGTACACTCGGGG
AAAATCTAAACGATTCAAAGGAACCTGGGGGAATGTTGAGTGGTGATAACCCAACTAAGG
TTATTTTCCTATTAGTTTAGGGGACTCGTGGGCCTCACTTGGCATTCCTGACTAGAGTGG
AGCTATATCCATGGTTGGTGAGAGTGCCATGTCTAATGTGGACATGTGATATGTCCTCCT
AATTTCCATTCATATGTTGCATAAGACCATAAAGGTCTAGGAGGCTTAGTGGCGATGTTA
GGCCCAAGGTAGTAACAATGTGAGAGTAAAATGTAGAATAAGATGTCGTGAGTGATGTAT
GCTATTAAACCACATGTGGTGGTTGTTAGATCATATGTGAGACTTAACGTTTGTGTTTGT
GATTTTGAAAGGGATGGAGTACTCACCCCTTACACCAATATTTTTAGGCTCAGATGATGA
GCACCAGGATGGATCTTCGCTTGTGGGTTAGCATGTGTGGAAGAGTTCTTTGGGTTCACT
TTCGTCTGGCATGTATCTTCTTAATGGTGTGGTTGGTTCGCAGGGCTTGGATAGATGGTT
GCTCTAAGACTTAGGTTTTCTTGTTTGGTGTATTGATTTGAATAGACCTAGGTTTCAAGA
ACTTTTATATGTGTTCAGTGATCTTATTTACTTACTATTTACCTTTGATACTTATTTACT
TATGTTTGGTGGCCATAGAGGCTCATCTCAGATCTTTATATATACACATGATGTTATTTC
AAAGATGCAAGGTGTTATACTTAAAGTTTAAATATTTATGATGTATATCAACTTGTGCCT
TTAAATGAAACAACATTTTCTAAATATACATGTTGCATACGATTTTGAAAATAGACTACT
TCCTTTTTAAGTTAATAGCTTTAATTAAAAAGAAAAGGGTTGATGAGCCTTCATAAAAAG
TTTTATTTCAGTGAAAAATTTATCATTTTTTTTCTAGTACGACATTTATGAAAAGACTTT
GAACTCACTTGTTTATAAAGATAAAGAAAAGGTATTTGAAATGTATTTGTAAACCCATAT
TTTAGGGTGTTACATGAGCTCAAGTAAACAAAGGAGCAAACAATACAAATATCTGAAAGA
TTACAACATTTTTGTCAAAGCTTAAACTACTCTTACTTAAAGGAAAACACATAGAAACCT
TCAAACGTAGCTTGGACAAATATTGTAATTTGGGCTTTGTAACTTCAAGAAGGTTGTTCA
CAGGGAAGAGTGTAATTTTCAGTTTCAGAATAAAATAAGTTGTCTAATACAACAAAATAA
GATGAAAAATTGAAATTTGAACAACAAAATATTTCTCAAATCTGTCTCCCTTCTTAACTA
TGATACATTGTCAACTTCAAAGTTCAAACACCACTGATATGATGCCATTAAAATGCTAGT
AAGTAGAAAAATGTCATTGAAGTTATATTTTTCTAAAAGAACAAAAAATGTAAAGAAAAT
CAATTGTAGGAAAAGTATTTTGAATTCTCAATTGAAGCATAGATGGTGATCATTGAGTTT
TGATTAATACTTTCATAATTTAGGGTGTGTTTGTTTTAACGTTAGGTTGGAGAACCCATA
TTCCAATGCACACTTTGTAAGAAGTAGAAATTTGGAGCTTTTGGTTAAACATTTATTTGG
GGGCCTCCCAACAAAAAAAAATGCACTTAAACTATTGATGTTAGGACTCCAGGAGGTGAA
AAAGAAAAATCTAATACAAATATAGAGGAGAAATCCTAAAATTTATTTGACTGTTTGAAT
GCATAAAATTCTATTTTTTTTTTAAAATATATATACGAAGGAAGGAATAGAATCCACAAT
ATACCTTAATTGGAAATATGATCATAATGTTTACCGCCAACTGAGATATAGGGAATGTGA
GCCATGTTTGGGAAACCTCTCCTGTTTCTTTCTCAAATCGTTTCTCTACCTCTGGATGGA
AACCGAAAATTGTCAATTGTTGCAGACTGGTAAGTCTAACGCTCATTGGAAGACACATCA
ACTTGGAAAAATAAAAAATACTCAATTCACAAAGCAAGGAAAGGTTTCCAAAGCAGTCAG
GCAATGATTCTAACTTTGGAAATATTCTTTAATCTTAACACCTTGAGGGAAGTCATATCT
TGTAAAGCTAGCAAATCCTCCTCCTCTCTGCAATTGGAAATCCATAATTTCCAAAGGCGT
TGAAAATCTGTCGATACATTGAACCTACTACAATTAAATACAAAAAAAGAGTCCAACCCT
TTCAGCAACACTTCCTCTCTTAAAAATTTAGGACAATCGACAATTCCAATCATGGAAAGG
TGCGGGAACATGTTTTCCCCATACTCCCTTGATAACCTTTTAAACTTTGGTATATGATGG
ATGGTTTGAACTTCTAGGTCCCTAAAAACTACACCCCCATCATATGACTCCTCGTATAGG
TATTCTACATGATTCATGTCTAATGTTAGAGTCTTTAGAGAAGGTAGTTTCCCCAATGTT
GGAAGACGTAAAGAGTTTTTGCAATTCAACAACTTTAAAATGGTTAAATATTTGAGAGAA
GGACTAGACATCCATTGTGGGAAATGAACACCTTTATATCCTTCCACATCTAATCTCCAT
TGTTATTGGGTATCAGTTTGAAGCACTTCAAGAATCTCCTCAACATTTTCCTGTAATTTG
GAGTCTTCATTTGTTTCCCATGAGAACCACAACTTATTTAATTGCTTGCTTGACATATTG
GCATCGTTGGTATCCATTACGCTTTTTACATTTCCTAGATGCTTGATGTCAATATCTCCT
TTAAGCTTCAGTGGTCCTAATTCTTTCAAACGAAACCCTTTTTCTTCGCCGGCAAACAAC
TTGGTCAAAATCCTTAGGGAAGTCAACATCCCTATCTGAGGAGGCATGCTTGATAGTTCT
TGGCAATCATTAAAAGATAGTTTCCATAGAGCTTTTAAGAATATCAAACTATTAGGAAAC
ATTTTGAGATGATTGCAACGATCTAATTTTAATATTTGGAAATTCCACAATTTAAATAGT
GATTCTAGAAGATTTTTGAAACCACCCCAAGAAAGATTCAAGTACCTTAGATGTTTTAAA
AGAACTATTGAAGATGAAAATTTCTCTCTTTTAAAAAAATTGAGCACTTGCAAAGAATGA
CACTTTAACACATTAGGATGAAGAGAAAGTTAGTCACTATAGTGATATGACAATATATAT
GTCCTTAAAGATTTGACTGGATACATCTGCACTGAATCAATGGATTCCTTGCCTACATTC
TACGTTGACCTATGATTTGAGAGATGGTGCATTCTTCCAGGCATAATAGTTACTCAATTA
TCTTTTTTAATGCAACAAACATCTTCTGCAACAGATTGTGCAAGATCATGAACAAGATCA
TGCATCTTAAAACTTGTAACTTTGCCAAATTCTTTTGTCACAATATCTTGAAAAAATGAT
CTCCAATATAATTCATTGCAAACATCATCACCAACATCTTCAACATCTAATCTTTCATTA
GATGAAATGAATCCATTAGTCATCCAAAGTTCAATTAAATATTTCTTCCCTATGATTTCA
TCTTTGTGAAATATTGCACAATAAGCAAGACATTGTCTGTGCTCAATTGATAAATTTAAG
TAACTAAATCGTAGGACAGGAATTATGGAGTTTTCATTGTGTGGTAACTCCAAAAGTTTG
CTTTCCTTAACATTAAGCCACTAATTTTTGTTTCTTTTGAAGAGTAAATGACCTTTTAGG
GCTTTGGCAGCAAGAGGCACTCCTTGACACTTTTGTATTATCTCCTTCCCTATGTCCTCA
AGGTCTACCTGTTCATCCTTATTCGATCCAAAGGCTTGGTGTTTAAACAATTTCCAACAA
TACTTGTCGGGTAGAGTTGGTAATTCATAAGGACGTATTGTTCCCATGATTGTTGCAACC
TTTGATTAACGAGTAATGACTAAAATGGAAGCATCCTTAGCCCCACAAACCAATACAAAT
TTCAACCTCTCCCAATTCTCTTTCTTATTATCCCACACGTCATCTAAAACAAGCAACTAT
CTTTTTCTTTGAAGCATATCCCTAAGTTTTTTTTTTGTTGTGACCCTAGATCCAAATCCT
TGTAGGAACGCCTAGATGCTGCTTTGATGATAGATTTTGTCATTCTCTCTAAACTGAAAT
CTTTTGAAACACGCACAAATTCTTAACTCCAAGTGGTTGACTACTCCTGATTGAAGATGA
ATTGGACAAGTGTTGTTTTTCCAAGTCTACTTAAACCAATTATTGGATAGATAGATAAAT
CCTCAAAATCAAAAGCATCACCAACCAAAAATTCTAAAATTCTATCCTTATCTTCTTCTC
TTCCACAGACTTTTGGTTTAGTGATGAGAGGGCCAATTCGGCGCCACTCAAGGACTCCAC
TTATTCTCTCATGAACCATCTCAGTCAAATGAAACATAGTCCTTTCTTCACCAATTTCCA
TTAATCTCTCACTTATTGTTTTCATGTTCTTAGCAATCTTGTAACAGAAAATAACACGCT
TGGGATGAAATAATGATCAGCAAAAGCATTATACCTTGACTGATGGACCACACTTGACCC
CTTGTAACTCCAATCCAAGTCCTTCATAGGCACCCTTGTCAATGATGTCATCTAGGATGT
GAGCTGTATGTTTTAGGTTTTCGAGCCAATCTTTTATAGCCCTATTTGAGAATTGTTTCT
CCTCGGCATCTTCAAGTGTCTCCTTGATGGTAGTGAACAATCTAGAAATTTTTTCCAAGT
GTTGATCAAAACCAATAAATATTAACAACTCCTTTTGAACAAGTGAGTTCAAATTCCCAT
GCAAAGTGTCGAGGACAAACTCAGCCATATTGTATCTCTGCAAGATTGAAATGCAAAAGG
GATTGTATGAAGCAACAAGGAAGATGATGACTAACAAAGACAACTTTTGTGTGGGTAAGA
TGTCAAAAAGTTGGCTACTAATGAAGTAATATTGGAATAACTTTAAGCAAACTAAGTTTT
CTCAAACCAATAAGGCAGGGATCACTTATGAGAAGTCTTGAATTAATCTATAGATGCGAA
AGCAACTGCATGCACAAGGCACTGATGTAACATCCCTAATTTTATACTTTTCGATGACTC
TCACACTACGACACTCCATGTGGTGACACTTCACTCAACATCTTTTTTGGTCAGAACCTT
GCACCGGTCAGAATCCTTCATAGGTAGCCTTTTCTGAGACCTAAAAAATCAGCTCTGTCT
ACTTTCAAGATCAATGACTGACCTCACAAACCAACATAAGACTTTTTTTGTGTGTTTTGT
CCTTGATCACTTGTTTTCCAAGAAGCTTCCTAAAAGGTCACCTATCTCATAACTATTCCA
AGCCAAGCATGCTTAACTATGATGTTCTTAAGTGATGGGCTACTGAAAAGTAGATGCATC
TTGTTGGTATAGGTAGTACCAATTAATTCATTTAAGTTATCCTCAATTGTATAGTTTCAC
ACCTGCATAGCCCATATCCCTTTCTTTCTAGTGTGATTCATCGGGGTGTTATATGCCCAC
CAGCTTTTGTCAGGTTCGTCCTTGAACCTCACCGTACAGGAAGATAGGTTTACTCTAATA
CCATTTGTAACATCCTTGATTTTCAACTTCTCGGCGGCTCTTACACTATGACACTTCAAG
CGGTGACACTTCACTCAACATCCTTGTTGGTCAGAGCTATCAAGAAGTAAAAAATAAGGG
ATGTTACAACGAACATGGCATTTAAATGTCCAAGGGGTTTGGAGTACTATTCTTATAGAT
GAGGAACTTTGATGTTGGTGATGATGGTTTTGATTTACCAGTCACCCATATAAAAAGAAT
AAAATTGGTCAATGTAATTTCTTATATGAAATAAATTACAAAAAGAAAAGCTAATAATAG
AAGAAAAAATGTTGATAAAAAAGTTCCAAGTGTTTTCTCAAGTAAAATAAATTTTTAAAA
AAGGTGATCTAACAATGAGCTTTGTAAATTGGTACATACATATAATGTTTTGGTATGTGT
TAATATCACATTTGGAATATATAAGCTTGCTTTGTAGATGTTACAAAAAATTTCTCTTTT
AGATGCGTTTTTCTTATTCTTGATTAGTACCACTTGTTGTAGAATGTTCTCTGATAGCAA
TAGTTGCAGGAGAGCTTGAAATCAGTGGAAAAATGATCTAAGGAAATGTGTACGCCTAAT
TTGCCCTTTTCATGTCTGCATTGTTCCTATTTACATATTCCTAATGTTAATTTCCCTCAG
CTAGTAGTTGCTAATCTAAGTTGGCTAGTGATTTACAAGCTAACACTACAAAAAAGTAGG
CCTTTTTCTCAGTAGGTTTATCATTTGTGACAACCACTCTGTAAGAGGAATCAATAGGTT
TTTGGGCCAAGTAGTAGTAATAACTACTCAACAGAAAATAACACTAGCCCATCTCTTTGG
GGGATTTGAGAATAGCCAAGCTTCTCGAGGAAGAGATGAAGAGGATTTTCCTTATAAACG
AGTTTAAATTTACCAGTGGTAATGATAAAAATGGTTAGTGTATAATATTTTCTCAAAAAT
CAAACTTAGTCATTATAGTACATACAATGATTTTCTTTTTAATATTCTACCCTTTTGATT
TCATAGGTTAGGATACTTGTATGGAAAGATTAAACAAGCTTGCAACTTTCTAGAGAAAGG
CTCTTAAGCATGCTTTACTTTGTGATTTAGTTCATTCCTACTTGTCAGTTCATTTTATTT
ATTTTTCTACTTATAGATTGTTTATAAACTTGATTAACAATCCCCAAATTCTTTCTTAAG
AGGGCAAAGAACTTTAGGTTTCTTTTCCTAAATGGTGTCATTTCTTAATATACACATGAA
AAATATGAATATAGATTTCAACATTATTGAATCTAAAATTAGAAATGTTCCTTAAACCAC
ATGCCTAGCTTTGGGTACATAATAATTCAAGGAAAGAATTGTTTCATTTGGCAGTTCCAT
AAGTTGAAAGAATTGTGTATAGTAAATGTTCAATCAACCAAATTGAGAATGAAGATGTCA
TCAAATATGTTCTTCCTATAGCTGAATCATATGAATTTCAATTGGCAAAGCCCTTCCCTA
AGTGGCAATGTTGTGGTCTTCCTCCCTTCTTTGTGAATTTTTTATCATTTTAATCTTTTA
AGATTGTTTTCCACATAAGGATACAAAAACTAATTAATATATTATTGGAGTATAAGTGTA
AGGTGAAGTCCCACATCAAGTATGAATGAGAATATTGAACACCATATAAATGAGGACAAG
ACCCATAAACTTGAGCTTGAAGATTTTAGGTTAAAGTGTAGTGTTAAATTCACTTATGTG
ATTATTCATGACTCATTGGTGTCATTCTCTTTGGTATTTACCCCATTTGCTTATTGACAC
AATTTGCTCTGATTTCAAGTTTGACATGAGGCTTTGACAAAGGGATAAGCCAATTCAAGC
TATTTTCCATAGAGTTTGAATTGGAGATCCTACTTTGGTATCCTTGTTTCTTAACCGTCA
GATTATTGTTCTTTTAATAGCTCATGCTCCATAACCTGCTATTCTTCCAAACCTCCTCAT
TTTTCCATGTAAATTGAAATGAGTATGCTCTAACCTTGCAGGTTGGCCAAGAACAATTCT
TCTTTCGATTGGTCTTCCAGGTCCAGCCCTTTTCTATAATTATGAAAAAATAATCATAGC
TATTTGGTTCCTGCTCTATTTAATTATTTAAGGTCTTATCTAACCAAGTCAATTGTGATT
CTGCAAACAATGTGATAAAGATCTGAGAAACATAATTCTTTTTTTAGCAACAAATATTGG
CGCGTAGTAATCTTTCATTTGATAATAAAATTAGTTTATCTCATTATCTTTTTGTTGGAC
TGGATGCTTAATGTTTCTAAAATAGTAGTAGCAGAGGTAAAAGATTTCTAATATCATGTT
GCATGAGTAGTGCCGCTAGTTGGAAGGCCTTGTTTTACCTTTTCTGTAATCATAATTACT
GCCATGCAGGCCATGACCACAATTGATTCAGTAATAAACTTATGAAAAACTATTAATTTT
AGCTTCACCATATCAGAATCAGACTCCTAAAATTAGTTTTTAATTGTTGTAAGCAATGTT
TACATATAATATTAGTTATAAGCTAGTACACGTTAGCTTACAGATAGTGATTGAAGTATT
TAACCGACACAATTTTAATTTGACTGTGATGTCCATTTCAAATTTACTAAAGGTCTGCGC
CTCATTGACATTGTAAGCGGGTGCCACATTCATAATTTGCTG

>A02.25 601393 length 2097 cvg_6.7_tip_1
TTTAAGAAACATTTATATCAATAATTTATATTAGTTTAAGCTGAAAGTAAAAGATGAAAG
GGATTTATTAAGTCTAAGGAAAATAACCACGACACGAATTGAATGACAGAATATCCCTCT
CTAGCAAGGAACCAACCACACCGCACATAATTTAGCTGTTGACTGTTACTAGCTATTATA
TATATTTTCATAAGAGATACTTTTTTTTAATCAATATCCTAAGGACATGATCAGTGAAAT
CATTATATTTATTCAGCCTTTGACCTCACGAACAAGCTTTATGTCCTTAATTTTAACATC
CTCGGTCCCATATCTAGGAGCCAGCGTGACCGTAATACTTTCATCGTCATTTGCTTCCAA
GTCTTCCAACAGATTCATTATTGGCAATTTGAAAGAAGAGCTGGTGATACGTTTTTGGTG
CCCATGCGAGTGAGGCAATGTCACAAAGCTTCCCGCAAACTCGGAATCTAGGGGTCCTAT
CTCATCGTCACCTTGGTCGTTGATAAACACATCAAACTTCACACCTTCAGTGCTATCATA
CTCAAAATCTATCACTAACACCTCCTCCATGCCTTGTTCTTCTTCAACCTCGTTCCTCGT
CCGCGGCTTCGAACTCTTCAAAGTTGTACGTTCAATGGATTCCAATTTGAGAGGGAGTTG
TAATGTCTTGAATGTTGAAGCTTCTTCTTTTGCACCAAGATTGCGAGTCCGCAGATATTT
TGGTTTGATAAGCTTCCCAGCCGACAACCATGGAAGGTCAACACGTTGGTAATCATACCC
CATTTTCGTCGAATCGAGGCAGTCTTTGACCTTCACACGCACATAGTTCTTGTTCTCATC
GTAGAAGAAGAATTTAGATTCTAACCAATCATAATCATTGAAATCTTTTCTTCTTCCCCC
TGGTAACCGATCTTCTGTCTTCCATATGTTCCACATCCTATCCACATTTGAATGGTGAGC
AAAGAAAATGGGATCTCTTGCAGCCGTAGCCAACCTCCCCATGTCGAGATTAGGATAGTA
GGGTTCACCGGTCCATTTATGGACACTATTGTGCAAAGTTTCTAGAGAGCCTGCATTATT
GGTTTCCTGAGGTGCAGAACCAACATTGAAAGGTGCTCCCAAAAACTGTGATGGTGTATA
GTTGTATGCAATTGCCCTATGCACGTGTGCCATATTGCACTTCTCTTGGTACAAACACCT
CAAATGAGGGCTACCATTATAGCTTAGGTCTATGACAACATTTGCATGTTGGTCATTCCT
GAGAGAATCAAAAAGAGACGAATCTTTGTCCTTTGTGTAAATTGGAGGCATTATCATGCC
ATCAGGATGGTCCCCATTCCAAAATGGAAGAGCAAAGGTTGGGTCACCGATCAAGCTCCC
CAAGATTCTCTCATAGAAATAGAGATACCAGCGGTGCCAAGGCAAGAATATCCAAGATCC
GTGAACATTGAGCTCGAGGTCAGGGAAACCCTCTTGTCTATAGCCGCGACCATCGCAATA
GGCACGGTGGACAACTGGACATTTGCTTGTTGCCTGAAATTACGAGGGTCATCAGGTGGA
AGGGCTTGCATGCGTTTCACGGCTTCCTTATACTTGGCTATGTAATCACCAGTGAGTAAA
TGAGCAGGTTTTCGAATTCGAAGGGGAGTGTTAGGGAGCACGTAGTCTATGAAGGGGGAT
GGTGGGCAATAAGGGTCGTTTGGATCCTGGCCCTTTGGTAGAACGCAATTAGTTGGGTTT
GAAGGGGAGAATGGAGCACCAAAGGCTGAACCAGTGTTGTTACTACTGAGAGTAGTAGCA
CCGTAGAGTCCTCCAAGTCCAATTAGAATGTCCCTTCTATTATTTCTAGGGCTGTTGTTA
GGGTTAGGGTTACCATTATTGCATGCAACTTTGGAAGCATGATGATGGCGTTTTGGTTTG
CTAGGTTTAAAGCATGGTTTTTGAGGCGGTGGAAACATGGAAGAAGAAGAGCAAATATAA
ATGGGAAAGGATGCAGAGAGACTGAGGGAAGAAAAGGATGAATGTGATGATATAAAAGCC
ATGGTTAATCAGTTGCAAAAAAACTTCTGTGTCTAAAAATTGATCCAAGGTGCTTCC

>A02.229 601801 length 3042 cvg_6.2_tip_1
AAGACTAGAGCCATTTCTATCTCTAGAAATGTCATTTTTTATGAAGATTGTTTTCCTTTC
ACTGTCCAAAATAAACTTGATCCCGTTGCAGTCTTACTTGTGTCACCTTATTCCCTTAAT
ATTGATCGGTTTAGTGACTTTCCCTCGGAATCACCAACTAATAATCATATTACTAAACTT
GCTACCACTATTTCTGATCTTGATACTTTACAAATAGACACTCAGACACTTAGAAGGTCA
TTGAGACAGATACAAAGGCCAAAAGGGTATAAAAACTTTCACATCACATATCCATCATCA
ATTGTTGCCAATCTCTCTACAAATATTACTCTTCATTCTCTCAGTTATGTCCTTCCTTAT
AACAAACTATATACTTCCTATCAACAGGTCATCTTGTCTATTACACAACAAGTTGAACCT
CAATCATACAATGTGGCCTCTAAAGATCCTAACTGGATTGAAGCTATGAATGCAAAGATT
AAAGCATTAGAGGTTAATAGTACTTGGATTCTTACTGATCTTTCATAACATAAGACTGCC
ATTAGATGTAAATGGGTCTACAAAATTAAGCATAAGTCTGATGGTTCCATAGAAAGATAT
AAAGCAAGGCTAGTAGCTAGAGGCTACACTCAAATAGAGGGCCAGGACTATTTGGATACT
TATTCTTCAGTTGCCAAGTTGACTATTGTCAAGCTTTTATTAGCTCTAGCCGTTGTAAAT
CAATGGTATTTGAAACAACTAGATGTAAATAATGCCTTTCTACACTGTGATTTGAATGAA
GAAGTGTATATGGTTCTTCCTTCTGGTATACAGTTAGATAAGCCAAGATAGGTTTGTAAA
CTTAAAAGATCTTTATATGGTCTGAAGCAAGCAAGTAGGCAATGGTATGCCTGATTGTCT
TTCTTTTTAATCTCACATGGGTACAATCAGTGTACATCTGATTGTTCTTTATTTCTCAAG
CATGAATCTAAGTCCATTACTGCTCTACTGGTTTATGTTTATGACATTGTTTTTTCTGGT
AATGATTTGATTGAAATCTAGAATATCACACAATTGTTAGACAGTGCTTTCAAAATAAAG
GATCTAGGTGATTTGAAGTTTTTTCTAGGCTTTGAAGTAGCTAGAACTCATATTGGCATC
AATCTCTATCATAGGAAATATGCTCTAGACATCCTCAATGACACTAGCTTGCTTGGTTAT
AAACCAGTGTCTACTCCCTCTGATTATACAATTAGGCTCCATCAGCTTTTGGGTTCTTTT
CTTTCAGTTGAGGATGCTTCATCTTACAGGAGATTGATTGGAAAATTGATTTATCTAACT
AACACAAGACCAGATATCACTTGTGTTGTGCAACATTTAAGTCAGTTTGTTGCTAACCCT
ACCTCAGCTCATCAACAAGTTGCTTTTAGGATTCTTTGATATATCAAAGGGTCTCCAAGT
GCAGGGATTTTTCTTTCTGCAGATAATAACATTTATCTGAAAGGTTTTAGTGATTCAAAT
TGAGCTGACTATATTGATACAAGAATATTTATTACGAGTTATGCAATATATCTTGGTAAT
TCTTTTATTTCTTGAAAATCTAAGAAACAAGCTACCGCATCTATAAGCTCCTTAAAAGTT
GAGTATAAAGCATTAGCTAGTGCCATTAGTGAGCTACGATGACTTACTTTCCTACTTCAA
GAGTTCAAAATAGGTTTCCATCAACCTATTGTTTTGTATTGTGATAATCAATCTGCATGA
GAGAACAAAACACACTGAGATTGATTGTCATCTAATTCGGGAGAAGATGCATAAAGGAAT
TGTGAAATTATTGTATGTTACCTCTGCTAATCAGCTTGCAGACATATATACTAAGGCTTT
GTTGCCTGGTGCTTTTCAATTTTTTTATTCCAAGCTAGGAATGTCCAATATTCATTCCTA
ACTTGAGGGAGATATTAGCATAAATATCATTTTGATCATGTTTAATTCAGGTTGATCACA
TTATAACTAAATTAGCTTAGTTAATTTAGTTGGTTACTCTTATAACCAACTGTAATACTC
AACACTTGTGTAAGCTAATTCTCATTCTATACTAATCAAATTTTCCTCCATTTTCTTTTC
TCTTTAGCTTCTAAGTTTTATTTCCATCCATGGCAGAGATGAATTTTGTGATAGATGTTT
TTATTGTATTGGGAGTGGACATAAGTCTATGAGTGTTATGATGTTTTCCCTGTTTGAGTG
GGACGGTTTGTTCAATCACTTTGTAAATCGTATATATATTGTTAATCACCAAATTAAACT
TTGCAAGTTTCATTATTTGGTTGCAATAATAGTTTTTCTTTATAAATAAAAAAACTTTTT
AGAAGCTTTTCAATCTAATAATTTTTCTAAAAGCACTTACATATTTAATAGTTAAGTATT
CTCACCTTAGAAAAACTTCAATAATAAAAATCTGCAATTGAAAAACTTCGTCTAAGTTAA
AATTAATCTAAATTAAGTCTGAGTATTGTGAGATAAATAAAGGCTCCAGTACAAATACAT
ACCTGCGTGTGTATGTGGGTAAAATTAATAAATAACGTTAAAGTGTATGTGGTGATTAAA
ATTAAATAGAGTTCTAAATTTAATTTAATTTTCAATTTATTTTTTAGATCATCCATATTA
TCATAGAAAGTTGTGTATTATAAATTATTCACATGTGATTGGTTCTAGTAGAACTGAAGT
TAAATTCTTTAAAAAAGTTGAATTTTTTTAAGCAAAGTCTTGGGTACAAATTTTGTGGAT
GAGGAAAATCCTAATAAAAATTATTATTCAAGTTTTTTGATAAAAATTAATGATCGATAA
ATAATTTACATCAATAATACAATAATCCAAAAAGGCAAGAACTACTATAAATTAATAAAG
TTATTTGTATCAGATTTATTTAAAATATTTTATCTTACATAATTGGTTGAATGAAAATAC
TTTATGGGTCGTTTATAGGCATCATGGATTGATGGCTTGATTTGAGGACACATCAACAAT
TTTGTTTTGGGAGTTGTTATTGGCTCGGCTTCTTTTGCTATT

>A02.271 601885 length 3555 cvg_7.4_tip_1
CTACATATTATATTTGATAAATATAGTCTCTATTGTTATTTAATAGTTAATTTTACCTAT
AATGCTTAAAATAATTATTTAATTTACATAATTTTTTTTGATAAAATATATTTTAAAATA
GAGAAATAAAAATATATAATAATAAAATATATAAATATATAATGATTTATCTGTTAGTTT
TTATCCTTATACCTTATTTAATTGACTGCATATTATGTTTGATTATATTATTGGAGAATT
AATCTTACTTATAATATATTAATGATTTGAATTATATTTTTGGTCCTTATAATATATCAT
GATTTTGGTTTTGCTCCTTGTAAAATTATTCTTCTATTTTTTATCATATTTTAGTCCTTA
TTATTTTGTTTTAATCCTTCTAATATATCTATTTTTTGTCTCTAATATTTTGTTCATTTT
GAGTTAGCCCCTTTTAAAAAAAATGCTAGGGACTAAAAGAAAATTATTCAAATATTACAT
GGACAAAATGAAAAAATAAGTATATTATAAGGGCTAAAATAAAAATAACAAGAAACAAAA
GAAAAAAAGGCAAAATAATAGCTCTCCAGAGTTATGGCATGTAATAAATGGTACGGCATC
TTGGTCAATTCATTTGAAATAATTCATTTTAGTGTAATTTTAATGAAGCACGCAAGTGGA
GGTTCCTACTGCCCTGCAAGGAAGAATGAATGATTACACTAAAATGGAAGGGGACACAAA
ATTAAAGAAATAGAAAAAAAAACTGGTTATGCTTACCTCCACTTTGAGATTGACCAAGAG
ATATATTGCCAAAACACAATTCCTTTCGAAAGTCACAACAGGGCAATCTCATTAATTTGT
CTTCCTATTTCAAAGGCAGAAGGTGATGAGAAATGGCAATGCCAACGAGTTTCCTCATTG
CCTTTCTAGGAGGTCTAGTTCTGATTCAAGCTCAGGACCAATCAGGTTTGATGACAAAAC
ATGCATGAACTTTCATTATATTATTATAGACATTATTTAGTAAAAGTTTAGCTGAAACCT
CAAGTCCCATGCATATATATGCGTCTATATGTTTTAGGATTCATCAGCATAGATTGCGGA
GCACCTGCAGGTGTGATCTATACTGAGTCGACAACAGGCATAGATTATACTTCAGATGCA
GAATTCATAAATACTGGTGTGAGTGGGACAGTTGTACCTGTAGTCAGAAATAAGTCTCAA
CGACCATATCAGAGTGTCAGAAGCTTTCCGGAAGGAATTAAGAACTGCTACAAAATAAAC
ATCACAAAAGGCACTAATTATCTGATCCGGGCTACTTTTTTGTACGGAAATTACGATGGC
CAATATATGTTACCACGGTTTGATCTTCTTCTTGGAGCTAACCGGTGGGGTACAGTAGCT
ATATATGATGCATTTGTTGACCGAAAGAAGGAGATCATGTACGTACCTTCACTGGATTAC
GTACAAATCTGTCTGGTTAACACAGGTCATGGGACACCATTTATATCAGCCATAGAATTG
AGAAATTTGACAAATCTTATTTATGTCACTCAATTTGTATCATTGGAATTTTACTACCGG
TGGGATTTGGGTTCATACAGAAGCTACAGGTGAAGTCATACGTTTCGATTAAATCTTCTG
CATTAAAAGATTGATTGATTCTATTGGACTTATTTTGATTTTCTCACAGGTACAATTATG
ATGATTATGATCGTTTCTGGTATACCCCCAGCGACAACAATGACTGGACACAGTTAAGTG
TTTCTATTCCTGCTGATTCTATAATCCAGAACTCTTACAAACCGCCAGCAATTGTCTTGA
GCACCGCAGTTACACCAGTAAATGCTAGTGCTCCATTGGAAATAAAAATGGAGCCAGATG
ATCAAAGCGACCAATTCTATGTTTACATGCACTTCATGGAGATTCAAGTGTTAGCAAAGA
ATCAGACAAGAGAATTCAGCATCACCCATAATGGAGAGATATGGTATCAAAATTTTTCGC
CAAAATACCTGAGTGCCACTACTATATATACCCCGTCAGCCACCAATTGGAAAGAAATTC
AATTTTCACTTGAGATGACCCAGAATTCAACCCTGCCTCCCATCATCAATGCTATTGAAA
TTTACAGAGTATTAGAGTTCCAGCAATCAGATACATTCCAAGGAGATGGTATGCCAAGAA
AGAATATGATTTCTCATAAGTCAAAATCCATTTCTCTGTTTTAAACTAATATACGTAACT
CTTTACAATTTTTTTTTTAATTTAAAAAAAATAAATAAAATAGTTGATGCAATTACAACT
ATCAAGTCAGTTTATGTGGTGACAAGAGATTGGCAAGGTGATCCATGTGCCCCTGTAGCC
TACTTGTGGGATGGTCTAAATTGTATTTATGATCGAAATGATTCCCCAAGAATCACGACT
TTGTAAGTCATGCTTTTCATATCAATATTATTGCTTTACAAAACTGGAATGATAACATTG
GTTGTGCAAAACAGGAACTTATCTTCAAGTGGATTGTCAGGAAAGATAGACCCTTCAATA
TCAAAGCTCACCATGTTGGAGAAGTTGTGAGTTTTTTCCTTTCACCTGGTCTGATAAATG
ATGAGATCAGAAAAAACTTCTAATTCTAAATATCTTTATTCTTTTTGTTATGTACTTTAG
TGTCAAGATGTCGTTTGGTACATGTGCCAAGATTTAAACATAATTAAAAGGGGAAATTTA
TTTGTTTTCCAGGGATTTATCAAACAATAGCTTAAACGGTGAAATTCCTGAGTTTCTGTC
TCAATTACAACACTTGAAGATCTTGTAAGTTGCTTCATCAGTTAATGAAAGAACTGCGAT
CCTCTGTATCAAAAAATAAAAAAAGGATATTATAGTTTCTCTGTTTTGGCAGAAACTTGG
AGAAGAATAACCTCTCCGGTTCAATTCCGTCATCACTCAAGGAAGGTTCCCTCTCACTAA
GGTATGGATCTTATTGAAAGTTCTCAAATTCATACTATCATTATTTATTAAGATGATTAT
CAATTGGTTATTGTTTAGTCTTTTTACATAAATCTTCTTAATCTCTATCCAATATTTTGC
AGTTATCTTAATCACACTTGCTACTTTTTGTTTCGAGTTTTTAATTTGGTATTCATCTGA
TCATTGATTACACCAAATTATACCCCCACTTTCCTCCCTGTAGACCTTCGTTCCCATGAC
TTATCACAAGAATTGAATCCGGAACTCTTTACGTTGGTTCAAATGTTAAATAATGGCGTC
ACCTATGATTTTCCATTGGCAGTTGTTAGTTGTTGATCCACTGAATATCTCAGCACAACC
AAAATAAATTGAACTATCTACTGAAATTATCAATGACTTGTAAGGTTTAATGAGTTAAAA
CATAATTCTTCTGTGATTTCCATGTTAGTGTTGGCCAAAATCCATATCTATGTCAATCTG
GTCAATGCAACGAGAAGAAATGGAAAAATATTTTTCCCATAGTACTATTAGTTCGTGGAG
GTTTAGTTCTTCTTGTGGTGCCAGCTATAGTGTGGAATCTTAAAAACAGAAAATCGAAAG
GTGATGCAACAATCA

>A02.308 601959 length 4157 cvg_6.9_tip_1
CCCCCCCCCCCTCTAATGATTGTCCTATGGTTACCCTAATCAATGGAATGTAAGTATTAC
AAAATTTATATTTATCATTATATATGATACATCATATGATCTTTTACAGTTTTGATTAAT
TATTTTTTATATTTAGGTTTCATCCATCTAAGGTTGTGGTAAAGGCTGTTGATCATTAGG
AACTTTTTTCCAATGTTTTAAGGTAAATTATTCTTGTGCTAATGAATTAGTTCAAATCTT
GAAATGTATAGTAATGCTACTTTTTATTTTATTTTACCCGAAATTCTGAAATTCGTAATT
TTCTAATTGTGTACCATTTTATAACTTTGTTATACTTTAGAGAAAATTGGTTTAGAGACC
TGAGGAAAAGAATGAAATCAAAAAAGCTTTTAACTCAAAAGCCTCTTATAGCCTTTCTGA
GATGTTTAGGGATGCTCGAAATGAAAATAAAAGGCCATATTGGATTGGAGATCGTGTTTG
GAACGATTTTTTATCACATTGGAACACACCTGAGTATTGTTCCAAGTGCGCAAGGAGAAA
AAATCGTGCATCTAAAAAGGGTGGGTGTATGCACACAGGTGGTTCTATCAACTTGCAGGA
TCACGCCATTTGCTTGGTATACACATCAAAATTATAATACATAGTTGTTTATACTTTTTT
AATTTACCACCTAATGTTTATTTTATAATGTTTGTTAATAGTCAGAGGAGCTTGGTCGAT
TTGTATATGTAGATGAGGTCTTTCAACAAACTCATTTACGAAAGGATACTAGTTAACTTG
TTGATGATACTCTAGACAAACACATATGAGACCATTATCAAACATCTTTTTTTATTTTTT
AAAATGTTTAGTATAATTATGAAATAATAACTCTTTATGAATTATAGGAAGAAATAATAA
TTGTCTATGAATTACGGGGAGAATTTGAGGCTAGATTATCTCAAGCTAGGTCTGATGCTA
CATCAAGTGTTGGTGAATTACAACTCACTCCTTTAGACCCTATTGAAGAACAAAGACTTA
GGAGTTGATGTTGGGTTGCGACTGTGGGACCAAAGCGTAAAGGACGCCTTTATGGTACTG
GAGACCTTGCTCATACTTACAAATATGGAAATGACATTTTCATGCAATATACACAACTAT
CTTCCAATCATGCTGAAGATGCTACAGATATTAACTGACTGAGGGAGGAGCTGCGTCAAT
CAAAGTAGGAGATGCATATTTTTCAGTAGTTGTCCTTCAGTTCTTACCTCCTGAAGCACG
AAACATTATTCATCAACAACAACAACCGCACCAGCAGCATCAGGACCAACACCAAGACTA
ACAACAGGACCAACACGAACATGATGACCAACAGAGACACTCTCCTGATGACTACTTTGA
TTACTGACTAACCAGCATAAAATTACTATTGACAATCGGCATTGAAGTCTTGCATTGTTT
ATCTTTTACATTTGTTTTCAATTTAACTTAATGATTTATATGTCTATGTTTTGGATTTAT
CAATTTTACTATTTCTTAATTATAAGTATGTATTAAATTCAAATATTTACGGTAAATAAT
AAAATTCATAACATAATTGCTAAATTGTTAATCATAAATGATAAAAAACAAAAAACAATT
GAAATAATAAATTATTTATAAAATTAAATTCCCGACAGATTTTCAATCGGAAATAATCCG
TGAAAAATTTCCAACGGAGAAATCTATCAGAAAATCTGTCGGAAATTTCCAACGAAAAAT
ATGTCAGAAATATTCCATGGGAAATTTCCGATGGAAAAATCTATTGGAAAATTCGTCGAA
AATTTCTGACAGATAACAAAAAATTCATTGGTTAAAATTTCCTACAACAATCCGTCGGAA
ATTGACAATTAGCAATGGATTTTTAACGTTTGTGACAAATTTTGACCGTCGGAAAAGTAC
ATTTTTTTTTGTAGTGATAACTTCTGTCATCTAATATTAGGTTCAATTTCATCAAAGTTT
GTCCGTACCATTATCAGAAAATTGATAGGTTTATATCATGTTTCATAATATTTAAGTTAG
ACTACCTTTCCAATTATATATGTGTGTATGTGTGTGTGTACATTCTGAGACTAATAAGAA
GAAATGTCAATCTAGCCTGAACTGTGAAATGTGTCATCTTTTGTTATCTTAAAGAACTTT
ATTAGCTATCTACTATCTAAAGCAGTATATTGATATACTATTTGAAGCGGTACAACTTTA
GTTACTTCCATATCTTCAGAATTAGTTTGTACAATTATTAGAGACTTATTAGTTTATATC
CTATTTGAGATTTATTAATTTAGATTAGTTTAATAGATTTTCCAGATTATCACATGTTCA
CAAATTATTAGTCAACGAACTATTTGATTTATGTATTAATCAACTACTCAACATTCTGAA
TCAAAAATAAATAAAGGACAGAGTAGCATTTAGCGTTAATTTGAAATTGAATATTTTTTC
CTACAAAACCTGCATGTTTTCATTGAATTAACGCACCTATATTCCTTATTCTCTTCTAAA
ATCTTTGAGTGTTCCATTACTAGTTACTCATTGTCTTTCGATGACAGGAGCTTATGACCA
GTTGTGCTAGGTTTCTCTCGGCAAGCAATCCTAGAGAATTAAGATTCAAGTAATCCACTT
ATGGGATATATGTCTTTTCTCTGAACCCAATAAGCCATTCATTATCGAAATGGTTTTAGT
TGATGACGAGGTTTGGCTTTTATGCAACTTTCTACTTCTATCTTTTGTATTTTTACTATT
AGGCATGTGTTTTAAGTTGAACACTGATATTCATATGTGTTTTTTTATACCAAAGAGAGA
AGGTTCAAAATTATGCATGCTTTGTTGTCTTTGCATAGATGCTTGACTGGAGTTGATGGG
AATGGGATTGATCTCCCTGAAGGTTTGTGGTCACAATGCTTCGATCTGGTGATCTTGACA
GTGAAGTTTTTGTTCAAAGTACATTTAATATGAAATAAATTTTATGGTCTAAAAAGTATG
AAATTAAACTTTTGGTGGTAGGATATTAGATTAAACTACTGTAAATTATTCTCAAGTCAC
AACATAATCCTTCACATCAAGCATACATATATAAATATGAGGTTGAATTTTCTCACATCT
TATCATTCATGCCTTTTTTATGTTGTACCAAGTTAATGTATTGAATTATTGATCTAAGAT
GTATTGTAGATTATTTTTACCTTACTTTCATGAATTTCTATAGTTCGCTATATAAATAAT
CCTATAAGTTAATCTACCCATAGTATGTCTGAAGGAAAACATAGTGAACAATGATGGTAT
TCCTGGATATGAGATCTATGAGAAGTTTAAGATATTAGAGATCTGGGGTCATGCTACTTC
CATAGTTTGATTTTGTTAAGCATTGATTTTTCTTGATTTTTGCATAACTAGTTTTTGTTA
GAGCTTAAACCATATGGTCGTGTATTTACTTTGTATTCAAGTATCAGCTCGTAAGCTCTT
TGGTTAGACATTCAAGAATTTGCAATGGTTAAATATAAGGTATTGGCTAGCTATTACCTA
ACCTAAATATACACTACTAGAAAAATGATATTCTACGACGCACATTCTAAGACAGTTCTA
TTATAACCGTCTTAGAATGTGATGCGGTGACATTTTTGTAATTAAGACAATGAAAATTGT
TTTTAACGATGCACGTTTTAAAACGGTTATCAGGAATCGTCTTAGAATATCACTAGGTGG
AAACTTTGTAATTAGGGAAATGAAAATGATGACCGGTATTAATACAAACCCTTCTTGGTT
TACATTCCTCCGAAAACCTTAATTTCTCCCCCTCGAACTTTCGCACAGTCCCTCCACTAT
CCCTTGCTCACCCACTTCTCTACACATTCAGAATGCAATCCACACTCTTCAACCCCATCC
ATTCCCTTATCCCCACTTCACCACACTCTATCAGATCCAATTCTCATCATGGCTCTCTCT
TCGTTCGTGCCTCCATCGTCTTGGAAACCTCAACGGAGACGGTGAAGATAAACAAGTACA
GCATCACGGAGCCCAAGTCGCAGGGCGCCTCCCAGGCCGTGCTCTATAGCGTTGGTGTCT
CCGAGGAGGACGACATGGCCAAGCTGCAAGTCGATGTCTCCTCAGTCTGGTACGAGGGCA
ACACCTGCAACATGCAC

>A02.342 602027 length 5493 cvg_6.5_tip_1
ATTTATATAGATGCTCAGGTATGAAATATAAGTGTTTATATATTTGTTTCTACCAGATAG
TTGCAATGGGAAATAATGTTACTACGTATACATGGACTCATGTGGTGTGCTACTTACTGC
TATATATTGGTTTTGATCTCACTGGGTTTATTTCACTTTGCAGCAATCTTCAATGTTGTT
TCAAGAAGTTGGAGTTGTTGTGTCAATCTTGCTTGGTTTTGCACCTCCTTCCACCTTTTT
TGTTGCTAGCTCATCCAAGGTCCTTGAAATCATTAGTGATGTTCAATTTTTACTGCATTA
TTCATGTTACGTCATACTTTTTTTATAGGTTTGGTTGATGATAATATCTTGTCTTTGTGT
AGTTGAATTAGGTTCTAATTGCTAACCCAATCAAAAGGCCTCGCGTAGTGTTTTTGTTGG
AAGTAAATGGAATCAATGGTCTCTGCCTTTGTATTAAATATAATAATCAATTTCTATATT
ATGTTTTCTCTTTCATAAAAATATAACAGTAATGTATTATGAATCCAGCTCTTGGAAAAA
TTGTTCAGGATAATCCAATGTTCAACAATTCATTTTGGAGTACAAATTCAGATAAAGTTG
GCATTCAACTTCTAGGTGAGGCTTTGAAAAGTTCATTTCAAAAAAGAAAGAATATAATGA
AAATGGTGGTAGGCACTACCAATGATTTCATAATTTTTTGTTAAGAGGCTTTTCGTTTCC
ATTTTTTGAATTTATGTAGATGAAAATGATGTTTCTGTGGTTTCTTTGGATGAGCATCTA
GAAGACTGGACTAACAAAGAAATTAGTGATTTTGTTAGTTTTGATTTATATTATACATGT
AGCTAATTCTATATTATTTGATTATCATGTTATATGTGAAAACGACTTCATCATTGTTTT
CTTATTCATCTTTTATAGGTGGGTCATATTCTCCTAATGCCCTTGAGCCGTTAAATGGAG
TGCTTACCATTCCATTGGCAAATGGTGCCTTAATGAATCTCCATATATGTCAAAGGTATA
ATGAGGATTTTAAGGTATATTTTTTTATTTATATGTGAATGTGTCAACAATGGTTGGGAG
GTTTATGTGCTTGTTTTTGCTGAAAGTAGAAAGGAAGTTCATCCTAGGCCTTATGTCTCT
CACATGTAATGTCCAAAGAGCAATTCAAATACACGACGATTTATCACCAAGTGCAAAGGG
TCCTGCTAAGTTGTTAACAACATGCTTTGATGGCATTAAGGTATGTCATGTTCTTCTTCA
CACCTTTTCTTATTCTTCTCTACCTTTTTTCTTTTGAATTTTTGGAAGAACTACCATATG
ACATGTGCTATATACCCGCAACGTTATCAAATATACTGGATTATTGGCTTTCCAGCATAT
TCCGCAATCTACAATTGTTAGCACAGCCTGGGGAGATGATAAGAAAATAACTCTACATCA
AAGCTAATTGCTAGGATATTAGTCTTATAAGGATAATTTATTTACTTTTAGATTTGTTGT
TCTTAAAGGATATTCCTTATTATTTCTATTGTTTGAGAATTTGGAATCTGATAAAACTAA
AATGACTTTAATTTTAATATTAGAGTGAAAATATTGAAAGAAAACCATTTTCCTTTTTGT
GACTTAGAGAGTTTAAAGTTTAAATCATGCTGATCTGAACTGAACACTAGGCATTATCCA
ATGTTGTGTTACTCAACATTGTCACCTGAAATTAACTAAACACAACTTTATTCTTTGAAA
TTTATTCTCTGAGACTAAGTGCATCACATGTGATTAACTAGACACAACTTTACTCTCTGA
AATTTAATTTGTCATTATTATTATATTATGTATACTGTATTCACACACACATGTAATATG
AAAACTATAATCTTTTAAATTGTTGGATGACATTAACATAACTTTACTTTGATTTGTGCT
CAATGCATATGTCTGCAGTAAGTCACTAAATTCTAGAAAGTGCTTTACTTATACTAGCAT
GTTATGATTACAAAGGTGAAATTAGTATTTCAGTGTTTGAAATAATTTATTCAACTTTAC
TATTTTATTCAAATAAAATAACTTTATTTTATTCAAATAAAATTGAAACAACTTTATTAT
TTCAATCCATATATCCTAATTTTTATTTATTTCATTTCAATCAAACAATCCAATATTCAA
TTTTATTTTTATTTCATTTCTTCTTTTTAAATTATATTTCTCTCTCTTATTTTCATCCTC
TTAATCAAACACGGTGTTAGAGAAAATTTTAAATTTTAAATATTTATATTTGAATTTTAA
TGACTAGCTTTTTTTTTACCGTTCCATTTCAATTTTAATTCTCTAATTACTTTATATTTT
ATTCAATTGGACATTTTCCATTCCTTTTTTTGATAACAATTATTACTATTTATTATTTCT
AAAAACAATTGGTATTAACTGACTTGGAGTTTTGGCTTTGCCTTTAAAATAAAAGTTATG
GCTCCGCCCATAAATATGCATGTTATATGCAAAATGTAATAAATAATTTTTTTTAATTGA
AGGGGCCAAGTCCCATACAACTAAAAGCGTCACATAATTAGCTAAACGATGAGCAATCTT
GTTACTTTCTCTCAATGTATGAGATAAGAGAAAGAACCACCTTCTTTAGCAAAATTAAGA
ATAAAAATATTTTTAAATAATAATAAAATATGTATTTCATGATAAATCTCAAGTACTTTT
AATTTTGAAAAGGATAAAAAAATTGATGTTAAAAATGAATTTGGCTAGTTCATTTGGTTA
TTAACCTTTTCTATTAGAATCTGATGATAAAAATGCACTTTACTAGCTATTGTTAGGCCA
ACTGGCACCTTCAAATTTAATGACTAGTTGAACCTTTGGGTGGGTTACACTGGCCTAATT
TCTGTTATAATTCAAGTCATTGGTGGTATATTATTGTTATTGCATACTTCATAATCCAAG
GACCATACGATCACAAATTACAACTTGATCTTTTCAGCAATAGATGGTCATGCTCTTCCT
TGTGGTATCTATCTTGTTGGATGTGAAGTTAGTAACTTACTATGATTTTAGTCATTGTAA
CTTGAAAAGATGTTGTGGATCCTAATAAAGTCTACCCTCTACTCTGAAATGTGTACATGC
TTGTATTTCCAACTACCTTCATTTTACCTAAATCAAACCAAGTGATTTCAATAATTTGGA
ATTTGGGTGTAGTCTAAAGCAGGCAATGAAGAGTAGGATGATAACTTACTGACCAAAGAA
GAAGTAGAGGCAAGATTGCAGAGGAAGGTGGAAGCAATCATCAAAAGAGAAAGAGGAATG
ACATTTGCATATTCACATCAAGTACTCACCAACACAACCCCGAATATGCACTTTTCACTT
ATGCTTTGGGTTTTTTTTTTCTTCAAAACTAAAAGAAGTAATAATTCTACATGAAAAGGA
AAAAGAAGCTCTTTATTCATTCTATTATTTTCTTTGGTCATTGCTCATTTAAATAACTTT
TTAATTATATTTAAATAAAGATCAAATAATTTTAGGTTTATATTTTACTTTTAATATAAA
AATATTGTATTGTAAATAATTAATTTATAAAAAATAAACCCTAGTTTCTAAGAGGTTCTT
TAAAAAATTGTCTTAGAAAGTGAACTTTCTAAGATGTTTCCTCACAAAAATCGTCTTAGA
ATCTTCTGTTTTTTTTAAAGTTACTTTCTAAAATGATTTTTTAAAAAACCATATTAGAAT
CCTCAATTTTTTTATTTTTTTTAAAAGACATTCTAAAACGGTTTTCCTAAAACTGTCTTA
AAAAGTCCACTTTCTAAGATCGTTTCTGGAAAACAAAAATCTTCATTTTTTTATTATAAA
GAAAGACATTGTAAGACGATTTTAGAAGCATCCATCTTTTTTTCTTAATAAAATGATTTC
TAATATGATTCTTGACAAAACCGTCTTAGAAAATTGACATTCTATGATGGTTTGAGAACT
GTTGTGGAAAATCTTGATTTTCCATAACAACGACTTCAAAGACGGTTGAAAATCATCGTA
AAAAGTCTCTCAGAACCGTTGTGGAAAACACTCTTTTTAGTAGTGACTTTTGCTAGAAAA
CTCCAATTTAAGTGAAATTTAATCTTAACCCTATGTTTTAACACTCAAAAAACTCATTTT
TGGCATAAAAAAATTCAATGAAAATAGCTCAACACATAGATCCAGAACAGAGCATCAAGC
ACAAAAATTTCAAGACAACATGTTCAAGGAAGTTTAACAACAAACATAAGGTTCAAGAGT
TGGAGAGACCCCCCTACCTCTTATGTTCTCCATGAAATTTAGAAAGAAGAATGATGGAGT
TTAGATTCTAGTTTCCAACCATCAAGAGTGCAAAAATAAGATTTGAAACTACAAGTGAGA
ATAAAGCAAGGTAATGAAGTGAACATCAAGCTTATAAGTGAAAAATGGAGTTCTTTTACC
AAAGCTTGATGGAATAAGGGCTCAAGAACACTTGGAAAAGCTTGGAACAAGAGTGGAAAT
GGTGTCTCCTTCCCTCTTGACCAGCTTCTGAAAATGGACGAAGAATGAGCAACTTTGGTG
AGTTTTGGAGTTTAAATGGACTTATAGAAGAAGCTTAGAGCATGGTCCGTTGGATTATTG
TGTAGGCTTACCTTATTCACTCAATTTTGACCCATGAATGACCCTTGCTCAGCCATGAAA
AATTTGTACATCACTACCAGATGTGGTGTGCTTCACTTTTGAAATCTTTACTTAAAAAGG
CTAAAGTAGAATTTTGCCAAAAATGGAAATTCTACTTTTACTATGATCGGTAAATCTTAT
TTTAATCTTCTAGATTAACGTACTAACCTCCCTTGGGATATGTGTACTCATAATGAACCT
TGCACAGAGTCCACTCACATAGAGACAAATTGCATTGTAAATTAATACACGGTGCAATTC
TTGCATAGATGAAAGTCTAGCTCAGACAGTTTCTACATCTCTGCCAAGCTTTACTAAACC
AGTCACACACACACATACATATATACAAAGCACGAAAATCAATGATTAATAGCATATAAT
TACTGCAATTAAATAAGCAAAAGCATAAAAGACAAACAAAATGTTTTCTTTATTAGTCTG
GGTTGTAATTTTTCAGGGTGTTACAACTCTAACTTATTTTAATTATTCTACTTCATATAA
TTAGACACTTTAATTAGTCACCAACTACTTAAACTAAAATTCAATTTTTAAACTAATTGT
ATAGGCATTGACTAAAATGTCCTCCATTTTGAACTCTTATGACTTAATCACCTCTTTTCT
AATTCTATGAAATCTAGATAACCATTAATCAACTTTAATTATCCCCACTTAATTTTTAAC
CTTACTTACATTAATTACTTGATGTAGCTCCATGTGGAGCTTGTAGGCCTTGGATCTTCT
TCATCAAATGGAATCCTTTGCTTCTTGAAGATCATGGCAGTGGAATGGAGAAGGAAGAAA
GATGATTGGAGATGCCACTTCAAGGAGAAGATG

>A02.345 602033 length 5807 cvg_7.0_tip_1
GATCTAACTGTGAACGCTGAGAGGGAAGATCCTTCTGAGTTCATCACTCACAGGGCTAAA
GATTTTCTTCCTAGCATTAAGGTTATAGAGAATCGGTTTGTACGAGCTTCTGAATCTGAT
AGGGAGGTCTCAAGGTTATTGGAGGCAAACAAAATCAAGGTTGGATATTATGAGGCAAAA
GGTGCTTGTTACTTACATTATTCTTTTTTAACAACTATTGAAGTGAGCTATGAATTTTGT
ATGTAGTGTGTATTGTGTATAATAAACCTGGATAGACTTTAAGTCTAAATAATAATCTTA
TTATGGTAGGGAAATCATCTCCCACGATTTTGCTAGCGGCTTTTATGTTTGCTTGCTGCG
ATCAAAAGGGTACACCTGTTTGCCAAGGTAATGTTCTAGTTCAATTCTGTTAATAGACAC
TGATTTGTATTAATTAACTTCTTCTGAAAGGTTTAGCTATGAGCATTACAACGTTAATGG
TTTGGTTTTGCCATTTTTCTAGGCAGAGTCAATTAAATACGTAAATTAGGGATTTTATAT
TTTACCCTCTTAAAGGTTTTCAGACCCTTCATTATATTTTACGAGATCAGCCATATCTTT
CTAAATGAAATGTTAACTATTGTAAGCAAAACACAAGCTCAAAATATTAAGTAGTATTAC
AACCTTGACTTTAATTTAATATAGTTGGGTATTTGGTTGAGAGTTATTGTGCATTCTGTT
GGTTAATTTCTGCCATCTGTAGGATAGACTAATATGTATCTTCCTTTGTGCAGAACCTGC
ACAGAAGATTATTAATTGGAAGAGGGCATTATCTTCTCAATCATCCTCAGTCAGGAACCC
ATTAGTTACAACATCGAAGGAATATATATTGATAATGGAAGCGACTTTGTTGAAGAACCC
TGCATGATTGCTGGAAGCCATTCGTGCACCCTTGACAGAATGTATGCGTGGGAGAGAAAA
CTTTACGTTGAAGTAAATATTACACAATCAGCAAAATATGCTTGATAATTAACATCACAT
GATTATCCTAGTATGCTATTTTACATAACAAACTATTGCTATGTATTTTTCTGTTCATCT
TCTATGTTTTCTTTTTCTCTCTCTTCATATTTCCATTTATCTTTTTCAACAGTAGGTTTG
ATAAGGTTTTCCATAAGCATTAGATATAGCTGCTAACAACTACTTCCTCCTCTAGATTAT
TCTAACTCCTCTAGATTATTCTAAAAATTAGAGAAAAAAATTGTTCCAAAATATGTGATT
TTACAAAATTAATACTTAATTAAATATTTTTTTAAGACTGTCCTTAACCAATATTTAGTT
AGAGTAGTGTATAAAAAGAGTAAATGAGTCATTAATTAGAGAAAAAAAAGATATATTAGG
AATTTACTTAATATATTCTTTAAAATTCAACAAATTAATTACATTTTTTAATACTTGTGC
CATAACCTTTAAATGTCATATAATCTAGAATGAAAGTAGTAAAAGGTGGAAAGAAAGGAG
TAGCATATTTGCATTTAGAGTTCAATGATTCTAAAGTTTTCTTGATGATCTTATATTTGT
TCAGTCCCTAGAATAAGCAGCTAGGGCCTAGGTCTATATGTTTTAATAGAATTTAACAAT
TTTTCTAGTCGCTCATCAACTGGTTAGATGTATTGCACATCCTATTTTGTGTGTTAAATC
CCTTATCCTGTTGACATTAAATTTCCTATTGGGTTGTTTGGAGGCTGGTGAGTTCACAAA
AAAGAAGTTTGATAAGAAATGTGATCAACTAAGGCATCAATTCTCAAAAGATGCAGGCAC
TAAAGTGATTGACAAAACTCGGTCAGTAGTAAAGGATTTGCATTCGCAGATAATAGTGGC
TATTTATTTTGTTGATTTGATATCTAAACGAATTGAGAGGATGAGAGATGAAGAATTGTT
CTCACAACTTTTGGAATTAACTCAACGGTAAGAGAAAGTGATAGAGTGGACTAAGCTATC
AACACTAACAACTATAAGATAAGTAAATTTTCTTCTCTGCCTTTATTCATTATTCATGCA
ATATTTATAGATGATTGAATTAGATACAATGGTCTGTTATTGCATAATGGAAAGATCTAA
TTTTATGATATCTTTAGGTGGTTGTAACAAAGTCCTAACAAACTACAAACAGAGTAGTGG
GAAAATGGACAATGTCAAACGTTCTATGCAACACTACCAGGCCCACTTCACACGTAATCA
CTAAGGTAAGTTGGCCTTGTGTTTATCCTCTTGGGTCTGCTACTCTCTGTGCTTATATTG
TTGCTATTAGAAAGTTTGGAAATTTCCACATTTGTGATGCTGAACCTGAAACTTTACCAG
CAGTCTGCTATACTTGATAATTAAGTGTTAGTTTGTTCTAGTATTGGCTTATGAAAATGT
TAGCAGTGCCGGTTGATGAGGATGTGGAAGGCTATTCTTGATTGTCATCATGCACAATAC
ATTACTATCTCTTGGGCTTATCATTCAAGGAACTCAATGAGAACCTTGGAAGGAGATAAT
GGCTCAGCTACTAGAAGAATCTGAGTGCTTTGGCCTAAGCTTTTCTAACTGGATCAACCA
CCACATCTCATACATTGAAGCTCTCAATGTATGGCTACAAAATTGTATACTACAACCAAG
GGAACGTTTCAAGAGCAGAAAACCCTTCTGCCCTCTCCGTGCTTTGGCTCCACCTATATT
TGTTCTTTGTCGAGATTGGTGTGCTGGGATTAAAGCTTTGCCTTCTGAGGAACTAAGTCA
CACAATTAAGAACTTTGTGTCTGATCTTCGTTGCATGGTAGAGCAGCAAGATAAAGAGCT
TCATGAAAAACAGAATTCAGCTGTTGCAAGCATTGGTGGAGAAACCGAGAGCAAAACTAA
TGAGGATAGTGAAGATGATTCTTTACATTTGTGTTGCATACATGCAAGTTTAACCAAACT
TGTTCACCAACTCACTAAATTTTCTGAGGCATCATTGAAGTCGTATGAAGATATCAGACA
AAAAAGTGAAACAGCTCAAACCGCGTATCATAATTGCATGTCTATCAGGACTGGCAAAAT
TCGATCCTCAAATATTAACTTCCTGTTCTTACCTAAAATTAATAGAAAATCTAAGATGAT
CTCTTGATTTAGTGCGTTTGCTCATTTTAATTCTCTTTTGGCAACATTGTCTAGCTCTTT
CAAATGCACCTAGTTTTATTTTAATCTTAGTGTATTTTTGGTTTTTACCTAAATTTTATC
TTTCCTAAGGGAACCAAACATATCTTGAACATGGGTTATGAAGAACGTGATCAGCTAAAG
GAGTGGATGGCAAAAATTTATGCCCTCCCGAGTTCGATTTCATTAACAACCAATAAATGG
TTTTCCTCAAATTTTTTAGACAATTCTGGAGAAGATTAGCAAACAACCTTCTTTTGAAAA
GGTTAACTCGGCTCTATTTGGAATGGGAAGCTACGAATCTCATGACCTGAATTGACTTAT
TCCAGCATGTTTGGAAAACTATTTAGAGGTAAAGGAATTGCATTTGGAATGTGAAACGTA
TAACTATTAGCTTCTTAAAATCACATTCAAAATGTGGAACCAAACATGCTATTCATGCAA
TGTATTCTTAAAAACAATATTTTTTTTAATCGGCAAAATAATAAATATATTGAATAAAGG
ACAGAGATGGGTGCCCAAAACCATAAACAGGATCATATGAAAAGTAACCAAAAAGAGAGC
CGATGTTTACCAATTATTAGCATAAGATATGTAAATAATTGATAACCAAAAGAATATTAA
TCGTGCCAGGGAGTGATCTCCTTTTGTTTTTGGTAAACAAGAGTCTAAACTTACTTATCG
TTGAAGTACAAGTATCAGCTGAAATTCGAACGTAGAAATAAGAAGATTGATCAGAAGAAA
AAATATATAAACACCTTCAAAAGAAGATTTTTAGTGTGTTATAAGCATCTCATAAATGCT
CATTATTTTTGTCTATAAAATCCATCAAAAGTACTCGTAGGATTTTGTATAACATGTTCC
ATAAGAATGCACAGAGATTCTCAAAAACAAAAAAGAGTGCACGTAATAATTTTAGTGTGT
TTTTTGTATTCTTTGGCCCGTGGATCGACGAATATTCAATGTTCACATATAATTAATTCT
TTGGTTTACTATAAATATAAAAGTTTAGAATATAAAATAAAATATAAAAAATAATTTTGT
TAACATATAATTTATTATGTGATTTATTGAAAATATTTATAAGATAATATGTACTCTCCT
CCAATCTCAAATATAAAAAAATAAAAAAATTATTGGTCTCAAATATAAAAAATTAATTAA
TTTTATCTTATTTAATACTATTATCTTAAAAATATTCTTTATTAGTTGAAATTTTAGTTC
TAATGACATTTTTTTTATTTCTAATATTAAATTCCAATAAAAGATAAGTTAAGAAAAAAA
ATTAACATTTAATTGAGATTGATGTAATAAATATGATCCTTAATAATTTTTTAGGCTAAA
TTATAACTTTGGTTTTGTTTTGTTTTGTAGATCCACAATTTTGGTTCCCTTGCTTTTTAA
TTTAACATATGATTCCTCTAGTTTATAAATTGATGATTTTGATCTCATGATAGATTATTA
ACTAATTAATATAATTATTGAAAATATTAAATTAATTATAAATTAAATAAAAAATACTAA
TCATTAAAAAAGTTAATAAGAGACCATTAATATTAGTGCGGTGTTATTATTGGTAAAGTC
ATGTGTATAGAAGAAGAGAAACACACTGTAGAGAATTAAAATTAATAATTTTTTATTAAA
TTTCTTAATAATTAATAATTTTAAGTAATTTATTATTAACTTAATAACTCAATTGATAAA
AATTATTTATTAATAATCTATTAAGATATCAGAATTATCAATTTATAAAATTGAGAGGCT
AAATATTACAATTAAAATTTAGGAAGATCAAAATTATAAATTTAAGAAATTAAAAATTAC
AATTTAAACTATTTTAATTAATGTGAATCAATTTTTTTTCTTACATTTGAGATCAATATG
TCCTTTTATTAAAATTGATAATATTAACTGTCAACTTTTTTTAAAGATAACATTTTTTCT
TGCCACCGTGACCATTGACCAATGCGATTGCGTCCGACGTTAGTTTTCAGGAAATATAAA
GCTTATCATTAGCGTGGACAATTCTTAATGTTTAAAAAAGTATCACTTTTAATTTATTAT
ATTTTACAATTTTTTTTTAATATATTAAGTTTTTAAAAATTTTATGTTTTTAAAATTTTT
CATTTTAATCTTATTTTTTAATTTTCCGTTAGAAATATTAGTTAAAAATATTAATGTTAT
GTTAACTTTTAAATTTTAAAAAAGGATCAAAATTATATATTTAAAGAAAAATAAAAAATT
AAAATGAAATTTTTAATACTTAATATATCAAAATGAAATAAGTATAAACAATGAATCAAA
AGCAACATTAAATCTTTTAAAATAATTAATTATATATAGTGATATCTAACAATTCTCAAT
ATCTTTATTTTATTTCTTAGAAAAATAAACAACTAAAAAATTCATCATCTTTTTCAATTT
TTTTAGATTTGAAAAGATAAAAAATAAAACATCGATAGAATGATGCCAGCACATAATCTC
ATCTCAAGCATAAAAAAATTCTTATACTCTTTATCAGAAAATCAAAATATTTCATATATC
TATGCTATTGGAAACATGACTTTAACTTGTCAAGGATCTGCCAGAAAATCACGATATAAC
TTTTTGTGAGATTTATGAGCAAACACCTCCCCATCTCACTTGCACAA

>A03.111 900875 length 2209 cvg_8.0_tip_1
TTTTAAAGGAATGAGGTTGCAACATGCAAACAAAGAACAACTCTGATTTCCGGAAGAAAG
ATTTATGCCTTTCCCTGATACCAGAAAATACAGATCATTAAGGGCATACATAATTAAATT
TGAAGAGAAAATGATTGCTAAATAATGTTTGTAGCAACCGATGATTATTAATGCTAATGC
TAATTATTTTCATGAAACACCAAACACAGAGTATGTTTGTAGCAATCCATAATAGTATTT
GATAACTTACTTAAATGCTATGACCTCCACAAACTGTGTATCTATCTGAAACAAGAACAA
GAGCAGTGCCCTTAGACTTGGAAAGGGTTTAATTATTAAATGGTTAAAGTATTACGCTAT
TTGATTATGTTTTTGCTTACCCCAGTCTCTTCTTTGACTTCTCTAACTGCAGCAGTACAA
ATATCTTCACCCTGCAAATGAAATTCATATTAATCAGAAAAGTATTTTTAATGTTTAATA
ATCAACAATAATTTTTTAAACATACTTCATCAACGCCTCCAGTAGGCAACTTCCAGATTC
CTTGGCCACTAAACCTGCCATTGCTTTCCTGAACCACAAGCACCTGTCAAACAATTTTAT
AAATTTAATTAGATTCGAATACACATGTTGTGTACATTATCCTCATCTAATCATGTGATT
TAATTAAAAATTATTAACTTTTATAATAATTATTTTGAGTGTGGTATCTAAAGTAATTTT
TAAAACATCAGTGCGTCAAAGTTGTACACCAATTTCATTAGTTTTAATATATTTAGGAAA
ACGAGTGGCCACTGACTAACTATAAGAAATACGAGTCTTCATCACAAAAGTAGGTAGGAT
AATCACACCACAAAATCAAGGCAGAGATGGACTCCAGGTTCATGTATTTCCCAGGAAGCA
GGGTTGAAAAACTTGAGCAATGAAAATAGAAAAAAAGAGAGGGTAAAAAAAAAGATTAAA
TGACCTAATTGTTGATTTATCTTATTTTTTTATCTTTTAAAAATTTTAATTTGATTATTC
ATTTTTTTTTCAGTTTAATTTTTTATCTTAATTTTTTTATTCATTTTGATCATTTATTCT
ATTTAAAATTAAGGTCGTTAATTATTTAAAAATGATTTTTTTTTCAGTTTCTTTTCTTTC
CTTCTATTTCATTTTTAAGTAAAAAAATTTATTCTTAAATAATCAATAACATCAATCTCA
AATGAACTGGATGATAAAACTGAATAAAAAGAATAAGATAAAAGTTGAAAATAATTTTTT
TAAAAGATAAAAGATTAAATTAAACTAAAAAAAAATGATGAAATCAAACTTTTTTTAAAA
GATAAAAAATCAACCATAATAAAAAAAAGAAGATAAAAGACTAATTTAAGTCATTTAGCC
AAAAGAAAAAAATCTTGAGCACTTGAACCACATAACAATGGGAAACAAACAAAGGGTTGA
TTACCTCCCTGTTGGCATTCATGACAAAAGCACCAACAGCAACGCGGTGTGAAGCATTTG
CAGGAAGGGTATCAGGAGTATTGGGAATCCAATTCACAAGCATCAAGTAATCTGGTTCAG
CATGGTGGAATCTGAATCCAGCCTGCAAAAAGAGAAGCACAACATCACAAAATGGCTTCT
AATCTAGCAATTCTTTATTCTTTACGGTCATATCATAGGTGTTAACTTGTACTAGTGGTA
ATCCTATATTTGAATCAAATGAGACAATTATGAACCACAAAGTTCTCTTTTTGGCTGTTG
CATGCATATTCAGACTTGAATTCGAGATTACTTGTTAAGGTGAAACAATTAATCATGTGC
CGGTTGATCCGTGTGTTCGGTGACTTCTAACAAGTGTTTACCTTAACTGCAGAATCCACA
AGATTTGAATGTTCTCTGGACAGCTTGATCCACACTCCCTTCTTTCCCTTTAGAAACCAC
ATTTTGAACAATTGGAGGGATGAGTCCAAAGTTATCAGAAACTACTGAGCATTAGAGTTA
TTAATATTATTATTTTGAAATTTGTACCTTTTCCCTCCATTGTAATATTGAATCTTCTAG
CAAAGAAGCAAAAACTGAGGAATCCATAGGCTCCTCAATGTTCACAATTACACCCCCATG
TTGGTCTTCAACTGCTCTGAGTGTATCAATGGCTTTACTTGGCACTTCCTCTTCCTTGGC
CAGAGAAGCTAAGGTAGCTGACATGTATGATCTAGGGAAACCAGAACTG

>A03.122 900897 length 2230 cvg_5.8_tip_1
TATATATATATATATATATATATATATATATATATATATATATATATGCTTCTAATAAAT
ATATTATATTACTGCACGTTTGTAAGTGTATTGAACTTTATGGATAAATAAGTATGAATT
AAATGCTTTGTAACTACTCGATAATGAACTTCAGTTATTGAAACAAACCTGTACTCCCGA
AGCAGAGGATAGCAAAAGTGATTTGTGTGTTACATAGTATTTTCTACCTATCCAAAGTCT
ACAAAGTTAGGAACAATTTTTATATCAATCTAAGTGAACTAAGTAAGTTGAAACGCCCCG
TCTGACAACATTTAAATGCACAAAATCAGTAAATCTTATCAACATAGCATGGGACGTTTA
ACTGCACCATTGGCTCATCTTCAAGTCTAACATGAAAATAACACTGTCGAACTGCGTACG
TTTAAAAGCACCATTGGCGGTTTAAATGTCTTCCGAAACTTGTGTACTTGCGCTCCAAAC
TCATGAGAATTCTAAAACAGCCCAAATACAATACCTATGATCAGGTGTAGAATGCTCAAG
TGCAGAAAAATGAAGGTTCAGAGACAAAAGCACTACCAAGAATTTTAATTGTTGTTAAAG
GTTCAGATTAATTTGAAGGCCTATGCTAAATATATTTTTTTTATTTCTATTTTTTCGTTG
TCATTTTGACCCAAATTAATTTGAAGACCCATGTCATTTCTTTTTTAATTTTCATTTTTA
ATTTTAAATTAAATAAAATTGGTGTCTTTCTAGCTGCACCTCAGATACATTATATATATT
GAACTCGTTTTTAATAAAGAGGACTTTTGACATTTGATAAAATTTTGTGAAAACTTCTCT
CTAGGTTTCTCGCTGAATCAATCTCGAACTTATCAAGGTAATCCTTGTGGCACCTACCCT
GACTTATCTTTCCTCTTTGGAAGTGGCATCACCCAAAACTCTGTAACATGTATCAAGTGA
TCCACTCCTAGTCAGGTTCACATCATCTGGTATCAGAGCTTCGACTCTTGTTAAATGTTC
TATCCTATCCATTTTTTTTCTCTCTTTGTAATTTGTCTCAGGTTCGTGTTTTGTTTTGTT
ATTTGCATTCTTTTTCGCGTTCTAGTTTGTGTCTTGTTGTGTTCTTGTTTGCGTTCTTGT
TTCGTTCTTGATTCGATCTTGTTTAGTTCTTGTTTCGTTGTTGTTTTGTTCTATTTCAAA
AAAAAATGTTTCAAATTCTGTTACAAATTCTGTTTGGGGACAAATTTTGTTACAAATTCT
ATTTGGGAACAAATTTTGTTTGGGGGCCAACTTGCATATTTGTTTGTTTGCCTATTGAAC
AAATTGCCTAATTGCTTATTGAATTTGGACCAGTGGAATTGATTGATTGAGGAACAGTCC
ATTATCCTAGATGAATTTTGAAAAAAAAACATTATATATATAAAAAAGAGTTGTAGAAAG
TTTGAAAAAAAAGGTGTGTGTTTGATCTTTGAATACAAATTTGAGGCCGTTAGAGACATT
TTTTTTTGCCAAAATTTGTTATCCAAATATACTATCTGAATCTTTTATCCAAATTTGTTA
TCTAAATCTGTTATCCAAATCTATTATCCAAATCTGTTCTTGAAATCTATTACTGAAATC
TGTTAATCAAATCTGTTACTGAGTCTGTCATAATTAAGTTATCTTTCCTGTTATATTACT
TTGTGCGTCCAATTTGACTCATCCAGGAACTTAGGAGGGACTGAGTGGTAAAAGGAAAGA
GTGAAAAACATCAGACAAAAGCCTATATTGAGAGCATCAAACATGAGTGTACTACCATCA
AAGAAAGAAACATGTGAGTAAAGTATGGTGAGGTTCTGAAACCTTTGTTTAAATTATTGC
AGATTTTCTTCTCTGTTCCTTAATTATGGCAGGAGCTGGTGACGTTCGTGGTGAATATCA
TCAACTGGACGGATCTCAACGCTTGTTACTTGACGTGATGACTACACAAATGCAACGTTT
GCTGAACTGTAACAATGAAAATCTCTATGGGCGAATAGAAGGACTAGAGAACCAACTGAA
TCAGCTTGCTAGAAGACATTATGGTGGGAACAAAGGGGGCAATGATGGACCGAGGCAAAA
CAGAATGGAGGGGCAAAATAGAATTGAGGGAGAAAAACTCAATGTACCTCGTTTCAAAGG
CAGGAGTGACCCAGACGCCTACCTTGACTGGGAGATGAAGATTGAGCATGTATTCTCCTG
CAATGATTAT

>A03.181 901015 length 2340 cvg_7.0_tip_1
AAGCCTCGTCCTTGGACTCTTCCAGCAGCTCCATTTTCTTTCGCATCAATTTTCTACAAG
AACACCATGCCCCATCAAAACTACTCAGCAACAAATCACTTCCTTTTGAACAGCTGTGAC
ACATGAAATACTTTGTGGCCTCTGTGTCATCCACCTTCACTTTTAGTATCTGGTAAGAGG
CTTCTACCGGTTGGTGAAATTGGTTCCCAAGCCGGATGATAGTTCCCAATGGAAGGGTCA
GGAAACTAAAGAGAACATCTACAAAGTTGCCACTTGCTTCTGCCATAACTACACGCTTTT
GTTCATTGTCCACCCAATATCTCAAAGGGATTGTTTCTTCTTGGCTGGAAGCCATAACTG
AAACATAAAATTAAACATTAGTATACTTTACATGACCCACAAAATCTACACAAGGACCAA
CAATCACGCTTGAACAATTATAAATATAGTTTCCTCCAAACCACTCTACACGATCTGATC
AGACACTGACTGCAACAAATTTGTGTCCCTCTCTCTGGATCATACGGCTTTACTTCAGCA
AATCATTCTTATTTTCCTCACACATACTGTCCTCAAATTTTTTATTTTGCAAGTCTCCCT
TTCTATTAAAGATATCTCTTAGACGTCTAAAGTTTGGCATCACACTCAACCAAAACTAAA
CAATAACAAAATTGATTTGGGTTTTAAAGTAAAGTTTTTTCTTAAAAAAAAAATAGTTTG
AACTTTTTGCAAATTACTTCAAAATTGGTTGAGTTACAAAACAGTTTAAAATTTGGTTTT
GAATTCCAATATCAGTTTCAAATCTACTATTTTTCCTAATTTTAAACATTTTACAGATTT
TTTAATTAGAAAATATCCTTGCCTTAATTTAGCAATACTCACAAATTCTCGCTAATTTAG
GTTAAACAACTCTATTAAAAATACTTAAATATGTTTTGATCCCAGTATTTTAATATTTTT
TTTTAATTTTAATTTTTGTAAGTTTTTTTTTTATCATTTCTAGTTATAAGTTTGTACTTT
TTAATTATAATTACTTTAAGATTCTAATTTTTTATTTGTAGTTTTCATAAGTTCACATTT
AGAGAAACAAAAATTAAAAAATATAAATGTACAGAACTAAAAATGAACAAAATATCTTAT
GAAGATTAAAATTAAAAAAACACCAAATTACAAGAACTAAAATTAGAAAAAGTGGGACCA
AAATAAAAAATCCTAACTTACAAGAAAAAAAATATTTTTAGCCTATTGTTAGAAGTAGAA
CTTAACCAAACTGGCCGAATCGAATTGGCAATACCAGTCAGTTTCGTAAATCATAGAGAT
CAATCTTGCAAAGAACTGGTTAAATCAGACAAAGTGAGCAAGAACTAATTCGTTAGCAAA
ATATTCTTAATTAAAAAAATATTAATTTTATGATGATCAATAGTATATCAATTATATTTA
TTTAGTTTCTAAGTGTAGTTGCTAATGAATATTATCACGTGTTAACATAAAGTTAAAATA
TATTTGATTTAGTTTCACATTTAATTTTGAATATAGCAAATTATCAGTTATTAGTTACAA
CGTTGATGATTGAGGTAAAAATTTTTAATCACTATTACAAGAAATATATCTTATGTCAAC
ACTTCTACATAAATTGTTAAAAAGGTTGATGTAGAAAGTAGTGTGAAGACAGTTTTGCAA
TTGAATTCAACTTTATACCACCAATTTACCTAAAATCGATGTTGACAACATATTTTAACA
TCCATTCAAAATAAAATTGATGTTAAAAATGTATTTTAACATTGATTGTAATAAGAATTG
ATCTTAATTGTTTTCTATACTTAATAATTTTGAGAACTCCATTTTAAAATTTGCTCTTGC
CTGGTCTCTCTACTCCATTTTGCTCTTTTTCCTGTTAGTGACTTTGTGCCACCCAGTGTT
GTATTCTAATTCTTGAATAAAGTACAACAACACTCTTCACTTCGCCGAAATCAGATTTGC
ATCTCAGCTTTGTGGGAGTCAAAATCAACCTTGGGTGGAGCTGTGTCGGTGCTTGCCATC
CCAATCCGCTAACAATTACCATACACCAATCATATAAGTATTCATCAATTTCTGACATCA
TAAGATGTCATCATATTATAAATTTATCATTCACATGTTCATCACACTTATGAACATATC
TATAGTTTAATGAACATAACAAAACATTCTACTATCATGAATTCTTATAATCACCTCACC
AAAATCAATGTGAATTTCATAAAATTAATTTTAATTACAAAGCAACATCATTCCATTAAT
TATACTATTTATCTAATTGATATTGTGGTCCTTATCTAATTTCTTAAGTTCTTATATGGT

>A03.188 901029 length 2354 cvg_10.6_tip_1
AAATTGTTCAAAAAATAAATTATATATTGGGTCTCAAATTTCAAAATCTTCCAAATGGTA
ATCTAGTTGGGATGGAACCCCGTGTCGAAGAATTGGAAAAGTGTTTAGCATTGGAGTCGG
TTAGTGACCTTCGAGTAGTCGGAATTAGTGGAATGGGGGGAATAGGAAAAACGACTCTTG
CCCTTGCTTTATACAAAAAGATTGCTCATCAATATGATGTTCATTGTTTTGTTGATGTTG
AGAACAGTGATAGAGGACAATCCAGTTCACTAGGTGTACAAAAAGATTTACTTCAGCAGT
GTCTAAATGGCGAAAATCTAGAGATTTGGGGTGTTTTTAGGGGAACATATATGTCATCAT
CTAGACTACGTAATAAACGAGGACTTATAGTTCTTGATAATATTGATCAGGATGAACAAC
AATGTATGTTTACACTATTACGTGAATGTCTTGGAGGAGGGAGCACACTCATCATAATTT
CTAGGAATGAACACATCTTAAGGACACTTGGAGTACATCATGTTTACCAAGTCCAACCAT
TGAACCAATATAATGCTGTTCATTTATTTTACAAAAATGCTTTCAAATGTGACCATATTA
TGAGTGGCTGGCAAAATATTTTTATACCTAGAATAGTATCATATGCTCAAGGTCATCCCT
TAGCAATTGAAGTAATAGGCAAATCTTTGGTAGGTGGAGATATGGTGAAGTACTGGATCT
GGATAATTAGAATGGTTATGCTACATGAAAATAAAAGTGTGAATATCATGGATGTGTTGC
AAATAATTTATGATGATCTGGAAGAAAAAGAAAAGGAAGTATTTTTACATATTGCTTGCT
TCTTCGGTCAGAATGCTTCTGAGCATTATGTGAAGGGAATCCTAGGATTTCGTGGATTTA
ATCCTGAAATTGATCTCAAAGTTCTTGTTGATAAATCACTCATAACCATTAGTTGTGGGA
TGATTTCTATGCCTAACTTGCTGAGAGATTTAGGCAATGGTATTAGAGAAAAATCACATA
AAGAGCCAAGAAAGTGGAGTAGATTTAGGGATTGGGAAGTTGATGCTCTATCAAAATTGA
AAAACCTTAACTTGTCTATTGTCGAGGTGGAGGAGGACCTTAAGTTGCTTGTGCATGGCA
AGTTTGACAAGGTGGAGAAGGGCCTTGAGGACCTTGAGTTGTTTATGCATGACCAGATTG
ACGAGGTGGAGGAGAAGTTTGAATTATGCGCTAGTAACATCAAAGATTCATGGAACAGCT
TCTTGGACAACTTTTAAATTTTTATGTTTTTCCTATTTTCATTTTCTTTAAATGAATGTA
CCAATAGACAAATTATCTTTAATTATTTCATTCTTGTTTAAATAATTAATAATTAAGGTC
CTTAATTTTGTCTCTTTCTATTGGCCCTTCATTGCAGCCTATACCCAATTTGAGACGTTT
GAATGTCTCTTTCTGCGTTAATCTAATCGAGGTGCTAGTTTTTGGTGAGGCCCTAAATCT
CGAGAGACTAAATCTCAGAGGATGTAGACGACTTAGTTGGTTCCATCCATCCATTGGTTT
TCCTAGAAATCCAACCTATCTGAATTTAAGTTGCTGCGAAAGTCTTGTCGAGTTACCACA
TTTTGAACAGGCCCTAAATCTTGAAAAGTTATATCTGGGAGGATGTGAACTACTAAAACA
GCGACCCTCATCCCTCGGTCTTCTAAGAAAGCCTTTTTCATTATATTTGGGAGGGTGTAA
AAGTCTCACTGACTTGTCAAATTTTGTAGGGGACCTAAATCTTTCCTGGTTACATCTCGA
AGGATGTGAACAACTAGGACAGATACATCCATCCATTGATCATCTAAGCTTACAGTTTTA
GATTTTAAAGATTGCAAAAGTCTGGTAAACTTGCCACATTTTGTAGAGGATCTAAATCTT
AAAGAGTTAAATCTGGAAGGATGTGTACAAGCAGATACATCCATCCATTGGTCATCTAAG
AAAGCTTACTGTTTAAAATTTGAAAGATATTGCAAAAGTCTAGTAAGCTTACCTAGTAAC
ATATTGGGACTTAGTTCTCTCAAACGCTCAAGTCTTTTCGGCTGTTCAAAACTATATAAT
GTCCATTTATCAGAAGAACAAAGGGGTGGAGCTCCTAGTTATTCCCAATGAATATTCTCA
TTTTTCAAAAAGTGGCTTCTGTGGCCTTCGACAAAAGCCTGGAAGATGCACATAAAGATT
CAGTTAGATGTTTGCTGCCTTCCTTTCCTATTTTCTCATGTATGCGTGAACTTGAAATCC
CTTATGCTTTTGTTAATTTCCAATGCTTAGAAAAGCTATGTTTAAGGGGAAACAATTTTG
AAACACTACCCAGC

>A03.203 901059 length 2406 cvg_6.0_tip_1
ATTAATTCAACCCCCCCTTCTTAATTATTCCGAGGCCACTTGATCCAACAGTATTGACCA
TCAAAATTTCTATTCTTGTGAACATGGGGTCAGACCAAGCGCGGTATTTTAAGAAAAGGT
TCTATCATGTCAAAGTCAAAAATGTAGAAGTAGCCAGCTTGTGAAAGCTAGGGCAGCAGA
TGGGTCAAGTTCGACGTCAGTCTTTTAGCAAGGTATATTGGAGGATCTGGGATCTGGCAA
TGATAAAAGTGTTAGTTGAAGCCATTGCATCTCTCACTCAATACTATGACCAATTGCTCA
GATGCTTCACTTTTCGGGACTTTCAGTTAGCACCAACCATAGAGGAGTTTGAGGGGATCT
TAGGATACTCGATAGGAGGGAGGAAACCATACCTCTTTTCAGGGTACTATCCTTCTATGG
CAAGAGTAGCAGGAGTGGTCAAGATCTTCGAATGAGAATTAGATCAGTGAAGCAAAGTAG
GAATAGAGTAGCAGGAATACTGAGGAAGTTCTTGGAAGAGAAGGCGGAAACTCTAGCAAG
CCAAGGAGAGTGGGTATCATTCATGGACGTATTAGCACTGCTAGCGTATGGGACAATACT
ATTTCTGAATGTAGACGGACTTGTAGATCTAGCAGCGATCAATGCCTTTCTTGCTTATCA
CCATAGTAAGGAAAGTCGGGTCATTGTTGTTTTAGCAAATGTGTATGATACATTTGACTT
AAGATGTGAGAAAAATGGTGCGCGAATTGTCTGTTGTATGCCTGCTCTTTATGTATGGTT
GGTATCTCACTTCTTTAATCATGGAAGTAGATTTGTCTATCCCCTACAAGGTCATCGCAT
GTGCTCGGGAAAGGACAAAGCAAATTGGGAAGAACTCTTGGCAGGCATGATGGGAGCGTC
CATTAGTTAGTTGCCACAGTGGAAAGAAGAAGGGGCAGAAGTATTGTGCTCTTGAAAAGG
ATTTCTAAATGTCCCTTTGATAGGGATGAGGGGTTGTATTAATTATAATCCTGTGTTGGC
CATAAGATAGTTAGGATACCCTATAAGAGGTGCACCATTGGAGGAAACTATCACGCCAAT
CATCGCACGAGGGTTCAATGAAGCTAATACAAAGATACTTCAGAGGATCCGTAAGGCATG
GAATAAAGTTGGAAGAAAAGATAAAGAACTTAGAGGAAGAAGCAATGGTGTCATAGGAGG
CTATCACAAATGGTTGAAATCTAGAATGCAAGCCTTGAAGGCTGAGCTTGAAAAGACAAA
AGTAGCAAAGGAGAAGCTGAAGGTGGCAGTCACTAGAGTTAGGAAAGAATGTGAGAAGCT
AAAGGATATCAACATGACCGTGGCTGAAGCGCTAGAGTGAGAAATGAAGAAAGCCAGAAA
GGAAGAGTGGAGTAGAAAAAAGTTCCGAGGGGCTTTGCTAGGCAGCGGTAATGAGCTCAA
ACTTAGAAAGGCCGAGAGGGACAAATCAAGGGTGGAGAGCATAATGTTAAAGGATAAGTT
AAAGAGTTGTCAAAGGTCGAACGAAAGTTTGAAAGAGCAGTTGAGCAAGACAGAAGAGAA
TATGTTGATAATCATTGATCAGTATAAAGAGAAAGTGAACTTAGCTGCTAGTCATGGGCA
GATGCTGAGAGACGAACAGGCGAAGGTGTTGGCCTTGCGGGTTGAAAGGGAAGCAAGGGA
AGAGGTGATAGAGTTATTGCATAAAGAAGGCATGAAATGGATGGATAGGTTTGCTCTCAC
TCTGAATGAAAGTCAAGAGCTTCTGAAGTTGTTAGCCAGAGCCAAGACATTGGCTGACAC
ATACTCCACTCTCGATGAAGTTCATAGTCTTTTCAATTATTTCCAACACATGGTCGAACT
AATGACCCACATAATTAGGAACCACTGATGTGTCCCTGTTTTATTTCTAGTTATGTTTTG
GCTCTGATGAGATAAACAATGTTGTTTTTTTAATTAGAATTAGAATTGGTTCGACCTTAT
GTTCTATTAAATGCCCTGTGTAAAATTCGCAATACTTCAGCAGCTTCTCATTTTCATGAA
TTCACGTTTATTGGTCGTTCCATTTCTCATTGAATTCTTTCCTTGAAATCAGAATCGTAA
TCATTGTAATCAAATAGAAAGAATGTGCTTTACGACACCCATAACAAATGCGTGCCAAAG
CTAGAATAATGAGTGAGATAGAAAAGGTATAGGAACATATGAAGGTCGACATAGAGGCCA
TGAAAGAGAAAATGACCACAATGATGAAAGCCATGATGAGTATGAGAAAAATGATGGAGT
TCAACATGGCTACATTCTTCGTCGTAAGTACTGCCACTGAGGTGGACTCGACTCACCCAT
TTGGCCTCAATCAAGTAAATCGTCCAGTCTCAGATATCGTAGGTCAGCGAGGCGAAGCGT
TGGGAA

>A03.243 901139 length 2496 cvg_4.9_tip_1
TGATCATTTGTGATTATATCCACATAATCATTTAGCCTTGATTAGTAAGAAGCTAACTTG
ATGTGATTCAAATCTAATAATGTGACACAAGATAATTTATTTAATCTATATCATAATAAA
GATTAAGCTCTTAACAATCAAAGCTTTTAGTTGGGGATAACTAAAATTCCATATTTTATA
AATATAAATGACTAATATTTCTATTTTAAAATAGAAAATTAAAATCATAGATCATAAAAA
ACAATCGATTAAATATCTTTATTTTAAAATAGAGATGAAAATTATGGATTTTAAAAAATA
AAATAAAAATTACATGTAAGAAATAAATAAAAAAGATAAATGGGCCAGTTGCGTATGTAA
GGGTGCCGTACTCACTCAGAGGGGACACCCTGTGGCATTTTTCAGTAAACCTTTCACCCC
CAAGCTAGCGGTGGCCTCCACGTATGTAAGGGAGTTAGTTGCCATCACCACCGCAGTCAA
ACGGTGGCGGCAATATTTGCTGGGTCTACGCTTTGTCATTATAACGGACCACCGTAGCCT
CAAGGAATTACTCACCCAAGTAATTCAAACTCCAGAGCAACATAAATATTTGGCTCGGCT
TTTGGGATATGACTATGTCATTCAGTTTCGTTCAGGACATCAGAATCAGGTCGCAGATGC
ATTATCCCGACACCCGGAGGCTGGAACTTCTCAATGCTTGGTCCTCTCCGTTCCCTCTTT
AACCTTCTTGGATGAATTGCGCCGACAATTGGAAGCTCACCCTGAATTTTGCCACCGGAA
ACAAGAAATTATAAATGCCCCTCATAAACACCCTTCGTTTTCAATAACCCAGGATTTAAT
TTTAACATAGGGACGAATATGGCTTCCCAGAGATATTCCGATTACGGCGACATTACTTCG
GGAATATCACACTACTCCGACAGGGGGACACGCTGGAGTAACGAAAACATTGGCAAGAAT
CTCTGAAAACTTCACTTGGACGGGTCTCAGAGAAGACGTCAAGCAATTTGTGGCAAATTG
CATCGATTGCCAAGTCACCAAGTACCAGACACAGAGGATCGCAGGGTTGCTATGTCCCTT
GTCGGTGCCCCATCGTCCTTGGGAGGACCTTTCATTAGATTTCATCATCGGACTGCCGGC
GTATCATGGCCATACTGCAATTCTCGTAGTGGTGGACCGCTTCTCAAAGGGCATTCACTT
GGGAATGTTACCAACATCCCACACAGCTCATATGGTGCATCCTTGTTCATTGAAATGGTG
GTCAAAATACATGGGGTCCCTCGTAGCTTGGTCTCCGATAGGGATCCCCTCTTTATCAGC
CGATTTTGGCAAGAGTTGTTCAAGGCCAGTGGTACTCATTTACGCATGAGCTCTGCGTAT
CATCCCCAGAGCGATGGGCAAACGGAAGTACTCAACAGGGTAGTGGAGCAGTATCTCAGA
GCATTTGTCCATAGACGACCAAATCGGTGGGGAAAGCTTTTGCCATGGATTGAGTGGTCC
CATAACACGTCCTGGAATGCCGGCACAGGAACAACACCGTATGAGGTTACGTTTGGGAAG
AAGCCCTTCAATTTCCCTGAGTATATCACGGGATCTTCGAACATAGAGGCAGTGGAGCAC
TTGCTAACTGATCGGGATGCAACATTCCAAACAATTCGCAAGAAACTCCTTAAGGCACAA
GAGAGCATGAAGAGGCAAGCTGATAGCAAGAGACGAGACGCCCAATATCAGATAGGTGAC
TGGGTCCTCTTACGCCTTCGTCCTCTTCGACAAACATCAGCAAAAGGGTCACAACCAACT
ACCGGCAAGCTCGCGAACGGTTTTATTGACCCTTTCAGGTGGAGGACCGCATTGGCACGG
TGGCCTATCGGCTGAAGTTACCTGACTCCGCCAGGATTCACCCCGTCTTCCACTGCTCTA
AGCTTAAACCTTTTCGAGGGGACCCAGAGCAACATCTTGAATTGAATTTACCCCCTACCT
TCATCAATGACCAACCAGTCGTATACCCCTTAGCTATTTTAGACTCAAGCGAAAATCAGA
TGGAGGGAACCTGGGAGGTGCTCGTTCAGTGGCAAGGACTCTCCCCTGATGAGACGTCAT
GGGAAGACTGGGAGCAATTACAGCAAGACTTTCACCTTGAGGACAAGGTGCGTCTACAAG
GGGCGAAGAGTGTTATGAACAGAGATGCTTCAATGAGGGGTAGCATAGGCACAACAGCAA
ACACAGAAGGTGAACACATGAACACAGGGGTGCAAAAAGAAGCAATATTCAAAAGAAAGG
TTAAAAAGCCCACCTATTTGAAGGACTTCGTCTGAGGGAATCTAATGGGATATTGCCAGC
TCATATGATCTTCCACAATCCTTCTGCTGGTGCTGCGTATCTGAGGAAAAGCATCCATAA
CGGAATTAGTTATATTCTTAGGATTATGCCAATTCTAGAAGGAAATTATTCCTTTCTAAG
GATCTATAAATATTATGTAAATAACAGAAGGATGAA

>A03.249 901151 length 2518 cvg_15.5_tip_1
GCTTATGTCGACCAGACAGCAACGGAAAATTTCATTGTGCCTCTCCCACGACTCCCACGA
GGTAATACGTTAACAAAACCTTCACACTTTTTTATTTCTGAACTGCCAACAAACAAGTTT
ACCCGGCTTGAAATTTATAGAACTAATTAACTTGTTTTTTCCCCTCAACAGTTAAAATTT
TGCCAAGTAATTACTTCCTGTTTATTTACTTCTGTATTTAAGCAACATGTCTGTGTGTGA
TATAATTTTTTTTTCTTAGCACGACATTTAACTAGCCTCGCTATACTTCTTTATTATCTA
ATCGGGGTAACTGTTTCTTTTAAACTATGCAGGAAAAGTAGAGTTTTGATTCGGAATCTA
GGATTGCTGCTAGGTAACGTACAGCTAGATTTTAACATTCAAATACTTTGTGCTTCCAAA
CTTATGGCCGTTTACTTTAAATTAGATAAAATTTCTTCCGATGAAATTATATTTAAACCA
TTTAACATAATTTCACCAAAATTTCACAATAAAACATCTGCTTTTGTTAAAAAGTCAGAA
AAGTTAATTTTCTAACATAATACAAATGGAAATTTAATTAGTTGATCCTATGTATTATAA
GGATATATATACATTCGATATAAACACGAAAATTTTAACATTAAACTAATTAAAAAGGGA
ATTCTGCGAGGTTTGCTTAATAGTGAATATGATTAAAAAAAAGTAAAAACAGTTAGTTTT
GCTATACAAATTAAACTTAATTTTTCCGTTTCTTTAACGGTGATAATGAGGTACCGGTTT
AACGCTCAATACCTTATGTAAACACTTAACTCTCACCATTAGGTCAACTTTAGTAGGTCA
AAATAAAAAAATTCCTTACACAAAATTCTTACTTACACTAAACATTTTCCTTTTTTGTAA
AATAAATTCCCCAGCTTGGACCTTGGTGGCTATGGGAGTTGTAGTGATGATCTTGGTTTG
CTGCATCAGGACCAAGATTTTCTCTCTCACGTCTCTCTTGTGGTGGAGGGAGACCCCAAC
CCATCGAATTATTGAGGAGCTTGTGAATGAACATGGACCCCTTCCTACAACTAGGTACAA
TTATTTAGAGGTTAAGAAAATGACCAATTCTTTTGGAAACAAATTGGGCCAAGGGGGATT
TGGTAGTGTTTACAAAGGAAAGTTACAAGATGGACGTCTTGTTGCGGTGAAGATTTTAAG
TGAATCAAAAGGCAATGGAGAAGAGTTCATAAATGAAGTTGCTAGTATCAGTAGGACTTC
ACATGTTAACATTGTTAGACTCTTGGGATTTTGTCTTGATAGTTCTAAACGAGCTCTAAT
ATATGAGTTTATGCCTAATGGATCTCTTGACAAGTTTATATATGAAGAGAAAAATCCATT
ACAAGTTCCTCACCATTTGAATTGCAAAATATTGTATGATATTGCTATTGGCATTGCTCG
TGGATTAGAATACTTACACAGAGGTTGCAACACTAGAATCTTGCATTTTGACATAAAACC
TCATAACATATTACTAGATGAGGATTTCTGTCCAAAAATTTCAGATTTTGGACTTGCAAA
AATATGCCCAAGAAAAGAAAGCAAAATATCGATATTTGGTGCTCGAGGAACTGCTGGCTA
TATTGCCCCAGAAGTTTTTTCTAGAAATTTTGGTGAAGTATCACACAAGTCAGATGTTTA
TAGTTATGGAATGATGGTCTTAGAAATGGTTGGAGGGAGAAAAAATATTAAGACTGAAGT
AGACCGTTCAAGTGAAATATATTTTCCTCATTGGATTTATGAGCGTCTTGCATCAAATCA
AGAACTTGGTTTACAGAATATAAGAAATGAGAGTGATGATAAAATGACGAGAAAGATGAC
AATAGTGGGCTTATGGTGCATACAAACTCATCCTTCAACTCGACCAACCATAAGTAAAGT
GGTGGAAATGTTAGAAAGTGAAGTTGAGTTCTTGCAAATTCCACCTAAACCTTTTTTGTC
TTCTCCTTCAAGCTCTTAGCCCACTTGTCACGCGAGACTCTTACTTTATGAGAATACTAA
GATGTAATGTATGTTGTATTTTATTGGATTTACTACTATTTTATTTTCCATTTAGTTTGA
ATTTATAAATTTGATTAGTGATTACCTTGAAACATGATTGGTAACCACTTTAATAACACT
TCATAATTTATAGTCATTTATTGACTTAATATATGCTTCTAATCGATATCTATATATACA
GACTTAATTACAGTAACATTTACTTTTTTATATTACAAATTGAAAGAAGTTGACACCTGA
ACGGGTCCTCCCATTTTTAGTGCTCTGGACGAATTAAGAAAATCCTACCCTTGGAATCAT
TTAATTATTATCCTTCATTTAAATTTTTAGTGGCATGGACGAATTGAGAAAATTATTTCC
TTGTAAGCAAGTTTATCTAATCTGTGTCATAATTTCAAATAGGATTTTAACAATTTTAAA
TTTGATAGAATTTATTAACATTTTTTAGTGTATGCAATAGTAGCAACAATAGTTAATA

>A03.336 901325 length 2813 cvg_5.1_tip_1
CCTGGTCATCAAAGATAAGAAGGGATCAGAGAATTTGGTGGCTGATCACCTACCAAGACT
GGTTAATGAAGAAGTTACACACAAAGAACTAGAAATCTGTGATGAGCTCCTGGATGAATC
ACTGCTGGTTGTGAATGAGAGACCATGGTTTGCTGACCTTGCTAATTATAAGGCTGCATG
AATCATCCCCAAGGATTTTAATTGGCACCAGAGAAAGAAGTTCTTGCACGATGCTTGCTT
CTATATTTGGGATGGCCCACATTTGTTTAAAATTGGAGCTAACAATTTGCTAAGAAGATG
TGTGACCAAGGAGGAGTCCAAAAGTATATTGTGGCATTACCATAACTCTCCTTGGGGGGT
CAGTACAATGGTGATAAGACAACAGCAAAAATCTTGCAATTTGGTTTCTTTTGGCCTTCA
ATTTTCAAAGATGCACATGAGCATGTGACACAGTGTGACCAATGTTAGAGGACAGAGAGT
ATATCAAAGAGGAATGAAATGCCTTTGTAGAATATCATTGAAGTGGAAGTCTTTGATTGT
TGGGGCATTGACTTTGTTGGTCCTCTTCCCTCATCTTATGGGAATGAGTACATATTGGTG
GTCGTTGATTATGTTTCCAAATGGGTAGAGGCTGTTGCTACTCTGAAGAATGATGCAAAG
ACTGTTGTCAAGTTTCTAAAGAAGAGCATATTTTTGCACTTTGGGGTACCAAGAGTCTTG
ATTAGTGATGGCAGCTCACATTTCTGCAATGTCCAACTTCAGAAGGTGTTGGGGCACTAC
AATGTAACGCATAAGGTGGCTTCACCTTATCACCCTAAAAAAAATGGTCAGGTAGAGGTT
TCTAACAAGGAATTGAAGAAGATATTGGAGAAGACAGTGGCATCTACAAGGAAGGACTGG
GCTGCCAAGTTAGATGATGCCTTGTGGGCTTACCGGACCGCTTTCAAAACTCCCATAGGA
CTATCCCCATTTCAGATGGTCTATGGGAAAGCTTGTCATTTACCAATGGAAATGGAACAT
ACGACATACTGGGTGGGCTCTAAATTTTCTAAATTTTGATGAAGTTCTGTCTGGAGAGAA
GAGGAAGCTACAGCTCTTGTAGGTAGAAGAGATGAGGCTTAATGCATATGAATCTTCCAA
GTTGTACAAGCAGAAGGTGAAGGCCTACCATGACAAGAAGTTGTTGCAGAAGAATTTCCA
ACCAAGCCAGCTAGTCTTGCTCTTCAATTCAAGACTCAAGCTATTTATAGGTAAATTTAA
GTCCAAATGGTCTGGACCTTTCACCATTAAAGAGGTGAAGCCCTATGGAGCAGTGGAATT
GATGGAACCTTAATCAGATAATCAAGAGAGGAGCTAGGTAGTGAATGGTCAGAGATTAAA
AATGTATCATGGTGGCAACATTGAGAGATTAACCACCATCCTACATCTACAAGACCCCTA
GGGGGCATCATCCATCAAGCTAGTGACGTTAAAGAAGTGCTTACTCAGAGGCAACCCAGC
TTTCTTACCCTTTTCAACCTTTATTTTTATGTGTGTTAACTCTATTAGTGTAGCTCTTTC
AATAGTTTGATGAATCTAGGATATAAGAGTAGGTAGAGATTGAATTTGAGGATTGGTGTT
GGTTTAAAGCATGCTTAAAATCTGGCTTGGGTAGGATAAGAATTGGTTAAGAACAACATA
CCCATCTCGCTAAGCACGATGTGTGAGCTAAGCGCAAGAAGTCTATGTGCTAAGCGAGCC
ACACTCTCGCTAAGTGTGCCAAACCCTCATCAAGTAGCAGAGACTCACTCGCTAAGCGAG
CCTCACGCGCTAAGCCCACAAACATCTTGGGTTGGGGATATATTTAATTGGGCTAAGCGA
GACATATGTTTGCTAAGCGCACCATATGCATCACTTAGCGTGCACATGCACTGAGCCCAA
AAATGCCTCTGTGTGAACTTTAATGCAAATTGGGCTAAGCGAGACCCTCTCGCTAAGCCC
AATAACCTTTATGCAATGGCAATTGCGCTGAGTGAGTTCATCTCGCTAAGCGCCCCACTC
CACTGCACCCACTCTCGCTTAATTCGCTAAGCGCGCCGCGGCTCGCTTAGAGAATGTTGC
AGGCCAATCACAGCTGCAGAACTCACTGAGCGCATCTTGGGTTGGAATTTATGATAATTG
GGCTAAGCGAGATTGTCTCTCTAAGTGCGCGTTTTTAAATTTAAAAAAAAATTGAAACGT
CACAGCATACTCACTGAGTGAGTCCTATGTGCTTAGCGAGCAACTCGTAACTGTAGAAGA
AAACATAACTGCCTTAGGGCAGTTACTTTTTACTCATTCTTTAATTGTGCATCTCCTCTT
CCTCTGTCCTCCCGTCATTAGCATTTCGCTCATTCTGTTCATAACTCTCATTCCAAGTAA
GTCTTCTCTTTTTACTTTAAATTCTTGCTTTTATTTATGCAGAACCCTAGGGTAGAAGAC
ACTATTGTGATTGATATGGTTGTTTTGGTGTTTATGTGCCTTGAGTTTTTGTTTGATGCT
TTTGTGCTAATTAGTTAGGATTGTAGTCTATTTCGCATATTGATAATGAATGGCATTGGC
TTAGCCTTGAGCTTCTAAGCATGTATAGTGGCTTAAGGAGTTGAGGCTTACAAGCCTTAC
TTTCTGGGTTTTCGATGAACTCGCTAAGCGAGGCTGTTTCGCTAAGCGAGTCATGTTTTT
CTTTGAATTTATGGGTTTTCTGATGAACTCGCTAAGCGCGTTCATGAAGTTTTTGTTATT
TTCTGCATACCGGGGATGAACTTGCTAAGCCAGTGTCTTTAGGCTTAGCGACT

>A03.351 901355 length 2852 cvg_7.1_tip_1
ATTACCCTAATTTAAATTATTTCTGATTATAATTTTTAAAATTTATTTACTTGATCTATT
TTTAAGATTATATTAAACAAATCCAGTCGTTTTGTCAATATTTTTTTTATATTCTCATTA
TTATTTTTTGTTATATGTCTATGTTTTCTTTCTGTACAGCCATGATTTTCCTCGTGAATG
GATGGGAAACTAAATCTGTTTTAAGATGTCATGAATGGCAAGAAACTTGCAGAAAGCTAT
GTATTATTTGCTATGTGATCAGTTTAATTGGGAGCTTTAATTTTGGGTCCAAATTGATTT
TCAACCATTTTTGTAGTGTGTAAAAGATAAAGATTGAGAAAGGAAGAAATAGTTACCTAT
ATGCTGAATAAATGATTATATAAAAAATATTTATTTTAAAGTTTTTTATATAAATTTAAA
CAAACTCACTGATTATATAATTAAATTTCAGGATTGTAACTTTTTAAATTGTTAATGAAG
GAAGGAGGATAGCCCACAACCTCGATCTTGAATTCGCCGTTCCTATATCTTGAAGCTATT
ATTATGCTTTAGAATTTTAGCATTACTGTTTTTTTTAGAAGAAATATTTTAGCATTACTT
AAGAATGGTCTATTACTTATTTCCATTTTTTTAATCGTGATAATCAAAGATAACGTTAAG
GGATTTAAAATAATTCATCCAGTTTGTTGACAAAATTGAACTCTCTTGACACTCACTTGC
GTATTAATTGTTTATTATCTTGATTAGCTGCATTGTTACACCAAAAAAAAAAAATGAGAT
GAAAAGTAAATCCTTGGATACTTCGGCTTTCCACCGTCCTCTTTTTACAATTCATTGGCT
ACTTTAACCGATAGAGCCACAGAAGGACTAATTAAGGAGATTGTTTAAAAAAAAGATTGA
AATAAAAGATGGTCTTAAAAGAAAATCATAGATAGATACCTAGCAACAATATCCTTGATT
GAAATAGTAAAAGCATAGCAATAAGACCCAAAGTTACAAGTCATATATATATAGACAATA
TATATGTATCAGAATAGAAATCCGCAAACTTCCCACACAAGTCTGGAAGATAAATGTTTT
TTCTTCATAATAACAATAAGAACCCAAGTCCAAAAGTCATATATATATATAGAGAGAGAG
AGAGAAACAATAAAGTAAACCATATAATCTAATGTTAAATCAGAGGAACCATCCTTGAAA
ATTAGTCTCACTGGCCATGGTCTTTGGGACAATGGATGGCTCACCTTGAACAGAATACCT
GCAAGAAAGTAACGAGTTTAATTATGAGTTATTCGGACCATTTTTGCTTAAGACATTGCT
TCAAATATTTTGGAGATTATTGATACCAATTTGATATACTTGCAATGTTATCAATTTCAA
CCAAAGGTTTAAACTTTTCAATTACTAAGGATATTTGATTTTGATTGTTTTTTGTTTTCA
TTTTCACTGGAAATAGAAAATGGTGATGAAAATATGTTTGGTTGGATTTCTATTTTTATT
TTCAGTTAAAATATTTTTCCAAACAAACCAAAACCTAAAAACAATAAAATCTCGTTTTTA
ATGTTTTCAGTTTAAACCAGAACCTTATTTTGAATATAATGAAAACGCGGTGACAAAAAA
TGTAATTTTAAGTAAATCTAAAAATGTATTTTCTTTTGAAAATACATTTTCAGTGTTTTT
ATTTCTTGAAAACAGAAAACAAGAAGTTAAATCAAACATGTTTTTAGAATTCTAATATTT
TAAAAATAAAAACAGTTTTTAAAAAATGAAAACAGAAAATGAAAATATAAACCAAACACA
CCCTAATTTTTTAAATGGATAATTTTATTTTTTTTAATTTCGATCTGTCTATAATCACAT
AAATTAAATTACTTCACATCTTTATATATTCGAATATGCATGCCAGTTAGCGCCGCTCTA
TACAGAGTTGCACAAGTACATTCTAGATTCAGCTTGTTTAAAAAACATTAATTTTCTTCC
ATATGTCTTATGCAAACATGTTTGGCTGAATCAGAAACACTGAAGCCACCATAGATTGAA
ATCTGAAACTACTTCAAAACTCAAAGGCCACATAATTATGCAAATTATGCATGCGTGTGT
GTATATATAATATATATATATATATATATATATATATATAATTTGAGGTATATATAACAT
AAATAGGAATAAAAGGAAATTTGGCTCGAATTGAATATACCCTATTTGCAAGAAAGGCTC
AGGGTAGGTTTGGGAAGGCAGCAAGGGAAAGCTCCCATCTCCAGCAGCACTAGTGGAAGT
AGAGCCCCACAGACTTGCTTTGAGATTAAATCCATAAGGCTCAAGCTGAAAAGGAGGCTT
CAAAAAGCATGAAATAATCAATGAATAGAAAATGAAAAAGAAAAAATAGGAATAGAGAGA
CATGCATTTGCACTAATATGATTCATGTTATGCTGGAATTGTTGGTTGTCAATGTCATAG
TGCAAAACCTTGAGTCTAAGGTCTTTATTCAGGTCTTCAAGATGACGTTCCTGCGAGATA
TGAATGAGAACACCAAAGTTTAGTATATAAATCATCAAAATGAATATAAAAAAGAACCAT
GCATAGACAATATATACTAATTTCTAAAAAATTACAGAAAGACAATTATACAAGAAAACA
AACTAACTTAACCTTTCTTATTAATTACCTTTTGGCGAAGCTCTTCCACATGTTCAATAA
TCAGTTGTGTCTGCAAATGGAACAATTTTTCAGGCATTATCATCCAATATCCATGTTCGT
ATCAATTAGCTGCGGTACATAAACTGATTGAAACCAATTATTTTTGTACCTATAAGGCTA
GTTTGTTATAGATAAAAAAAATTATTCTGACG

>A03.357 901367 length 2892 cvg_7.0_tip_1
AGTGAACAATCAAAATTAACAATATTTATATAACTATTTGAATCCTTATATACCAAAATT
AACAATTTAATATACAATCCAATGATCCACCTGTTTATTTTGTTATTCTGATTTTCGAGA
TGATAAATTGTTGAAAGACAAAAATCACAGAATATCAAGTAATTTTAATTTGTAGGCACT
TTTCCTTTTATTGTTTGCATCATCATCATGGCACTCATTGTTGGAGATTGTTAGTGACCA
TTTTCAAAGGTACGAATGTCTTTCATAAACTTTTCATACTCTTTTTTGTTACAAATGCTT
TTATAACTTGTTTTATGTGAGTAATGACTATTGCTTAATATACAAGTTATGTTCATTATG
AGTGAGCCTTACTTTCCCATTTGAGATTCAATATAATGATTCTTCCGAATAGTTTAAATT
AATCGTTATATTGAATCTTGAATTGTCCCTTTGGATAGTTTGGGGAGATTCATTTTTTAT
AGTAGATTCATATGTATAGATTAACTCTCTTTTCTTAAATTTGATGAAATTTTGGTATAA
TGCATTTCACTTTGTTCTCCGGGTGCATACTTAATTGTGGTCAAATTTATGTCATTGCTT
TCATGTCGTGTACATGGAGATCAATGCGAAATGCTGCCGAAATTTTATCAAATCTAAGAA
AAGAGAGTTAACCTTTACGTATGAATCTACTATAAAAAAAATATCTTCCTGAATGGGATA
TGGTCACACCTTTAATAAAAAAAAATGAGGTTCTCATGCATGGAATAACTTTGTGAGTAT
CACAGAATTTTTAGATGGATCAAAGTTGAATGAATGCAAGTTACATGAGCCCTATGTATG
AGGAAGGTGTTGAACAGTTCTTGCAATTTGCCTTTGAAAGAACTTGATCGAATGAGGATG
GAAAATATTTATGTCATTGTATAAATTGTTTAAATGGGAGACAACAATTACTAGGCGACA
TACGAGAACATATTCTGTGAGACGGGATTAAGAAGAATTATGCAACATGGATATGGCAAG
GTGAATTAACAGACATGCAAAGGGGGTCCCAAACTGAATCGATTGATGTAGAAATAGGAG
ATCCATCAGTGGATATGATTCATGATTTTGGACAACAATGTTTTCAGCAAGCACATGCTC
CTATGTATGATACATTGGAAAGTGATTCAAAGAAGCCTTTGTATCCGACGTGCAAAAGGT
CATTGACACTGTTGTTATTGGTGTTAAGTCTGGTTAATATGAAGGTCAGATATGGCTGGA
GTGATAAAAGCTTCACTTCATTGCTTAAGGTAATGCAGGGTGTGCTTCTTGAGGAAAACA
CATTGCCAAAAAGTTACTATGAGGCAAAGAAGATATTGTGTCCGATGGGTATGGAGTATC
AAAAAATTCATCCATGCCCTAATGATTGCAAAATGTATAAACATAAGTTTGAAGAAATGC
ATAAATGCCTTAGGTGTGGGATATCACAGTACAAACTGAAGGATGATTGCAAGTGTAGCA
ATGATGAAAGCACAAAAAAAGGCCCCCAGCAAAGGTGTTATGGTATCTTCCAATCATTCC
AAGGTTTAAGCATTTGTTTACTAATGGAGATGATGCAAAAGACCTTACATGGCATGCAGA
TGGGAGAAACTTTGATGGAATGCTCCACCATCCGACTGATTTATTCTAGTGGAAGAAAAT
TAATCGTTTGTATCTGAATTTTGTGAAAGATGCAAGAAATCTTAGGCTTGGACTTGCCAC
CGATGGAATGAATCCCTTTGACAGTTTAAGCACTAAGAACAGTTTGTGGCCAGTTTTTCT
AGTAATTTACAACTTGCCTCCTTGGTTGTGCATGAAATGAAATACATGATGTTGTCTATG
ATGATATCGGGCCCAAGACAGCTTGGAAATGACATTGATGTTTATCTCAGTCCCTTGATT
GAAGACTTGACAAAGTTATGGGACAAGGGGGTTGATGTCTTTGATGGGTATTGAAATGAG
ACATTCAAGTTACGTGTAGTGCTATTTTATATCATTAATGACTTTCCAGGATATGAGAAT
TTGAGTGGATATAGTGTTAAGGGCCATCATGCATGCCCTATTTGTGAAGAAGACACAAGC
TACGTACAACTGAAACATGGAAGAAAAATAGTATACATTCGACATCAACATTTTATGAAA
CCTTATCACCCTTATCGGCAATTGAAAAAAAAAATTAATGGAATTCAAGAGCATGAAATT
ATGCTGGCACCCTTAACTGGTCAGCAGGTTCTTGAGCGGGTTGAGGACATCAATACTATA
TTTGAAAAGACCCAAAAGAAGATGACAAGTAAAACCTGCATATGGAAGAAGAGGTAGGTA
TTCTTTGATCTTCCATATTAGTTCTATCTAGATGTTAGACATTGTATTGATGTCATGCAT
GTGGAGAAAAATGTTTGTGATAGTATCATCGACACGCTTCTTAACATTCAAGGCAAGATA
AAGGACGGTTTGAATACTCATCAAGATCTAGCTAAGATGGGTATACGTGACCAATTACAA
CCAAGGTCTGATGGTAAGAAAAATATACTTGCCTCTAGCAAGTCATACTTTGTCAAGAAA
TGAGAAGACAAGTTTCTATCAATGTCCATGTCGTGTAAAAGTGCCACGGGGATACTCTTC
AAATATTAAGAGCCTTGTGCAGTTGAAAGATCTGAAATTAGTTGGCTTAAAATCTCAGGA
TTGCCACGTCTTCATGCAACAACTATTGGTTGTGGCAATGCGAGGCATCTTGCCTAACAA
AGTGAGGCATACCATAATTCATTTGTGCTTTTTCTTCAATTCCATATGTAGCAAATTCAT
TGACCCTGTAAAGTTAGATGACTTGGAAAATGAGGCTGCTATTATCTTGTGTCAATTGGA
GATGTATTTTCC

>A03.369 901391 length 2942 cvg_10.0_tip_1
AGTTAAATTGCATCAATACATGCTTTTCATTGTATTGTGTAAATAAGTAAATCAAACATT
AAAAAGAAAGTATATTATTACACTAAAGCTATAGGATGTCTTTCATTACACAACTGAATA
ATTTGTTGCAACCATTTCACTCACCATTCAAATGGAGGGAACAAAAACTCAACTTTCTCA
TACATTTGTTGTTGTTCCCATATTTGGATTGCATACATGTACGTGTTCTGGTTAAGTATG
AATTAGCTGTTATGTTTGTAAACTTTGTCATATAATATTGGTACAATGTAGTCACAGGAG
CAAGCATAAAGAGAAGACAACAGCTAAAGTGAATAAAACAGTTTTACAAAACAGACTCTT
GCTAAATACAATAACTGAAGAAAAGGAGTACAATGAAAACCACAAATTAATACAAGGAAA
AGAAAGCACTCAGAAAATCTCTTGTTTCCAACTCAACAAATCCTTTTAAGCCATGCAAAT
ATCTCATGACTGAAAGTGCTTCCCAATGCCACTCCTGCAAAAAGTCCACCCCCATACCCA
ATCCGAACCACTTTCCATGAATTCACCAAAAAATCATGACTCATGATCACCATCAGAGGT
AGGTACAGTAAATGGTAGCCCTGTATGTTCCTCACATTTCTTGAATAATTGATTCCCACA
AAGTCCTTGGTTTCCCTCAAATGAACTGCCTTGGAATGTAGCAAACTGTTTAGTCTGTGG
TGTTGGACCTGAGAGGTTGTTAAAGGACACACTAAAGTACGAAAGAAAGGATAGTTGTGC
CAATTGTTGAGGAATCTTCCCTGATAAACTATTGAGTGAAAGGTCCAATGCTTCAAGGTT
TAAAAGTTTCCCTAAGGAAGACGGAATGCTGCCACTAAGCATGTTGTTGGAGAGGTTTCG
GCATAACAAGGCCCGTTAAGTCTCCCATAACTTCTGGAATCTCCCCACATGATTTATTAC
TTGAAAGATCAATTGCTATCAAGTTGTAAAAACTCTTGGAGTTCTTCATAAACCATGACC
AAAAGACTTGTTTCCCCCCAAATCCAACTGGGTAATGAATTAACATTATTGTTTGACATG
TAAAGATATGCAAGTTTTGCCAAGTACTGGAGAAAATTTGGAAACTCAATCAAATTGCAT
GACCGCAAGCCTAACAATTGAATTTGAGAAAGGCTTACATTCGATGGATTTTTTCTACTA
ATTATTGACAATTTATTGAAAGATAATCTAACAAACAACAGCCTTTTGAGCATTAGAAAC
TTTTCAAGCTCTAATTCTCCCTCCAACAAATTATAGGCCATAGAGAAAACTTCTAGGTTC
TCAAGTTTGAAAAGGGAGTTTGGAATTGCACCCTGAAGATTGTATTCTGCAAGATTCATG
TAAGCTAAACTAGTTAGGTTCATTATCCAAGATGTAATTTGTCCACTTAAATTGCTGTGA
TGTAGGGATAATGCAGGTAGCTGGGTGAGATTTGCAAAACATAATGGAATCTTGCTGCCA
ATATTTGCAAACTCTAGACACAAATTATCTATTTTTGACAGCTTAAAAATCCATGAGATA
GTGTCAGTAGTAAATTCTTTCAAACCAACTCTCAGGGTGTGTAATTTGGTATGATATACC
AAGAAAGAAGAAAGGTGGCACTTGAATTTGTTCTGTGTAATATCTAGAAACGTAAGCTGA
TAAAGGTTTCCAAATAAAGAAGCAATAGACCCCAAAAAATTGTAATATGGAATTGATAGC
CAATTCAAAGAATTGAGATTTCCAATGGATGCAGGTAGTGTAACATAAAAACTTGTCTCC
AGTAGATTTAATGACGTAATTTGCACACTTGTATAAAAATCAGGAAATTTACCAGTGAGG
TATTCATTATTTCCCAAATCCTGACATCTCAATTTGGGAAGATGGAATGTTACAGCTGGA
AATTCCCCATATAGTTCACAATGGTGAAGCGAGAGTAGTTGTAGAGAAGTAATATTTGTA
AATATATCAGCTGTACAAACGACGAAAGGGTCACATAATTAAGATGAAGAATTTCTAGAT
TAGTTGAGTTTTGAATTAAGCTTCTTAGAGTGGATATTTCGAGACTCAAAAGATTGATTA
CAGATAGAGAATAATATGCACTACATAGATCAAGTGACAGTAACTTGGACAACTGTGCAA
ACTGATGTGGGATTTCACCAGAAAAATTAGCTACAGAAAGGTTTAGATATCTTAACTGTG
AAAGCTCACCAATGCTCGATGGGATTTGAGATTGATTGAAGTGATTATCAGCAAGATCAA
GACTTTGAAGGTGTTTGAGGTGAAAGAGGCTGCTATTAGCACCCATTGTACCAAAAATCT
GACTGCTACTGGGATCAATGCCAACGACATGACCTGCTTTCTCATCACATTGAATGCCAT
CCCATGAGCAGCAATCAGTGTTGCATTCCAAGATACTATTTTAGGATAACTGAAAGGATT
ATAAGAAGACTTACTAATAACAAACCTTTCCTTAATTTGCATCAAGGCATGACTTTCATC
TTTGTGGCACAAAAAGATAATTAGTAACTGTGATTGAAGACAGTGATTAAAGCAAGAAAA
ACTGTACTGAGAGAGCAAAGGAACACCAAAACCCCATTGTATCTTTCAACAATTTATAAG
CTAAAATGTTCACATAAACAGCAAGATGCACTCAATGGTATTTATGTTCAATTAATTGAC
TGCTTATGAAAAAATATCTAATTGATAACGTGCATTGACCGTTATTAGCTAGAAATGAAA
ATGTTTAGTCAGGAACAGTGTCATGCATTAAATTGGCTAACACTATGGGTGCCGGTCCAT
TTCTAGTCTTTGCCTTAATTGTGAAGCTAACTTCAACTCCTATACAAAAAGTTTTCCCGT
TAAATCCATATTAGTGTTTACACTCATAACTTGGCTGTTTATATATATATATATATATAT
AT

>A03.429 901511 length 3198 cvg_8.3_tip_1
GAACTTAGACAAGAACAAGAATATATATGAACGAATTGAAGGCCTTGCTAAGAAGCATCA
GGCCACTCCTGCCCAGTTGGCATTAGCATGGGTACTTCAGCAAGGCGAGGATGTTGTACC
TATCCCTGGTGAGTGACAAAATATTTGATACTCACTAGTCTCTGAGCTAGTATCTAAGGT
ACCAACAATATGGTATTTTTTATTTTTATTATTGTCAATCTGAACAAATTATTATACACA
GTATAGTTTAGCCCTGTACTTTTGTGCTCTGATCAAATAAGTGAAGAACTTGGTGTAGTA
TAATCGTGCATTCCTTGTTTTAAAGAGTTGAGAGCTTCTTCTTATGTACTAAGGTTACTG
ACTGAAGGTCTTCTCAATTAATAACTGTTCAGAGCGAATTGTAAATCTTGCCAGACAAAT
CTCTACTTCGTTTCTGAAGTGTTTAGTTTTGATAAAGTTCAATAGGAGGAAGATCTATTA
ATGTTCAAAAATATTTTTGATTTCTTTTGTTCTATATCCAATCTCCCTGAAGTCTTTAAA
ACCAAGGCTTTAACTTGTATCGTGCCATTGATAAATAATTAAATATTGAGGAGTACATGA
AGTATATCGAGAAGTTTGAACTATTAAGTATGTCCAAAGCATTTTGAGATTTCTTTTTCG
CCTTTATTACTTTTCTCCTCCTCCTCAGTCCTGAAGCACAAATATGTTCTATATTTATCT
CTTTTGGTGCATAAGTGTATGATTATTTCCTCAATTTCTTTGGACCTTCACAGGAACAAC
TAAGATTAAGAACCTGGATCAAAACATAGGTGCCTTAGCAGTGAAACTGTCAGAAAAAGA
CCTGAGAGAAATTTCTGAGGCGGTTCCCATTGGTGATGTAGCAGGTGGTAGATACTACAA
TGGATTGGATCACTTTTCATGGAAGTATGCTAACACACCTCCAAAAGATTCAAAAATCTC
AACCTGACGCACCCAACCAACCCTTTGGTTAGGGAATCTACCAAGTCATCATGAATTGAG
GGTAGCAAGGCTGGCAAAGGCTAATATCAGGATGCTATTTAAATATCAATAATGTAGCCC
TTCTTGATGTTGGACTTCCTAGATATTTGGTTGGTTAAAATTTTTAATTTAGACTGTAAT
ACTTTTTTATATGCAACAGATAATTATGAGCAGTTTCGAAGGCATGACTTGAGTTTAGGA
TGGGTCAAACATGGTTTTTGCATTCACCAAGATGTTTGAATCTGCGTTAGAAACATGATT
TTAAATTATGGACTCAAGTCTCATTGAAGTATTTGGAATCAGTTTTTGCATCACCCTTGA
CTTGAGTCATTAATTTGTTCCAAGTATAATTCTGTTTAATATTGATATTGTCATGATAAA
TAGCAAGAAAAAACATATTTTTTTAATTATACACTCAAAATCAATTCTGAACAATAACGT
GTGACAAAATCAATTTCTAATATTTGTCATCTAAACAAAAATCATTTTATTATACATACT
AACTTTTATTTAAAATCAATTCTTAAAGTCACATTGATTTAAAATTATTATTACATTTTT
TTTATAAGACTATTATGTAATTATTTGTTGCATTAATTACCTTTCTCTAAAGTACCCATA
ATTAATAATTGTTTTAGCTAAAAAGTAATGAACTTTAGAAATTAATGAGATAAAATGTGA
GTAACAATTAGGTAAAAAAATAATTAAGGGAAAAAAGAGATTATTAGTTTCAAACAAATT
AAGGATAATTTTAGAAAAATGATACAAAATATTGATAAATTTAATAAAATCAACTCATTT
TTTTTAAGGAGTATGAATTAGTTAAAAATATCTTGCAAAGAGAAAGAGAGAGTATTAACA
AAAAGGCTAAAGTGCATATTTGATCTTCCTATTTTTGTAAAATGTTGATTTTAGTTCCCT
TTGGTTTCTAATTTAGACATTTGATCTCCTTGTTTTCAGAATTCAGAATTTTAGTTATCC
GTTAAATTGAATGTGTTGATCTGTATTGGTTAATGATTAGGGTCTCATTAATAAGTAATT
AACATTAATAAACAAAAAAGTTGAACGAAAATTAACAGAGGTTCCACATTCTTCCAGGGT
CGCATCCTAAGGCACTGAATGCAAATAATCGATCAACAAAGAAAGAAGAATGGGAGGAGT
GTCGAAATTGTGGGGTTTTCGAGCCCTAAGATATGAGAACGCAGAAGGAGGAGACACGTA
TTGAATGGGTAACAAAGTGACATAGAGGCTGCTTGTCGGGCTTGCCTAGGTACTATGTTC
TCCATTGTAGCAAAACAAGACATAGCACAGTTATGTGTACAATAAGTCACACATAAATTC
AGATTTATCGAAATCTATATTCAGAAATAAAAATTAATACTAAGACGTCAATCAACCTAG
AACAAAAAGAGTGGTAAGGATTTCATTTTAATATTTTGTTGATATGAAAAATTTAGTTCA
TTATTAATTAAACGAGTTTGACGGGAATAATAATGATTTTAAAAGTTGGAAATAATAACC
GAAGTTTCACTGTAATAAAAAATACTATTATTTAATGAGTTTGACTGTAATATAACAATT
TTGGTATTTAATACATTTTATCATTCATAAACAGAAGAATAATAATACATAGTTTAATAG
CAGCATAAAAACTGCCCAAAAGAACTGCATAAAAACTTTACGCAAAAAATCAAATCAAAT
GTAAACTCCATTGAGATTTACCAATATTCGGAAAATTTGTTTAGCATAAATCTCTAAGGT
TACAATCACATGAGATTATTTTAAAGTAAATGATTCATTTTAAAGGATAAAATAAATAAT
TTTATATATCAATAAAAAATAATGATTGATTATATATATATATATATATATATATATATA
TATCACGAGAATAAATTATTTTTTAATATTTTTAAAAAGATTAAACAAACCAAAAATAAA
ATATCTAAAGATATAATTTATCATGTCTTTTAAGAATATTAAACGAGATGAAATGATAGT
TTGAGATATTTTATAATATTTAACAAATTAGATCTTTTAAAGATTTGAATTTTTATTTGA
TAAATTTTTTAAATATTTTATTTTAATTTAATGGTTGAAATTGATTATTTTCATATAAAA
TAATCATTCTTATATGATATATTATCTTTTATATATTATATATAAAATAATATATATATA
TATATATATATATATATA

>A03.493 901639 length 3648 cvg_7.8_tip_0
TTCCTAACTGACACCTTAAGACTAGGAAAACAATAACAAATAAAAATAACAAAATCAGAA
TGTGGACATGTTTCCGTCCTAAAGCATGTTCTTAACACATATCAGCATGTAATTTCATCA
GGCAATCATGACTTTATGTAAAGAGCTACCCACTAACACCATTCCTCGGACATACTAAAT
CTTGATTGAACATATTTAAATATACTGACTAAACTTGCTTAAATACTTCACTGTAGTCTC
AATTAAGTGAATAAAGCAAGGATATTAATACATCAAATAAAATTGCTTGCATGTATTATA
TTATATTATATTATATTAATTAAGTAAAGCTGGTCAGAGAATAATGAAGCAGTTGGAAAT
TTGAGAAATATACCAATTTAGATGTCAGTTGTCATTAAGTGACTTATTTATTTGATTTCA
TCTGTTAGTATTTGAAAATCCGCCGGAAAAGTATTCAAGAAATAAGACCCCTTTCCTATG
TTGTTTACTAAATACAAAAGCAAAATCATGGATGATATTGTAAGTTAAGCGATGTACTAA
AGTAAAAGTTTAGGAGATATGCAGAAAGTTATAGGAAGTCTCTTGTAATAAAATAAAGAC
ACGATGCACACAACACAGGGCACTTATAACAAGTCTTTAAAAATATCCAGAAAGGTACTC
TCATCAGAATCATAGCACTCATTCATTCGTGAAATAAAGTTGTTAAAGTTTGTGTTGTGG
CGAAGACTCAACAATTATTAGTTGACTGGCCTTCAAAGATGTTCACCAGCCTTAAAGTAA
ATCCATCATTCATAAAATAGCTTATTACTTATTACTGATAATTTCGCCATTCATATTAAC
CCTGCACTGCACTGCACTGAGTCATTGGGATAATAAGCTTCTCTTCAAATTACTCATTTC
CAGTCCATTCATATCCACTCCACTCCGTTTCCTACCATGGCATTAAAATTCCTTGGTGGC
ACTCTTCTTTCTTCTTTCCTTCAGATTGCATTTGAGAAACTAGCTTCTCCTCAAGTTCTG
GACTTTGGTGGAAGAAAAGTTGAGGAGACGCTGCTGAAAAAATTGAAAATTAAGATGCAG
TCCATCGATGCTGAGGCTGATAATGCAGATCAAAAGCAGTTCAGAGATCCACGTGTAAGA
GACTGGCTTCTTGAGGTCAATGATGTCGTGCTTGATGCGTAGGATCTGTTGGATGAAATA
CACTACGAACACTCCAAATGCGAAGTGGAAGCTGAATCTGAATCTCAAACCTGTAGAGGC
TGTACTTACAAGGTACCAAATTTCTTCAAATCTTTTATTATTTCCTTTAACAAGGAATTT
AGATCAAGGATGGAACAAGTTTTTGAAAAATGCTAGTGATGTTGGAGCTGGTATTGGATC
AAGATTGAGTAGTGAAGTGTCACAGAAATTGCCATCAACATCTTTGGTGGTTGAAAGTTA
TATTTATGGCAGAGATGGTGACGAAATAATGATCTTTAATTGGCTCACATCTGAGACCAC
AGACAATCACAACCGGCTATCAATACTTTCTATTGGGGGCATGGGTGGGGTGCGTAAGAC
CATGCTTGCACAAAATGTATACAATGACCAAAGGATACAGGATAAATTTGATGTCAAAGA
TTGGGTCTGTGTTTCAGATGATTTGGATGCTTTCAAGGTAATAAGAACAATTCTTGAGGC
AATCACTAAATCAACTGGTGATAGCAGAAACCAACAGATGGTTCAAGAAAAATTGGAATT
ATATTTGAAAGGGAAGAAATTTCTTCTCGTTTTGGATGATGTTTGGAATGAAAGTCGGAA
GAAATGGGAAGCTGTGCTAACTCCTCTAAATTAGTTATGGGGCTCAGGGGAGTAGGATCA
TCATTACGACATGCAGCACCAGAGTTGCTTCTACAATGCACTCAAAACAATATCACCTGC
GGCAATTACAAAAAGATCATGGCTGGCAATTATTCGCTAAACATGCATTCAAAGATGGTA
ATCCTCAATAAAATTTAGACTGGAAGGAGATTGATACGAAGATAGCTGAAAAATAAAGGA
CTTCCTCTAGCCTTGACAAATTGGAAGTCTATTACAAACAAATCATCTGTTTCAGAATGA
GAAAGTATATTGAAAAGCAAGATCTCGGAATTTTCAGAAGAAGATAGCAATATTGTCCCT
GCATTAGCACTGAGCTATCACCAACTTCCTTCCAAAGATTTTCTTTGCTTATTGTGCCTC
GTTTCCCAAAGATTATTTGTTTGAGAAGGACCATTTAATTCAATTTTGGATGGCTCAAAA
TTTTCTGCAATGCCTTCAACAGAAATAAGAGTCCAGAAGAAATCGGTGGACGCTGCTTCA
AAGGTCTGTTATCAAGGTGCTTCTTTTGACAATCAAAGAAAAAATACCAAACATATTCTG
TCATGCATGACCTTCTCCACGATTTGGCAAAGTATGTATGTGGAGACATCTGTTTCAAAT
TGGAAATTGATCAAGAAAAAAGAATACCAAAAACAGGCAGCCATTTTTCAGTTGCAGTCA
ATGACTACAAACATTTTGATGGGTTTGGAATTTTATATGATACAAAAAGGTTACATACGT
TTATGGCAACAATTGAGCAGATAGATTATCGTAAATATCATTATCATTCCAAGATGTCAA
TATGTGAGTTGTTCTCTAAGTATAAGTTCTTGTGCTTCTTATCTTTGTCTTATTGGCCTT
TCCTTACAAAGGTGCCTGACTCTGTTGGAAATCTTAAACTTCTGTATTTGTCAGACCTTT
CCTATACTGACATTAAAAAACTTCCTGATTCTACATGCTCGGTCTTCAACTTATAAATAC
TGAAGCGTAGCTATTGCATGTTTTTGGAGGAACTGCCCACAAATTTGCATAAACTTACCA
ATTTGTGTTGGCTTGAATTTATAAATACTCAAGTCAGAAAAATGAAGAAACTTTAAGTAT
TGATGTTGGCAAAGGTATGTCCAGCATTCAGCAGCTAGGAGAACTCGATCTTCATGGAAG
GCTATCAATTAGGGAACTACAGAATGTTGAGAATCCATTGGATGCACTAATAGAGGATTT
GAAAAATAAAATAAACCTTTTGGAGCTAGATTTAGAATGAGGTTCATGTAATAATTTTGT
CGGTATGTTTTGGAAAATGAAATGTTCCATCAATTTTGGAATTGAGAAGTCAAATATTGA
ATGGGTGACAATGACAACTAATGGGTGGTAATAACGACTAATGAGTGATAATGGCTATTA
AATGCATTCTTGATAGTAGGATGCTTATATACAATACATGTATTTAGTCCTTGAGCTCAC
CTCTTTGCACTGGCTGGGTTTCAAACCCATTACTAATAAGATGCTATGATATGTGCAAGC
CACTGACGTTAAAGGTTTTTTGATGTGTTTTTCTTTTTCATATCTATATATTCTACTTAC
CTTTATAATTTATGAAATTTTGATTTTTTTTATGCATGAATATATTATGGAAATTTTTTA
TTCTATGCATATATATAAGAAATCAAATGCATAATATTGTGTTTCAGTTATGAAAATATA
TATGAGAATTTTATTCATCATATCTTGATCTTGAAATGCATAATATGATTTATTCTCATA
TGATTAAGTTTTATGTCTAAGTGATCTTTATAATTTTGATTAATTATG

>A03.518 901689 length 3815 cvg_10.0_tip_1
TTATTATTATTATTATTATTATTATTATTATTATTATTATTATTATTATCACTAGCAGCA
ATAAAAGTTCTCATTTACAATTTCTTTTAATATTAATAAAAAATATTTTAATATTACACT
TTTTTTAATTTTGTAAGAAAATATTTAATCTTTAAATAAATAACATGACTTTAAAATTAC
TTTAACATCATAAAATTAAAATCATTTAAAAATATTTATATTAGGAAATATATTAACAAT
TATATAATATGTTTTAATTATTTAATTTTACCAAATAATTTAAATTAATAAGACAATTTA
ATTTTTTTAGAATTTAATTAAATGTTCTAATGATGTAAAGGGATAAAATAATATTAAGAA
ACTTTGTAACTTGTCTGATTGCCTCCACAAGTACATTTGCACATTAAAACTTTACCTGAA
AATTTAGTTTTGTAAATGCGTTTGATTTGTGTAAATTTAAGGGATAAAATAACACATTAT
TTAATTTGAAAAATATTTTTATTTAAAGATTAATTATGAATCTTAAGTGACGGAATACTA
AAAATAAATATATCTTATTTATATATAAATAGTATCAATTAATTTTTTTTGAATGATCCT
TAATCTATTTTATACCTGAACAACATTTGAATCCGTCTCATTATAATTTGGATGAGAGTG
TTACAATATCATCTTTAATAATAGTTTGTTTTGTTAGTTACTTCACCACCCTTTTCATAC
ATGCATGCATTGTGACTCTCCAAAATCTATGTAGCCAACCCATAACGGCACTGATACGCA
TAAGGGTTTTGTCATAATAATTTAGAATTTTGGACTTTGCATTTGATGACTTTAACCCAC
CCATCCATCCTCACTCACTCCTTCCTTGTCCTTCACTTCTGAACAAAGTTAAACAATCAC
TCCTCTGCTTTTGTCCCAGCCCAGTAAAATCTCAACCCAACATTTTATAATTCGTACATC
ATCAACAATTATTTGCCTTTGTTTTCGCTACATGGGTCCAACCTTCTTGTCTTGTCCACT
TTTTTTCTCCCAACCATGTTTCAAGGGGTCAATGGTCACAAGTTGCTATTGAAAAGGATG
TTGCTATAGCGGTACAAGGTTGCAAACAAAATAATGTTGGTGTTGTTGGACAATCAAATT
CAAAGTACAATAAGAAGGATCTAACTGTGAACGCTGAGAGGGAAGATCCTTCTGAGTTCA
TCACTCACAGGGCTAAAGATTTTCTTCCTAGCATTAAGGTTATAGAGAATCGGTTTGTAC
GAGCTTCTGAATCTGGTAGGGAGGTCTCAAGGTTATTGGAGGCAAACAAAATCAAGGTTG
GATATTATGAGGCAAAAGGTGCTTGTTACTTACATTATTCTTTTTTAACAACTATTGAAG
TGAGCTATGAATTTTGTATGTAGTGTGTATTGTGTATAATAAACCTGGATAGACTTTAAG
TCTAAATAATAATCTTATTATGGTAGGGAAATCATCTCCCACGATTTTGCTAGCGGCTTT
TATGTTTGCTTGCTGCGATCAAAAGGGTACACCTGTTTGCCAAGGTAATGTTCTAGTTCA
ATTCTGTTAATAGACACTGATTTGTATTAATTAACTTCTTCTGAAAGGTTTAGCTATGAG
CATTACAACGTTAATGGTTTGGTTTTGCCATTTTTCTAGGCAGAGTCAATTAAATACGTA
AATTAGGGATTTTATATTTTACCCTCTTAAAGGTTTTCAGACCCTTCATTATATTTTACG
AGATCAGCCATATCTTTCTAAATGAAATGTTAACTATTGTAAGCAAAACACAAGCTCAAA
ATATTAAGTAGTATTACAACCTTGACTTTAATTTAATATAGTTGGGTATTTGGTTGAGAG
TTATTGTGCATTCTGTTGGTTAATTTCTGCCATCTGTAGGATAGACTAATATGTATCTTC
CTTTGTGCAGAACCTGCAGAGAAGATTATTAATTGGAAGAGGGCATTATCTTCTCAATCA
TCCTCAGTCAGGAACCCATTAGTTACAACATCGAAGGAATATATATTGATAATGGAAGCG
ACTTTGTTGAAGAACCCTGCATGATTGCTGGAAGCCATTCGTGCACCCTTGACAGAATGT
ATGCGTGGGAGAGAAAACTTTACGTTGAAGTAAATATTACACAATCAGCAAAATATGCTT
GATAATTAACATCACATGATTATCCTAGTATGCTATTTTACATAACAAACTATTGCTATG
TATTTTTCTGTTCATCTTCTATGTTTTCTTTTTCTCTCTCTTCATATTTCCATTTATCTT
TTTCAACAGTAGGTTTGATAAGGTTTTCCATAAGCATTAGATATAGCTGCTAACAACTAC
TTCCTCCTCTAGATTATTCTAACTCCTCTAGATTATTCTAAAAATTAGAGAAAAAAATTG
TTCCAAAATATGTGATTTTACAAAATTAATACTTAATTAAATATTTTTTTAAGACTGTCC
TTAACCAATATTTAGTTAGAGTAGTGTATAAAAAGAGTAAATGAGTCATTAATTAGAGAA
AAAAAAGATATATTAGGAATTTACTTAATATATTCTTTAAAATTCAACAAATTAATTACA
TTTTTTAATACTTGTGCCATAACCTTTAAATGTCATATAATCTAGAATGAAAGTAGTAAA
AGGTGGAAAGAAAGGAGTAGCATATTTGCATTTAGAGTTCAATGATTCTAAAGTTTTCTT
GATGATCTTATATTTGTTCAGTCCCTAGAATAAGCAGCTAGGGCCTAGGTCTATATGTTT
TAATAGAATTTAACAATTTTTCTAGTCGCTCATCAACTGGTTAGATGTATTGCACATCCT
ATTTTGTGTGTTAAATCCCTTATCCTGTTGACATTAAATTTCCTATTGGGTTGTTTGGAG
GCTGGTGAGTTCACAAAAAAGAAGTTTGATAAGAAATGTGATCAACTAAGGCATCAATTC
TCAAAAGATGCAGGCACTAAAGTGATTGACAAAACTCGGTCAGTAGTAAAGGATTTGCAT
TCGCAGATAATAGTGGCTATTTATTTTGTTGATTTGATATCTAAACGAATTGAGAGGATG
AGAGATGAAGAATTGTTCTCACAACTTTTGGAATTAACTCAACGGTAAGAGAAAGTGATA
GAGTGGACTAAGCTATCAACACTAACAACTATAAGATAAGTAAATTTTCTTCTCTGCCTT
TATTCATTATTCATGCAATATTTATAGATGATTGAATTAGATACAATGGTCTGTTATTGC
ATAATGGAAAGATCTAATTTTATGATAATTATCTTTAGGTGGTTGTAACAAAGTCCTAAC
AAACTACAAACGGAGTAGTGGGAAAATGGACAATGTCAAACGTTCTATGCAACACTACCA
GGCCCACTTCACACGTAATCACTAAGGTAAGTTGGCCTTGTGTTTATCCTCTTGGGTCTG
CTACTCTCTGTGCTTATATTGTTGCTATTAGAAAGTTTGGAAATTTCCACATTTGTGATG
CTGAACCTGAAACTTTACCAGCAGTCTGCTGTACTTGATAATTAAGTGTTAGTTTGTTCT
AGTATTGGCTTATGAAAATGTTAGCAGTGCAGGTTGATGAGGATGTGGAAGGCTATTCTT
GATTGTCATCATGCACAATACATTACTATCTCTTGGGCTTATCATTCAAGGAACTCAATG
AGAACCTTGGAAGGAGATAATGGCTCAGCTACTAGAAGAATCTGAGTGCTTTGGCCTAAG
CTTTTCTAACTGGATCAACCACCACATCTCATACATTGAAGCTCTCAATGTATGGCTACA
AAATTGTATACTACAACCAAGGGAACGTTTCAAGA

>A03.549 901751 length 4121 cvg_10.0_tip_1
CCCCCCCCCCCCCCCATTTTGATTACTTTTTCTAATAAGTAAATGTTGAGAAATAAGGAA
TGGGGTTCTTGAGCTTCCTATTTGAGTTAGCCTAAGTGACCAATCCATTTGGGGTTATAT
TTGTATTACAAATTTTATTTATATATATTTATACAAAAGACATTTCAATTGTTATGTTAT
TTGTTTTATAATATAAGAGACTAGTACATAAAAGACTTTTTAGATTGGTTGTACATGTGT
TGTCTGTGCCAGCGATATAAAAGTCATAACTTTTTAGATTAGATAAAAATTTAGTGGCCA
ATTGAAAATGTATATTTTTAAGATCAGTTCATTTTAGTAACTGATCTAAAAAGTTAACTT
TTAAATCTATTATAGTTATCACCAATCTAAAAAGTATTTTTTTTAAATGATATGTTTTTC
TATTTATTTTTCTCCCTATGTTTTAAAAAACAGACACAGAAACCACACACAACACACATT
TTACATTGAAATTATATACAAAGTGGATTACTATTGCTATGAAGCACAATAGTTAATAAA
ATTTATACAAGGTAGACAAAACTATTAAAAAGATGAAATATGATTAACTAATATACAATT
AGACATCACAGATAAAAAAGAAGATGAAACCATTAAGTCATTACATAATCATGAAATACC
TACTCAAATGGATTAAAGCCATTGTTTGTTGCCTTTAAAACTCGTGCTTTCTCAGTTTAC
AACACATCATGGACAATCTACACATCCATGTTAAACTAAATCAAATCAATTCAAACAAAT
TGTAATAAATAAGATAAACTGCCAATGAACTAAAAATATAAAAAAAGTGCCATTGTTCTC
TAACCCCTTCCCTCCACCTTTATCTTAGGGAAATACTAGTTTGACGTAGCTTCCTTCCAA
TATAGTCTTTTTAAATAAAAAAAAAGCAAGTTTTTGGACTCATCTCCATAAATCCTTATA
GTTTTATAAAATATAACTATTATAGAGGAAACATCTGTTAGGAATTTTATTATTTCTAAT
ATCGATTACATATTATATTATCATTTATATTTATTGTTTACATGTATATAGTCTATTAAC
AAAAAATTGATATGAACTTAATGAGCGGAAACCAGTTTGGCCTATTAGGGGATAATGAAA
TCCTAATAGGTTTAAAACCTGAGGCACGATTATGGTCCCAAATACATCAAATCAAGAAAC
CATTTTCTTTCCCCATCTCAAAAGAAAACCGACGGTCCCTAAGGAATAAAGTGATTTGAT
TGACAAAGGTCATTAAACCAATTATTCATGACCATTATCAAGATTTTGTTGTGTTTGCTT
GATCAAGCTCTATGATTCCAGGTATTCCTCAAATCCTTCTTGATAATCTGACGTAATGCG
TTTGATGCTCATATGATATTTTCATATGGTCTGATAAAATTCCAACAAATGGTATCAGAG
CCACCATTACTGTTAGATTATTGGGATTTAAAGTTCTTTGATTCATATTATACCTGGATC
AATTCATTGGTTATATATGAACCCCAATTTTATTTTGGGACAATTCATATTAATCTTTGG
TAAATTTAGATTTTGTCATGCTTTCGGTTTGAATTCAGTTTGTATTTTGTTTTTTGCACC
GCTTTCGGATTTATGCACCACTCCTATTTGCTAGTTTTATTTTTTGGGAAGAATCTATGT
GCATGCAGTTTTTTCTCTAAGGTTTACGAAAACTCTACACTGGATACTCAAAGTTGTGTC
TTATGTAAGTTATATCCTTTTTTTGTGAATAAGGGGATTATAACTTTACATATGTTTGTA
TGCAATTTGTGAATTCATAATTGGATGAGCCATTATCATGTTGTGTATGGTGCATTGTAT
TTATTTTTCATTTCATATATTTTTTTATATGAATCCACTAATAATGATTTTTTTATAAAT
AATCTTGTTTCCTTTAATTCATAGAAAATCTTTAATTATCTGTAAATATTTCTTTCAAGA
ATTAATACATGATTTATTGTTTTTATTTCCTTTCATGAATTTATGATATTTTTATTTATG
GGTGCGATATTTAGTTGCCATAATTTAATTATAAATCAATAATAACGTTAAATATAATTT
TAAGATACGATATTTACTTGTCGTAATTAATGTTTTATACTTTTTTACTACCATGATTCG
GTGTAAACTTAGCAATAATAGATCCTCCTCATTTATTTGCATGTCTAGTAATGTCTTTAA
TTGAATTGATTGACACAATATATTTCCAAAGTAATCCCTATTGTGAAAATTAATTTGATT
AAAATTACATAGATATTCGTATGAGATTATTTATGCAAATTATGTTCCACCCAAAGGATG
ATGCTATTTGGCCAAATAATAACATGTCTATGATGATAAATATGTGACAATTATAAAGTA
TTTTCATGTGAATAATAGTTAGTCTAAAGATACATAATTAATTATCAATATTTAATCATT
GCGTTGAGAGTACCAATTACAAATTAATTTCTCTATCCAAAGACTAGGAATTAATGTTGT
GTTGGTTATTTTGTAATGGGTCTGTTATGCAAAATGCTTGCATGTCTTGTTATATATATT
ATATGACTTACTTGTTATTTATGAACATTTTATTAATTTTATGTTCTCTATTCAGTTAAT
ATTGCTAGTGTTGCAAATGTATTTGCTAAAGTGAGTTCTATCCCAATGCTAATTGAGACT
AACTTTAAGGTCTGGAAGGAAGCCATAGAAATTGTTCTTGACTGTATGGATTTTGGACTT
GGCATTGAGGAAGGAATGAACCATTTCCACTTCAGAAACCTTTAATGAGGGAAAACTTGA
GAAATGAGATCGGTCTAACGGAATGTGCCATATGATCATGAAGCACTCTATTCTAGAGGC
GTTTTTGGGCTCTTTCTGAGGGTCAAAGTGCAAAGAAATTTCTCAAGAAAATTGAGCAGT
ACTTTTCCAAAAATGAAAAGGTAGAGATGAGTAAGCTTTTGGCTAAACTTATCTCCATAA
AGTATAAGAGAAAAGGAAACATCAGGGAGTACATTATGGAAATGTTCAATCTTGCACCAA
AACTCAAGTCACTTAAGGAGCTTGGTGAAGACTTGTTCATGCACTTGGTTTTGATCTTGC
TTCCTAGACACTTTGTGCAATTGAGATTGTGTTATAATACTCAAAAGGATAAATGGTCCC
TCAATGAGCTTATATCTCACTATGTGTAAGAGGAAGAAAGGTTACAAAGAGATAGGATTG
AGAATTCTCACTTGACTTCGACCTATCAAAATATGAAAAGGGAGAAGACTAAGGATGTTA
TGGAAGGGCCTTATCAGCAAGGGAAACAAAGAGAAGGTTGTGGAAGGGTCCCAAGTATGC
CATTTGGCATGTAAAGAAAGGTAAATTTCTTACTTTAGTTTGTTCTAAAGTTAATTTGGT
CTTTTTATCTGAGGATACTTGATTGGTGGATTCTGGTGCTACTACTCACATAAGTATGTT
TTTATTGGGTTGCTTGTGGAGTTTATCACCAAGTGATGATGAAAGATTCATCTTTATGGG
CGATGAAAAAATGGTTGCAAATAGAAGCTATTGGAGCATTCATATTGCAGTTGAAAAGTG
GATTTTATTTTGATTTATTTGAGACTTTTGTTGTACCATCTTTTAGTCAGAACTTGATTT
CTATTTCTAGTTTGGACAAATTTGGATTTTCTTGTTCTTTTATAAATAATAAAGTTAGTC
TCTACAAAAATTCAAATATGGTTTGGTCTGGTTCTTTAATTAATAATCTTTACATGGTTG
ATATTGTTAGTTCCTATAATGCAATACTGCAAATGAGTTCACATGGTACAAAATGAAATT
GAATGAGAATTCAATCACCTTATGGCATAAGCGCTTAGGCCATATTTCTAAAGAGATAAT
TTAGAGACTTGTGTTAAATGAGATTCTTGATCCCTTGGATTCATCAGACTTTGAAGTTAG
TATTGAATGCATAAAAGGAAAACAAACAAACATAAGGAAATTAAGTGCTAAAAGAGCTCA
GGATGTCTTAGAACTAAGTCATACAGATATTTATGGTCCTTTCCCTATGGCTTCTTGGAA
TGGACAACAATATTTCATTACGTTCATAGATGACTACTCTA

>A03.558 901769 length 4222 cvg_6.0_tip_1
GAAGCCATTGTATTCGGGATGCATAACCTTTACATGGTTATTGGTGGTGTTAGCTTTGGT
GAACTTAAAGGCAAGATTTGGATGGAGTGACAAAAACTTTACTGAATTGCTTGTGTTATT
GAAGAAAATGCTTCCTGAACAAAACACATTACCAAAAAATCACTACGAGGCAAAGAAGAT
ATTATGTCTTGTGGGTATGGAGTACCAAAAAATACATGCATGTCCTAATAATTACATTTT
GTATAGAAATGAGTTTGCTGAAATGCGCAAATGTCCTACATGTGGGGTATTGCGCTACAA
AGTGAAGGATGACAAATGTAGTGACAATGCAACCACTGAAAATGATCGTCCAACAAAGGT
GTGTTGGTATCTTCCAATAATTCCAAGGTTTCAACAGTTGTTTGCTAATGGACATGATGC
AAAAAACTTAACATGGCATGCAGTTGGTAGAAAAAGTGATGGATTGCTTCGATATCCTAC
TGATTCTCCCCAATGGAAGACAACTGATCATTTGTATCCGAAATTTGCGTAGGAGCCAAC
AAACCTAAGGCTTACCCTTGTTTCCAATGGAGTGAATCCTTTTGGTAACTTAAGCACCAG
CCATAGTTCATGGCCTGTTTTGCATATGATTTACAACCTTCCACCATGGTTGTGCATGAA
GCAAAAATACATGATGTTGCGTATAGTGATATCGGGTCCAAGACAACTAGGAAATGATAT
TGATGTGTATCTAACTCCGTTGATTGGAGACTTGAGAAAATTGTGGGTATATGGGGTTGA
TGTTTATGATGGGAATGTCCAACAGACCTTCAAGTTGCATGCAATGATTTTTTGCACTAT
TAATGACTTTTCAGCTTGTGGGAATTTCAGTGAATATAGTGTCAAAGGACACCACACATG
TCCTATTTGTGAGAATGAGACAATTTACATCCAATTGAAACATGGGAAGAAGACAGTATA
TATAAGACATCACAAATTTTTGAAACCTTATCACTCGTATCTGATTGAAGAAAGCATTTA
ATGGAAGCCAAGAGATTGAAACTGTGCTGACACTGTTAACTGGACAACAAGTATTACATT
GGGTGAAGGACATCATAACTATATTTGGGAAGACTTAAAAGAAGGATGTCTCTGAGAAGA
ACATTTGGAAAAAAAGGTCAATATTCTTTGATCTTCCTTACTGGTGCGTCTAGATGTACG
TCATTGTATAGACGTAATGCATGTGGAGAAAAATGTGTGTGATAGTTTAATTGGCACCCT
TTTTTACATAAAAGGAAAAACAAAGGATGATTTGAAATGTCATCAGGATTTGGTTGACAT
GGGTATACGGGAACAGTTGCATCCGATAGCAAAAGGTCGGCGTACTTATTTGCCCCCAAC
ATGTCACACAAAGTCAACAAAAGAGAAAAAAAATTTGTCATTGCCTACGGAGTCTGAAAG
TCCCACAAGGATACTCTTTAAATATCAAGAGCCATGTATTGTGAATGATCTCAAATTGGT
TTGCCTGAAGTCTTATGACTGCCATGTGTTAATGCAACAACTATTGTCTGTGGCCATTTG
CGGTATCTTGCCAAACAAAGTCAGGGTTGCCATTACACATTTGTGATTATTCTTTAATGC
TATTTGTAGCAAAGTCATTGATCTCTCAAGCGCATCTATATATATTAAACAACATTACAG
AGGTAATTCCATGCATAGATACTCACAAACAAAATATCAAACTCAATCACCCAAAAATGA
AAATGATGAGGGTGTTGCAAGAGCACAATAGAACTTTCATCAGCTGGTTTAGACAAACAA
TTTTGGGTGATGACAGTGTTTCCAAAACATTAAGATTGTTAGCTGTTGGTCCAAATCTCA
ATGTCCCCACTTGGAAGGGATATGATATCAATAACTATTCCTTCTACACTAAGTCACATG
ATGATAAAAGTACCGTGCAAAACAGTGGTGTGAATGTTGATGCTGATTCAAATCACTTTT
GCAATGCATCAGATAAGAATCCGATTCGAGCGTCCATACCTTACTTTGGAGTCATTGAAC
AAATCTAGGAGGTTGATTATAGTGATTTTAGAGTGTCTGTCTTCGAGTGTCAATGGGTAA
ATGGAAACATCGTGGTTCATCAAGACGAAATGGGATTTACCTTAGTAGACCTTAAAAAGG
TGGCTTACAAGGATGAGCCTTTCATCATGGAAAAACAAGCAAGAAAGGTGTTTTACGTCC
AAGATCCGTGTGACTCAAGATGGTCAATTTTTCTACAAGGAAGACCAACTGCTATCAATG
ACCAAAATGTTGCTTCAACACTTGATATTATTAGACATCTACATTCTCCCTATAAATGCC
TTCCATCAATGAAGAACATGTAGAGGATGATGTACATGCAAATCGTAATGATCATGATAA
AGGTTTATGGGAGAATTTGGCTACATAACTGTGGTATACCAAAGTAATGTATTTAGGTTT
ATTTCATTAATTGCAATAAATTTTTTGAATGTGCATATTATCATTTTCATATGTATATGA
TATTTTAATTTGTTTTATCTTTTTTCTAAATTTGTTTAATTTGCATAAAGTCATGGCAAC
ACCCCCGAAGGTCCCCTTCGCATTCAGATGCTCCTTCGGAGGCTACATCTAAGAGAAGTA
GACAATCCACTCAACTTAGAAAGTTAACAGTCAGAAGTTTGGACCAGCCAAGGCCAACCG
TTAACGTTAATCTTGCCACTGGGAGAGGATCAGGCCTACATAAAGAAAAGTTCCACTGTT
ATTTGGGGGTGGTAGCACGAGAAAAAAATTCCTATTTTGCATTCGAATTAGAAGCTTGTC
CCCGAATCTCTAAAGAACATAATATGGGATGACATTTTGGTAAGTACAGATAACTAACCG
TTTGTATTTCATTTTGTTTAATTTAAGGTAAAAAGTTGATGATTCCTTAACTGTTTCATA
AAAATTTTGAATTGCAAGGGAAAATTTGATATCCCTGAAGGTTCAAATGCCAAGATGAAG
GTGGTGTCAATAGTTGCCACTAGATGGAGGCAATTTAAGTCTTCCCTTACCACTTATATA
TATATATATATATATAGATATATATGTGCTGACAATGATGGACAAGATAAACAACATCCT
TCTATTAAGTTTGATCTTGATCCAGAAACCTGGGAGGAACTCACAAAAAGCCGACAAACC
CCTAGTTGGAAGGTTTGGCGTCCATGGGTTTTTGTTTAATTTTCATTTAAAATATGTTAA
TTAAATTGTTTGATATGTGGAAACTATTTTTAATTAAACATAGGGAATACGGAAAAAGGC
ACAAGAAATTAAAAAATACAACGACTACCCACACTTACTGTCTTGAGGAGGTTATGATTT
GCTGGAAAAGAAACTTATGGAGGATAAAAGGAAAACACGACAACAACAGGCTGAGTTTAC
TAAGGATTCAACGTTGATTGTCGACCCTTCATCCCTGATTGCAAGACATGTGAAGTGGAA
GATGGCCCGCTCAAAGCGATATGGCCAAATGACATCTAAGAAAGCACAAGAAATTTTTGA
TAAAATAGTGAGTTGAATTTTCTTAGTTGAATTTCACAAAATAAATTTAACTTAATAAAA
TGGTCCTAAGTTGAAAAATTAATGGTGGTTGTGTACTAGTAATAGGATTCTTTAGAAGAA
CAAAGGATAGAAGGAAGCTTTGTTTCCCATGGTCGTCATGACATACTAAATATTGTCATT
GGGCGTCGAGAGCATCCAGGTCATGTTCGGGTTGCAGGCATTGGTGTCACAATCAGTTAG
TATTTTGGATAGGTGTCACACGGTGTCATATCCTAATTTCGTTTGGGGATGATCGTTGGT
TAATATTTGGATTCTTGTTGACTGAATTGAGCTGCTTAATAATAAGCGTCGCGTAATCCG
AAGGGTTTTGTGACATTTAAGAAGGAAATGTGCCAAATACTCAAAAGAGGGACAAAATGG
TTACTTTGGGGACATTTTCCAGCCCCCTAGGCCCACTAGAAAGCTTAGGGATAAAGCAAC
AGGCGAGCTAGGTTGCTTCTGGAGGAAGCTAGCAGCTCACCTGGGCTAGCTGAGCTCGCT
TGGGTGAGCTATCATGCAACCTCCTCCCCTCATTTTCCTATAAATAGGCGTGAGGGGCTG
AAGGGAAGGGGTTCAACATCATTTGTAAGAGGTTTTCACTGAAATTAGTGAGAAGAAGGA
GAAAGAAGAAGAAAAATCAAGG

>A03.560 901773 length 4230 cvg_8.4_tip_1
GAAAATAATTAATAGAGGAATGAATTACTCTGAATGCATTAAAATGGAACCCACTAAGAC
ATGCAAGTAATATATTTCACAGTTTTCAACAAGAAAGGTGGGGGTGTGAGAAAGAAGGGA
AATAGTCATTTTGGGCAAACAGCAAGGCATAGTCTATCAACCATAAAGCAGTTATTAAAC
TGTGAAAAAAAAAAAAAAAAGCTTTGTACCCCAAAACCAAAAGGCTGAAAAATAGTTTCC
TCTTCAATCTCCAACAGTCAGGCCACCTAGCCTCCCCAGCAGGTAAGGTATCACTCCATT
TTTATCATATTCTAGTTCTGGTTCTCAAAAACACCAATAGCAACGAATTATGTGCTTAAA
TAATTGTAAAAAGGATGATATGACTTCAACTCAACAAACCAATGAATAAAGGTAAAAAAA
AGTCCTAGTCTAGCATTTAAGAAAGGACCAAACGTCCACAATGACCACATAATCATTTTC
AATTTTACTTTTATTTTACTAACATATTGCTTCATGAAAAAGTACCGTTTACCTAGTACC
TAACATACCGGTTTTACATGATCATGCCCTAGCTAGTAGTGAAATTTTCTGTATCATAAA
ATATAAGAATTAAGCTTCATCAAGAAAGAAAAGTTACCAGCAGAATCATTAGCCATGTCA
CCATATGAAGCATCCATGGCACTTTTGACCAACTGAACTTGTCGTCTATTGCATTTTAAT
ACAGGAGACGAAAAGCTTGATCTGTAAAGGGACAAGGTGAGAAAAATAAAGAAATTTTCA
CCCATTCAACTTCGCACAAACCTTAACATCAAATTCCAAGTTCAGGAGGTAACAATTAAT
AGCACATACCTTTCCACTTGACGAAACGCTATCCCTTGTTTGTGTCTCCCAGCCACAGAG
AAGGCCATAACCCGGACATGGCGTGATCCCAGGGGACGAAAAGGTAGCTCGGTACATCTT
GTGGGAGAACCACTCAACCCAGATGCAGTCATTGTAACCAAAATCCTCTGGCAATATGAC
CTACCTTTTTACGCTTTGTGAGAAATAGAGATCCCAACTTGATGTTTCACAGTCCAAAGA
AGAAAGAAAAATGGAAGAAAATAAAATCAACAACGGACCAAGATTCTAGCATCAGATATA
AAAAGATAAGTAGGACAATTGTCATGCATTACAATACAAACCAAACACTATCATCATATA
ATTAACCCATTAATTCTTAGATTCCAAAAGTCGGTCTCCAAATCATCTGCCTCCATACAT
AACCAATTTTCTTCTTTTCTTGTGGATATGTAGATCCATCTTAATTGTTCTTAGAATGTA
GATTAAGGGTCTAACTTAACGTATATTGTGTGGGTATAGAAGAAGAGAGAGAGAGAGTAG
AGAGAGAAACAAAGAGACGGTAAGAGAGAGAGATAGAGTACTGGGGACGAGCGAGGACTC
CTAATGTAACTACGCCCGAAATGGGTATGGACAACAACCTATGTTTAAGTGGACGAACTA
GAGGGATATTGCTGATATTTGCTCCTTTTACTTCACAAGATGTCCAGATGACCTAAATGA
AAAGGATCTGTGGTACGAGTTTAGAAAGTGGGGGAATGTGAAGGAAATTTTCATCTCGAA
GGGGTGACTGATGCGGGTAGACTTGAATGACAGCTTGATAATCTAATAGTTGGAGGCCTA
AAGCTACATGTCAACATACCAAAGCATTGGAGGGAGACGAAGTGAAATGAAGATTAGATA
CCAAAGACCAAAGAACACGGAGTTAAGGATCAATACAAAAAGAAAGCAGAACGACAAAGA
CATCCTAGCGAATGACACCACCAACCTCGTACGCGAAGGTGGTGGCGACAAACAATAGAA
GCACGGGGCAAAGGTGGATACATAGGAACGTGAGCCAGAAAGAGAAAATTTCACATTCAT
CGGTTCAACTGAATATACCAATGGATGAAAAGACATGGTTTAGCGATGTGTGGGTGGGTC
GACTGAAGAACTTGGCGTTGCTTGATAGAGTCAAAGAAGAACTCTCATCGGACGAAGGGG
TAGATATCTCGCCGAAGTACTTAGGGGACAACATGGTACTGTTACTGGGACTCACCGATG
CCAGAGTTGAACAAATGTGTAGGGAAGAAATCACAAATGGAACATCCTTGTTCAATTCGT
TGAAGAAATGGAACCCAAGGATGCAAATTGGATATAGGCTGGTCTGGATATAGTGCTAGG
GTATCCCTTTACACGCATGGGACATGGAGAAAATCCAGAAAATTGTGGCGGCAACAAGGA
AATTGGTGGAGGTGGACAACAACGTTGAAGAAGTACGGAGGTTGGATAGGGCACAAATGT
TAATTAAAACACCATGGTACCCTATAATCCAACACAGTCAATGTGTCGATCAACAGGGAG
GATTATAGGGTATACATGGCGGAAGAGATTGGGGCCAATCCCAGAAATGCAATTGTCGAC
TACAGAGTCTATTTGGGTCATCGAAGGAAATCAACTCGGAGGAGAGTGACATCAGGACCC
CAATAATGGATGAGGATGTATCGCCGAGAAATGAAGTGGTACTGAGAATAACTAGGGCCT
CTACGAACGGTGGCTTCACTGAGAAACAACAAAGGAAGGGCAAGCTATTAATGTCCACTG
GACAAAATGAAGCAAACAGACCACAAGGTAATAACCTAAGCCTATGGACACACTGTCCAA
ATAAGAATAGGCTAAGAGCAGGAAGTATGAGAGAAACAAAGACAAAACAGATGGCGTGTG
GGAAGAAGCAAAAAAACACTCATCAAATAAGCTTTGAAGGGCAGCACATGATGGAGACAG
GTGACAAGGCCCATGAGGAGGCAGACACGAGCAAAGTGAAAGAAGGAAAGAGGAAACTTA
CATTCGAAGGAAGGATGCAGATTTTTTATAACAGTGGAAATGTTGGCTCTGAAATGGGCC
CACTACTGTCAGGAAAAGTTAAATTAAATGAGAGAGGTTCACATGACCCAAGAGAGACTG
ATAAGGTACACAAGCCCTTATTGGGCCTTCCTATACACACCAATACTAAAGTGACAGAAG
GGACAACCACCACTCTACAAAATAAAACATCTGGGTTAGCATGTATGTGGCAAGTTTATC
CATGAAACAGGTGGTGCGAAAAGCAAATGGATGTGGGCAACGGCACAAAAAATGGGCCAA
ATGAAGATAACAAAACATCTTCAAACAGTAACGAACAACAGTATTGTAGTGCTTTTGGAA
AAGGTGATACTCTATCACTAGAATTGAGGGGCATTGGATTGAAGGAAGTGGTTGCTTGGG
AGGACCAGAACTAGATGCAAAACGAAATAGAGATGTCAACACCAATCAATAACACTGATA
CCAATATACAATTGAAAGAAGCAACATCCTATTGGGCTATGGCAAAAGGTTTGGGAGTAA
CATGTGGGACTAGGGAGGATTTATTGATTTCTAAGTTGACTGATATGGAGGAAAGGGATA
AGAAAGGGGTAGAGAGGTTGGGAAACAAGAATGTTGCCTTATAAAGATCATAACATATAA
TGTAAGGGGGTTGAGGAGGAAGGTTGAAGTAGGCAGCAATCAGGAGACTGGTAAAAAAAG
AGTAGATAGATGTGTTATGTATTCAGGAGACCAAGAAGGACCGAATTGATAAGGTAATGT
GCCAAGCATTATGGGGAGACTCGGAGGTCAGCTGGGAAATGCAACTAGCATGCAATACAA
CAGGGGGTCTATTATGTCTATGGAGTGAGAAAACCTTAAAATTGGAAAGGAAGCTCGATG
ATAATGATTTTATTTTGTTGGAAGGAGTGTGGGTTCAAGATGCACAGAAAGTAATCATGG
TAAATATATACTTGTCATGTGATATGGCTTTGAAGAGAATTTTGTGGGATAATGTTAGGC
AGTTGAAAAACTCAAATTCAAGAGGGTTATGGTGCATATTAGGAGATTTTAACAACATTA
GAAAAGCATAAGAAAGGATAGGTGCTTGCCATAGGGGATGGATGATAGGAGTATGAAGGA
ATTTAATGATTGGATTGCAGATAAAGGTAGAAGACGTGCCCTGCGTGGGAAGAAAATTTA
CCTAGTATAGGCCTAATGGGTCAACCAAGAGCAGGCTGGATAGAGTCTTCGTCTCTACTT
ACTGGTTCATCAAATGGCATAGAAATACACAATTTATTTTGGAACAAAACTTTTCTAATC
ATTGTCCTATTCTATTGAGACCTATTGTTG

>A03.563 901779 length 4246 cvg_7.0_tip_1
GTGATCTCATTTCATTTATTGACTGGTGTCTCCCATTCCTACATTTGACGCATGGACAGA
AAAATTTACCATGCAAAGATGGTGCATTCAATTCAGTAAATTGGAGGAAATTTTCAACAC
CATTCTCATACTCGTCACTGATGTGTGATGCTTGCATCCAACTTTGATCCATGTTTTCCT
TTTGTTGTAAGACTTTATCAAGTCATGTAACATGCATGTAAACCTCACTTTTTTCAGTAT
AGGTGTGACCCTATTCCATTCAAGAAGATTTTTTTGTATAGTAGATTCAATAGTACATGT
TAATTGTCTTTTATAAATTTGTTGAAATTTCTGCAGCATTTCGTCTAAGTCCCCAAGTAC
ATGAGATGAAAGCGGTGGCATGTCTTCGTCCACCACATTCAAATATGCACTCGGAAGACA
AAGTGAAATGAAGTATACCGAAATTTTAACAAATTTAATAAAAGACAATTAACATATACG
TATTAATCTACTATACAAAATGAGTCTTGTCAAACTGTCCAAACAGACAATTCAAGATTC
CATACAACGATTAATGCAAACTATTTCGTATTAATCATTGTATAGAATCTCAAACGGAAA
ATTAAGGTTCACTCACAATGTACATAATTGGTTATATAAGACAATATTCATAAGTAAATC
ATCATGAAGTTATCATTCGTGTGACTAAAACAAATACATACCTGAGAAATACGGTCGACA
ACTACAGATACAAGTGGGATCAGAGCACTGACAAACCAAAGAACACAGTGTACAGTCAAC
TCCAATGCTTGTGAAACAAGAAATGACTGCATAAATTGAAGTGTCAACGTACTACCTACA
ACCAAAAGAAAACATTGTAATATATTCAAAGACATTGTTAGTAACTTAAATTAGCATTCA
AGAGACTACTATCTAGAACAATGATTAAACAATGTATAATAGTTTTTTTTTTCTGTGCCT
TCTTCTCACATCCCCACAGCAAAACAAATTAGTATTCAAAATTCTGAAAAACACAACCCA
CTATTATTAGGATTAAGAGAAACACCCCAGAAAATTGGAACTTGTACACAAGAAGCCCCA
CAGTTCAAAACCAGGCATAGAACAGGTTTCCATCAACGTGGAAAATAAGGTTGTTAATCT
TAGTGTCAACCTTACGCCTAAAATTGTTGATTGGCCTATGAAAAATCCAGGATCACAGTC
ATAGAATATGGTGATGTTGTCCACGGTATATATTGGAAGGGGATGGAAATCAGAGTAAGT
GTTTGTGAATTTCGTGGAACAATAATCATTTTTTGTTTTTTTGAAAGACAAACTTAGTTG
TTTCAAATATTAGTTTTTTTTTTTAATAGAAAAATCAAATTCTTATTTTTTTTTCTCCTC
TTTTAATCTTGCAACCCACCTTATAATTCTAAGAAACAATCATCCTGATATATTGAAATT
TTGAGAGCCAACTTCAATTGAATGCTAGTGATTATGAGCCAACTTCAATTGAATGCTAGT
GATTATCACAGTTGTGCTTCGAGGACTCATAATCACTACCACGATATAAGTAGGTTGGTT
TCATCCACATAATGAATAACTCAAGTCTTTGATTTCACAGTTGTATGAGTGGTTGCACAT
GAATTATTCATGATTCTCTTGAAATGGCATTGTGGCAAAGTTAACAAAAAGAAAGCAACT
ACCGTTGTAAGCAACGGGATGTACATTTTCATATAGACATAGGAAGCACATTTATGGTCA
ATTGATCATGGAGGGAACAGTTGCATGCTTTACAAATATGTGTTCTAATCAAAGGAGTAT
GTTAGAGGATATGTTATTGCATACTGTACTTTTATTTTGTATTCTAACAAATTGTTAATT
ATAGTATGTGATTCACAATGCTCCACTTCTATGTAGCTGATGCCCCACAAAGGATCATCC
AAATATATGCGACAAAGCAGCACACAGTCACTTATGTTGGAAAATTATAATAAAAAAGTA
GTACAGCTTGTTAGGTAACTGTTGTTGTCATATTTCCATGAAAATCCAAATTTTTAAAAG
AAAGATTTTGATTACTTCACACTGTCAATGAGGAATCACAACAACTCCATACTTACAAGC
AAATTCAAAGTTCAAAACAGACAAAGAAACAAAAGCTAAGTAGATAACCGACAAGCATAT
GCTTAACATCCTTTAGCTAGCTATCAAGACAGAAATGGCTTAATTAGCTGATACGAAGAA
ATCTGTTTATAGTATAACTAAATTAAATGATGCGCTTAATTAGGTGTTGTTGCTGCTAAG
GGAGAACTTCTTTGGAGGTGTAGTTGAAGAAATAAGAATCCAACTTGACATTGCTATGCT
CATTAGTACAAGGGTCATCCCATAAATCCAACCTTGCCATCTTCAAAACCTTAGATGTTT
GATCAATATCAATAACATGGAATCTCTGCGACATCATGTCAATTGTCACGTTGTCTTGTT
GGCAATGAAGCTTGAACTTTGGAAGCCCACAATAACTTTGTTGGTGATCATTACTCCAAA
TTGGGTAGTGAATGTCGATTAATCGACATGCTGAGTACCCTTCAGCTAAAAGGTTCACAT
GTTGAGTACCCTTCAGCATCACCAGATACATATTTTGGGAACAAGAATGTAAAGAAGAAA
ATGGTGTTGATGATTGAAGATAAAGGTGGAAGAGAGGAAGACCCATGGTAGAAATTAATC
TGAGAAGGGCCTTAATGTGCAGATCAACCTTAGCTTGTAAGAGGCCTTGGTTGTTGAGAG
GCAAATGATCAAGTACAGCACAATTATATATATATATATATATAAGTCAAACTAAATGAC
GTTTAACTAGCTAGTTTGATGGTTTTTCATGAAAATGGTGTTGACTATTTTAAAACTATC
TTAGAGCTGATCTCAAAATAGGAACATTTTCTGTTGAGGAGGAAAGTAGCATTCTGAAGT
TGCATGCTTCGTTTGGCAGCAGCTTCATAAGAATTTGAAGCAGGTTCAGAAGCCGTGGAA
TGAAATGAAGACAAGAAGGGTAGCACTGGATAAGGTGAGTTATACTACCATAATTGCTGC
TTATACTAAAGCAGCTTAGTTTGAAACCTGTGTCAAGCTTTTCAATGACCATAGGATGAA
TGGGGGGCTTAATTAAAGGGCCATGGCAGGTATAATGGTTGTTGTCTTCTCTGAAGTTGG
TGAAACTCTTACAAGACATGAAAGCAGAAGGAACAAGACTAGATCAGAGGCTGTACCAAT
CTGCTTCTAATGGTTTTAAAGATTTCGGGTTGCAAATTCAGGCAAGGTGGATCAAACAGA
GCTTTTTTGTGACATAGTGTTGTTTCAATTTTGCAAACAGTGCCCAAATGTTAATTATTT
GACTTCTCTTGGTTTTTGAAAAAGTTAAACATATCTAATTTCATTTAACAAACTAATCTT
ACAACAATTGTCAATTTTTAAGCCAAGATTTTTGGTGATAGATTCTAAAAATGACTTGGA
TATCTATTACTTACAAGCAACTAGTATTTTAATCACATACCTTACAGGAAACAAAATCTC
TTAACTCCTCCGGAGAAAGAACAGATAATTTCTTGGACAGATTAGCACGCTTGTGAATCG
AACCAATGTTAGTCAAAGCAAGTTCCTGCAGGCCGCAGCTACATCCAGGAAAAAAATAAT
ATATAAAATCTTGCACTAACAAACATGAAATTAGGGAAAGGTATGTTGAAGAACGACATG
ATATTACAAGTAATACACAGTAAAAAATTTCCCAATTTAAAATATGGAAGCAACTTGGTC
ATCATTAACACTAAGGATCCTGAAAAATGAACCTCATAGCATAATACGTTTCCTGTGGTC
TTCACTGCTACAATATGTGTAAATTCAGTGAAATATTTGTTTAGCATTGGACAATGATAT
TCTCCGGCAGAATGACAAAGAAAGGTTAGTCAACACAAAACAACTAAATAACTGAAGATT
ATATAGTTTACTAAAAATTAAAAAATTCAGGAAGTGTATTAAAAACTAAGATAGTTATAG
AGTAATGTAAAAGTGATTAAGAGAGGGTAAAAAATGTAGTGTATTCAAAGAGTAGGGAGA
AAAATGGAAGATACAAAAATAAGCTACAAATCTATATAACCTACCTCGTTAGGAATAAGA
ATAGAAATGGGAAGATAAATTTTAGTGAATTGAATTGAATGGAACAACGGATCAAAGTAA
TAATTCTATGTCGACAATAATTTGTGGGCACACAAGGATTTAAATT

>A03.605 901863 length 4858 cvg_7.6_tip_1
TTTTTTGTTAATGTTACTATGGCTGTGAGCGATGGCTATGCGATTGCGGTGAAGGAAGCA
GCTTCGGCCGGCATTCACAGCGTAGAGAAACTCGTGAACATGATTTTGAATCAACACAGA
GAGGGTGGTTCTGAATTGAAAGCGGTTGCTGACGTGGCGGTGAACCGTTTCAGCGAGGTT
ATTTCGCTGCTCGAGAAACCAACAACAACCAGAACCACCGGTCACGCTCGTTTCCGAAGG
GCCCCTACAACGGTGCCACCTGTCCCTGTTGTTCAGTTGCAGCAAATGGTGCATGATTCA
AAACACAAACTACAGCAACAACAGAACGAGACAGAACAAAAACAACAAACCTCTGCTTTT
AAGGTTTATTGTCCCCCTCCTCCTCCTCCTCTGCCTCAGAATCAAAATCACCAAGAACAA
CCTTTTATTCTTCCTCTGCATAATAATGAAGCAAATGGTTCTACTACCAACTCCTATGTT
TCAACGTTATCCATGGACACTGAGAGTTTGCAACGGTCATGTCTCTCTTCTTCGGGGTTT
CAAATTTCTCACATGTCACATCACGGGGGTTCTTTTGTGCGTAAACCACCGCTTTCTACA
AATTCTGTCAAGAGGAAGTGCAATTCCACGGGTTTTCCTGATACCAAGTGTGGATCATCC
TCTGCTCAGTGCCATTGCTACAAGAAAAGGTATCATTTAATTAGGAGGATATTTTTTTTT
TACAATCAGTTAATTAAGTTTTTATTTCGTCCATTTTTTAGATTTTAATTTTTAGTTATT
CATAATTTTTTATACAACTCTTACTTCTTCATAAATTTTCTGTCTATTAATTTTATTCAT
ATTTTTATTTTTATTTTCATTTCCTTCTTTATTTTTATTGCTCAAAATTAGTCATTGTTT
TATCAATTTTTAATTTCTTGTTTATTTTATATTTGAGACTATATTTTGATCTATAAAAAT
AAATGAGAGATTAAAAATGAATTTTTTTTAAAAAAAACTAATAATGATGACTGAAAATTA
ATGAAGGACTAAAATTTGCCAAAAATATTTTAAGGGACTAAAAATTATAATATGAAAATT
TTGGGTGAGTAAAATTTTAATTAACCCTTTTTTAATTTTTTGGTGTTTTTCTTGGTCTAA
GTGTCGTTTTTGTTTTTATTACTTTCTTTGTGCTATTATAATTGTTGTTCTAGGTTAATA
AATAGATAAAATATAATAACAATTTTATAAAATTAATTTTATTATCATTATTTTTTTTTA
TTTTTTTTAGTCCATATCATTAATATTAGAGTGCTTAAAGTGCTTATGTTTTGGCAAACA
AAAGTTTTAAACAATCAATCAATAACTCTTTTTTCTCTCTATCTTTTTCTTTTAATCACA
CTACATCATCAATAAAAAGAATTACTTATCTCATATTTTTCTTTCTCTCAAGGTGTATAT
ATATATATATATATATATATATAACTAAAATGAAACATTTTTCTTAATATTATAAAAGAT
ATAAGTAAAAAAAAAATAATTAATATTAAGTTAAAAAATTAAAATGAAAACTATTTTGAA
AATTTTTTTTTCTTCTCACACGAACATTATCATGGGGACGGAGGGAGTACGCTACATGAG
GTGGGTGATGTTATAAGGTTTTAATAATGGTGCAGGAAATTGAGGTTGAAGAGAGTGATC
AGAGTGCCGGCTATTAGTTCCAAGAATGCTGATATCCCACCCGATGAGTATTCGTGGAGA
AAATATGGACAGAAACCTATCAAAGGCTCTCCACACCCTAGGTATGTTGATGTTTTTGCA
TCATCAATTCATTTGCAACCTCTGCATTTCTTAGTACCAGGAGAGAAAACTTAGATACGA
TAGGTAAGAGTGTTTTTTATGTTAGTCTTAAATTAAAATTGGAGTTTTATTCCTATAATA
AAAGTTTGTATTAAAAATTAATATATGTTAGTGATGTGTCAAGACTTCAATTATAATTAT
ATAATTGAAAAACAATTTAAAAACAGATAAGAAATTGCTTCTAAATTTTTTGAAGAATGA
ATTTTAATTTTCTTGTGTTAAATTTTCACATAATCGTATCATGTAAAAAATATGTGTTTG
TCTCTTCTTAATAATTAAATAGGTATGACCATATTTAAATTTATGTATTTAATAAAAAGA
GAGATACATACAAGATTTTCTCATGATATATATATATATATACACATAGGTTCATGTGAA
AATTTAACTCGAGAGTTCATTCCCAACTTCTTGAATCAATCGTCCTGTTTTTGTGCTTAG
AAGTAAGAATATATAACTATATATTGTGAGATTTACAAATCTATCGTGCTATTTTCTGAA
AATGTTGTGATGGAAATTAATTGGCAGAGGTTATTACAAGTGCACCAGCGTGAGAGGTTG
CCCTGCACGTAAACACGTGGAGCGTGCTGTGGACGATTCCAACATGCTCGTTGTCACCTA
CGAAGGAGAACATAATCACTCGCAAATCACTTCTGAGGTGGCAAATGTTATCCTTGAATC
TTCTTAGCCTACCTTAATTAAGACTAGCGCCAATGCTTTTAGTTCATTCATATATAGGAT
TTTTTAATTGTTATGGTCTTTGTCTCTTAAAAAAATAAATCCCCCTCCTCTTTCCTTGAA
GTAGTTACTTTAAAATTCGTTGAAATACTTTATTAAAAACAGGAGTACTATTGGTTGGTC
TTTGTAAGACTTATTATATAGAAAATGTAAAGAAATTAAACAGCACTAAAGTGTTGAGTT
GAGATGAAGTTTGTTGCAAGTCGATTTTTGTTTTTATGGATATTATTGTTTTGCTCATAG
TTTTAAACAGTGTTTTGTAATTATAATGTCAAAATATTTTGACTCACAATAACATAACTG
TAATAATTATTATAGTCGTATTTTCTTGAAATGATCTGTAATATAAAAAATTTCTGACTT
ATCGTAACGTAATCGCAGCGGCCCACAATTGCAATTTAAAATCACAGTTTTGCTTGCATA
TAGATAACGGTTAACGTGTCTTGTCGTAGTGTGAATTTGATTGAAAATGGAACATGAAAA
GGGGTAGGTTATAGTCAATGCCACAAGGGCTGGAGAAAATTGTTGCAATGCTTTGATTTG
ATATGTTGATTTCATGGGATCCAAGTTTGAAAGTTTTTGATGAGGAAACCTCAAAGTCAT
TAATGAAACACTACGCGTGATTCTATATTTTTGCATATTTACGTTTGAATGAGTGAATGA
ATTGAAATTTTTTGACAACCTAAGGAGAGGTTTGTTGACTTTTGAGGATCCTGATTCGAC
CTAAATTGGAACCAAATGACAAAGTCAGAATGTGAATTGTAGGAGTTGAAAACTTGTTTC
TCAATTCTGAGATTTTGAATTTGGAAAGTGCTTTGTAGTAGGAATTTGTGTGGTACAAAC
AGTGTATATAAAGACAACTGGCTTATATGTAGAAGTTTTTTTTTTTTTTTTCAACTTTAC
ATGGATTAGTAATGGCTTCGGCATAACATCTCACTGCTTAAATTATCTGTTGCTAAATTC
TATCTCTATTGTTCCCTTTTTGCTAAATTCTCTCTCTCTATTGTTCTCTTTTCTCTCTCT
CTTAATTATTAATTTTTTAAAGTGTTGTTTTTAGATTAAAAATACAGAAAATAGGAACAG
ACAAGTTGACTCTTATAATATTTTTTCTTGAGTCACCTTTCACTATGTGAATGCAAGAGA
ACGTGTTATATCCATTGGTGTAGTTATAATATATATATATATATTTCAAGTATATAATTA
AAATTATTCAAAATATTCCTGAAATATCTTGCCCGAAGATATATTTTGACTGTGAAATAT
TTGAATTTCGACAATGTTTTCATGATTGAATTTTGTATTGTTGATGTTCGTGAGAATAAA
TAGAAGATACTCTATAACAAAAATACAAATAGTATAGAAGAAGATACTTTATTTCCTAAG
TGAGTGAATTGTATGCCACGTATGTCGTAAGCTATATATGCAATTCGTTCGTGAGAAATA
GAACTTTGAACACGAGAAAACATTAATTTTGAATATTTCCTTCTGGTGTTTATGTATCAC
CTTTGAGGATGCTATATCCATGCATCATTATGGATAGTTGAATTGAATCTTAAGAAGTTT
GATAGGAGTAATTTATTAGGATGATACGGCGGTAGGTTTGTTTTGGTTCTCTTTTTCGAT
CACTGCAAAGACTTTTTTTGCATTTTTATTACGTATTTTTGTTGCGTGGTTTTTACTCCA
AAAATGTATTCCTTTGATTCCATTTGTATCTCTTTTTGTTTTTCTTTTTCTTTTTCTTCA
TAGAAAGGAGTAGATTCCATTTCATTTGTTCTACGTCAAAGAAAACGCCATTTCAGTTAG
GATATTTCTGTTACAAGACTAATGCTATGTTTGGTTTATGAAAGAACGATAAAGAAAAGA
AAATAAAAAATAATAGAAAATCAAATGATTATTTAATGTAAAATTTATGACTTATCTTAA
GTTGATTGTTATTTCAGGCTGACTTTTCTTAATTTATGGCATATATATTAATCAATCATA
TAATGTCACGTAATTTAAATTATCACTTTAAAAAATTCATTTAGTCAAATTTAATAAAAT
ATTATCTAATAAGTTTTGTATTCATCTAATTAAATTTAATAAACTACTATCTAATAAATT
TTAAATTTATCTAATAAAATAATATGATCAAATTATATTTAATAATTAATTTCATAATTA
TCTTTTATCCAACATTAGAATAAATATATCTAATAAAAAAATTTAATGTAATTATATTTA
ATATGATATTAAATATTTTTAAAATGATAAATTTATATATATATATATATATATATAT

>A03.628 901909 length 5471 cvg_7.3_tip_1
GTAAAATATTTAAGATTAAAATTAAATTAAATAATAAATTTTAGATATATTTTTATTTGA
AAATTCTTTATTAGCAAAAAGACAATTAATAGTACCTTATTATTATTATAAAATTTATAG
TAGTATTTAAGATTTTAATGAAATTACATTAGAAAATAAGGTATACTGATATTTATTATA
ATTTATAATTCTTCATTACATCTGATTAAGTCATTGGCCATGTATTTGTTAATATAATTA
ATTTTTTTTATTGATAATTAGGTTAGTTGAATTTGATTAGATTTGATAAACCAATATTGT
AAAATTTGAGTATCCATCAGCAATTCACTTTATTTTTAAAACATTACTTTAACTATTATA
GTTATGAAATTTATTTATACACATAAATTAAATTATAGTATAATGATATACATACATAAA
AATTTACTTATTAATTTATATCCTTAGCTATTGCATATCATGAATTATTTTCAACTTAAT
TATGTATTAATAAAATTATTGTTTGTTGTGAAATATATTTTAAAGTAACTAATTTTAAAA
AATTGTATGAGTAGTAATATAATATTTTTATGTTATTATTTTTTATATGTCAAAATTTAA
TGTTATTAATTAATAGAAAAATTATCAAAATTAAAATTTAATTATTAAAGTTGTATAATA
AATAACTTACATAAAAAGATCGAAATAAATTCTTAATTATCAAAATTAAATATTAAATAA
TATTAATACGAGTAATTTAGTTTTTAATTAAATACAAATATTACAAAAAATCAACCACTA
TTATAAAATTGAAATTTTAATGCATGGTGAATATTAGTTCAAATGAAGTTGATTAGTTGA
AGTGAAATTGATTGTATAATATAGATAGATAATAATATAGATTAAGGACGAGAAAGACAA
GAGGTAGGGAAAAAGGCACAGAAAGACTCTACTAAACCATTCACATCCAGTGGACAACGC
TGGAAGTAGTAGCCAGCTAATTCCTACGACATGGACTTCACACCAACCTTCCATTTTTCA
CAATAACAGTGTAACACTGGCATTCTTACTTGCAAAGCTAACTCACTCTTCATAGCACCG
CCATTTATAAAAAGCGCACCCTCTCACCACTTGAAGGAAAAACCAGCAACTAACTCATTA
TTCCCTTTCCCACACCCAACTTCACCAACACAAATGGAATATGGAAAATTGGGACCCTCT
GACCCGGGTGGCTCCTCACGCCGCTCCACTGTTCCTCTCACCAATCCAACCTCTTCTTCT
TCGTCCGCCAGCAGCAAAAAGAAACTCATCATGCTCTCTCTCCTCGCCGCCGTCTTAATC
GTTGCCGCCGCCATCTCCGCCGCCCTAGTTACCGTTGTCCGCTCTCGCGCCACCAGCAAC
CAAAACGGGCCCCACCTCGCCCACAATCCCACACAGGTGAGACCCAATTTTAGATGTTTT
TTCAACATTAATTTTTCATTCATGGTGGGCTTGTTAGATTCACTAATTCATTTAATTGAA
CGTCAAATATTGAATTGACGCCAATTCAATAAAATTGGCGTTCAGGAAAAGCAGGATTTG
GTTGTTTTTCCCAAATAGGCTATCAATTATTAATGTGTTTTTTTTATCCAATCAAATTTC
ACAATTGCAGGCAATTTCCAGAACCTGCAGCAAGACACGTTTCCCTACTTTATGCATCAA
TTCCCTCCTTGACTTCCCTGGCTCCACCACTGCCTCGGAGCAAGACCTCATCCACATCTC
CTTCAACATGACCCTACGCCACGTAAGCCGGGCGTTCTACGCCTCCAGCGGCCTCTCGTT
TGCCGCCACAAACCCAAAGGTTAGCGCGGCTTACAACGATTGCCTCGAGCTATTGGAGGA
GTCGATGGAGGCGCTATCACGGTCCCTCGACTCCGTCCTCTCGCCTTCGGCGTTATCCGG
CAGCACCGAGGTCAGGCCCGCCACTGTTGGATCCACCGAAGACGTGATGACGTGGCTCAG
CACCGCGCTCACTAATCAGGACACGTGTGCAGAGGGGCTCCAAGACACCAGCGGGAGCGT
GAAGGACCAAATGATTGATAACTTAAAGGACTTGTCTGAACTCGTGAGCAATTGTCTTGC
GATATTCTCGGCGAGTGGAAGTGGCGATTTCTCGGGGGTGCCGATCCAGAACAAGAGACG
ATTAATGGAAAACAAAGAAGAAGAGGAGGAGAATGTTAATCGCGATATCTCCGGAAAATT
TCCGGGTTGGTTGAATAAGCGAGATAGGAGATTATTGAGTTTACCAGTGTCGGCAATTCA
GGCAGATATAACCGTTTCTAAGACTGGTAACGGAACAGTGAAGACCATTGCCGAGGCGAT
TAAGAAAGCGCCAGAGCATAGTACTCGCCGGTTCATAATTTACGTGAGGGCAGGAAGGTA
ATTAAATAAATACTGTGCGAATATTAAATAGATAAAATATGCCTGCTTTCTGTCTCTGAG
AAAAGTGTACGCTTTTCGAGATAACGAACTTTGCATTTTTTTTTAATTATTTTCTTGTTT
TTATTAAACTAGTTTCATAATTGAAGGTGATACGTACCGGAAAAAAGGTTACACGGTCGG
TGATTAATTAGTTACTTTTTTTTCAGCATGCACTCCTGGCAACTGTAATAATGTGAAGGT
ATAATTCATGATGGATTTCGGTTTTCTGCTATAATTTCTAACAATGTTTACGCCTCCATC
TCCGTTATAAAATTTGTTGACTAGTAAAGGAGGAAAACATGTTCGATTAATTATGCTGCT
GGTGAATTGCTGTTGAGATTGGTTTATGTGATTTTTTTTTCACCGATGTGTATTTAAAAA
TTATTCGTATTTTATGGTGATGCATGATTCCAGTTGATAAAAGCTATGACATGTGGGCTG
ACTTTTGGATATGATGGAATTTTCAGGTATGAGGAGAATAATTTGAAGGTGGGGAGAAAA
AAAACGAATGTGATGTTCATAGGTGACGGGAAGGGCAAAACTGTCATCACAGGGAAAAAG
AATGTGATAGATGGCATGACGACATTCCACTCGGCATCCTTCGGTACCGTTCCTTTTCAT
CTGCTGGCTTCTTAATGTTGATGCTTTTATCTAATTATACAAATTTTGCTTATCTTTTGT
TATTTAGCATTTTGCGAAAAGTATGGGTAGGAAAATGTGAACGAATAACATGCACGATAA
TTGAACAAAGCAAGCTTGCACGTGGCCCATGTCGTTCTAGTTGTTAATGTTAATATTCCT
ATCCAAGCTGTCTAGTTGCATGTCTATTCCATGTCCAAGTGAGTGTCCACTTGGACAATA
TTACCCCCACCGGCACCATTTCTGTATTTACTATGAAAGACCAATACGCGACTGGCAGTA
TTTTTACTTTTAGAAACAAAAATAGCATATTGATCGCGATATATGTAACATTTTTTTTTT
GGAGATCGTGATATATGTAACATGCATCATTGTGCCCGTAGAACACGTTTTGCACGTAAG
TACTTTCGAAATCAAAACTAGTTTTTTTAACTAAATTTCATTCAGAAATGAAAAAATGCA
TGCAGAGAATTAAACCGAAAAACTGGTAAACTTTTTTAATCGATTTAACGAAGATAACTA
CAGCTCATGCCACATGAAAAAAAAACACCACTCTTGCACTAACTAACTTCGGAGCTATTG
TCAGAAAAAAAAAAAAAAAAACTTCGGAGCTATTTTATTAATGTTTGAAATTTATACAAG
TGATAATAAGGGAAGTGGTAGTTGGTTGTTGGAGTTTATAAAGAAACCTCGCTCAACGGT
AAACAGTGTCTCATATGTTAAAACATCAATTAAAGCGTGCATTGCATAAACTTTACGCGT
TCTCTTGCTTTCGTCAAAACAAATGATTATTCATTTTTTTATTTTTTTTACACAAGATTA
TACATTTCTTGACTTTTATTGTCATCATTCCATATTCATAGTTATTATTAACATATATCC
TATACATTGGTGGACACTGGACAACCGTTATCCTTCTTATCGAAACGTAGAATAGAATAC
ACACAAACATTAATGACTGCCTCCTGATTAAATTAGCAAAATAAAGTTATTATTGGTTGT
TGCCTAGTCATTCGTTGCAAGACAAAATTATCAACACTATCATGTGACCATGTCCCCAAT
GAAAATAATTTTGGTACTTTAATTTATTTCATTTAGTTCATATTTCTTATTAGACTAAGA
ATTCCTGCAGCTGCTAGTGGCGCTGGATTCATTGCAAGAGACATCACGTTCGAGAACTAT
GCGGGACCAGCGAAGCATCAAGCAGTGGCGCTCCGTGTCGGAGCCGACCATGCGGTGGTG
TACCGGTGCAACATTGTGGGGTATCAAGACTCATGCTATGTGCATTCTAACCGTCAATTT
TTCCGTGAATGCAACATTTACGGCACTGTAGACTTCATATTTGGCAATGCTGCCGTGGTT
TTCCAAAAGTGCAACATTTATGCTCGTAAGCCTATGGCTCAACAGAAGAACACCATCACG
GCCCAAAATAGAAAAGACCCAAATCAGAATACGGGTATATCCTTGCACAATTGTCGGATC
CTACCCGCCCCGGATCTTGCCCCGGTTAAGGGCAGCTTCCCCACCTATTTGGGCCGTCCA
TGGAAGCAGTATTCTAGAACCGTATACTTAGTATCCTACATGGGTGACCACATACATCCT
CGTGGATGGTTGGAGTGGAATGGAGACTTTGCTTTGAACACATTGTATTATGGTGAGTAC
ATGAATTATGGACCGGGTGCAGCAGTGGGCCAACGGGTTCAATGGCCTGGGTACCGGGTC
ATTAAGTCTACCATGGAGGCGAATCGATTCACGGTAGCCCAATTTATATCTGGGTCAGCC
TGGTTACCATCCACCGGAGTGGCCTTTGCAGCCGGGTTATCTACATGAATTACACCACAA
AGTATATAAGAAGGTTTGACATGCTACAAAGTCCAACCAAGCCTACCCAATGGGGGGAAA
AAGGGAATGGCTTCTACTTTTATAGTCCTTATTTTATTTTTGCCAAAATATATTATTTTG
GGCCTATTTTTTTTATCAATGGTGCTAGTAATAAATATAAGTTGTAAACAGGACTTTATG
TAGTAGCACTTTGTATTTTTTTCTTCCTGCCTCAAAACCAAAGATGTTATAATTGACTCA
ATAAATTTTAGTACATGTTCTTACCAAGTTCTTTATTGGTCCAATCTGTCTATTAGTATC
TTCCCTTGGTGTCAAGCTCTTTTTCCAGCATGTGGTGGGGTACTGTTGGATTTCTCATGC
AATTACTTTTTGTTTCACTTTTTCTTCGTACAAATATATTCAAGGGAAATCCGGTTTGCC
GAAAAGCGCACCGGATCATCAAGTATTTAAAAATTAAAACGGATGAATCCGAGTATCAAA
CACAGAGAACTAATGTTAGTCTGAGTTAAGTTCAGAAATGAAGCATTGTTAAGAGAACAT
GTATGATTGAT

>A03.633 901919 length 5738 cvg_9.5_tip_0
TATATATATATATATATATATATTTGAGTTGTCCTTCATTTTATCCGTCTTCCTATAAAA
TTTCAAGTATGAATTTTTTAGAGCAATACATAAATTTAGTTCGCCAAATAAGTATACGTA
ATCAATTTAACTAGTCCTTAAATTAAGGAAAATTGAAAAATTGTTATGAATAATAAGAGA
GAGAAACATAATAAAGAATTTCTTAAAATTGTAAAATAATGATAACTAAACAAAAATATT
GATATGATCGATAAAATTATGTTATTGAATGTTGAATAAGCCACTTACTTGTACTGATAG
ATGTAGGGCTTGATTAAGTCACTTACTTTTACTGATGTATTGTAAGTGACTTAATAGACC
CTGTAAAATTGCATTGTGAAATTGATAACCAATTCAAAGACTTGATGTTTCCAATGGAAG
CAGGTAGCGTACCACGAAACTTGTGGAATATATCGAGTTCTACCATGGTAATTTGTGCAC
TTGAATGAAAATCAGGAAATTTACCAGTGAAGTTCTGGTTATTTCCCAAATTCAAGTCAA
AAACATATTTACTTCTTATTCGAAGTAACTAAAAAATATTGACCCATGTATTACGCACAA
ACTTTTCTATTAGTAATATACTGTCTACAAAAACTTAGTTGTTTGTAGAAATACTTCGGA
ATCTCACAAGAGAACTAAAATACTTTAAATACATTGATTAAAAAGAAAAAAGAAAATATT
TATGCCTTAGATTCTCTCACTGTACAAGAAAGAATCCAGATCCATTTACTTAAATATATG
ACACCATCTGAAAATCATAAAACACTCCCGCTAACAAAAAAAGGAAAAGAAAAGAAAAGA
AAGAAAGAGGAAATGACCACAAACGTTTGAAAAACATAGTCCACACATTAATATTCTGCT
TCCTTATCTATGACTCAACTCATATGACCCTTGTAAGCCATTCAAGTACTTCTTGGCCGA
AAGTCCTTCCCAATGCTACTCCCACAAGAAGTCCACCCCCATACCCAATCAGAATAACTT
TCCAGTCAAACTCAACCGAAAATCCAGAGTCTTGATCATCATCAGAGGCTGAACCAGGAG
CAAATGGTGACCCTTCATCTTCCTCACATTTCTTCAATAATTGAATCCCACACAGTCCTT
CGTTACCCTCAAAGTAACTACCTTCAAATGTACCAATCTGCTTATTTTGTGGTATAGGAC
CTGAGAGGTTGTTAAATGACACATTAAAGAACGACAGAAAGGTTAGTTCTGCCAATTGTT
GGGGAATCTTCCCTGATAAACTGTTGAGAGAAAGATCCAATGTTTCAAGGTTTGAAAGCT
TCCCTAAGGAAGATGGAATGCTACCACTAAGCATGTTGTTGGACAGGTTGAGCAAAACTA
GGCCTGTTAAGTTTCCTATAACATCTGGAATCTCCCCACTGAATTTGTTACTTGAAAGAT
CAACGGCTATAAGGTTGTAAAACTCTTGGAGATCTCCATAAACCATGACCATGCCTTTGT
TAAACATTGTAAATGAATAAGTATCAATATATTGCCGCCATCTGTACCTTCCCAACACCC
AATAGGTCAAATAATTCTCATACTGTAATTGATTCTTGTTTGAAGCTTTCATGGTTTTCC
ATTGGTCGATTATTTTGGAAGGCAAACTTCCAGAGAACTGATTGCGAGAAAGATCGATGA
TGTGCAGTTTGGGAAATGTGCATGCTGTAGGGCACCTTATAGATCCATACAAATGATTAT
CACGTAAAGCAACAACTTTCAGCTCCGGATGAGTTCCCAGCCAACAGGGAAATGAATCAT
TCATTTGGTTATGGCTGATATCAATATACTCGAGCATTCTACACTTTAGCAGTGCTCTTG
GAATTTGACCATGCAGATTGTTATTGCTTAAATCAATCATTCTCAGTGCACTTGTTATCA
TATATGTCTGAGGAACTGGGCCAGACAATTTGTTTCCTTTTAGCACCAAAGACTGTAGAG
ATTGGATAGAACTTCCCAAACATGAGGGAACCATGCCGGTTAAGTTGTTAAATGATAAAT
CAAGATGCACAAGAGATTTCAAATTGCATATCAGTGGGGATATATTTCCTACCAATGAGC
TGTGGGAAACAATTAAGCCCTGAAGACTTGTTCGAAGAGTTGTTTTCCCCCCCATCCAAA
TCGGGAAGGAATTGACACTATTGTTTGACATAAAAAGAACTGACAGTTTAGGCAAGTCCC
GGAGAAAATTTGGAAACTCACTCAAATTACAAGAACGCAAACCTAAAAATCCAATTTGAG
AAACGCTTACATTGGATGGATTTTTTCCATATATTAATGACAATTTATTGTAAGATAATC
CAAGAACACGTAGCTTTTTTAGCATTAGAAACTTGTCAAGTTCTAATTCTCCCTCCAACT
GATTATAGGCCACATTAAAAAATTCTAGGTTCTCATGTTTGAAGAGAGAGTTTGGAATTG
CACCCTGAAGATTATTTTCTGCAAGAAAAATGTAAGCTAAATTAGTTAGGTTCGTTATCC
AGGATGGAATTTGTCCACATAAATTGCTGTGATATATGGATAAGGCAGATAGCTGAGTGA
GATTTGCAAAACATAATGGAATCTTGCTGCCAATATGAACCACGTTAAGATCCAAATCAT
CTATTCCTGACAGCTTACAAATCCATGAGATGGTGTCAGTAGTAAATTCATTAAAACCAA
CTCTCAGGGTGTGCAATTTGGTAAGATTTGCCAAGAATGAAGAAATATGGCCCTTGAATG
TGTTGTTTGCAATATCTAGAAATGTAAGCTGAGAGAGGTTTCCAAACGAAGAAGGAATGA
TCCCTGAAAAGTTGCATTGAGAAATTGATAACCAAGTCAAAGACTTGAGATTTCCAATAG
ATGCAGGTAGTGTACCATAGAAACTTGTGGAAGCGAGTTTTAAGGTGATAATTTGTGCAC
TTGAATGAAAATCTGGAAATTTACCTCTGAGGTTTAGGTTATTTTCCAAATCCAGATGTC
TCAAGTTTGCAAGATGGAATATTCTAGCTGGAAATTCCCCATATAGTTCACAATTGTAAA
GAGAGAGTTGACGCAAAGATGTAATGTTTGTGAATATATCAGGTACGGAAGATGAAATGG
TCACCAAATCAAGAAGAAGTATTTCAAGATTAGTTGAGTTTTGAATTAAGCTTCTTAGAG
TGGATATTTTCAAACTCAAAAGATAGTCTGCATTGTCAGAATCAGAATAAAACGTCCCAC
ATATATCAACAGACAGTAACTTGGACAATCGTGAAACTTGTTGTGGGATTTCACCAAAAA
AATAGGCTTGAGAAAGGTTCAGATACCTTAACTGTGAAAGCTCACCAATCCTAGATGGAA
TTCGAGAGTAATTGAAGTGATTATCAGCAAGATCAAGGCTTTGAAGGTGTTTGAGGTGAA
AGAGGCTGCTATTAGCGTCCATTGTACCATAGAGTTGGCTGCTACTGAGATCAATGCCAA
TGACATGATTTGTTTGGTGATCACATTGAATGCCATCCCATGAACAGCAATCAGTGGTTG
CATTCCAAGATGCTATTTTTGGATAACTGAAAGGATTATAAGAAGCAGACTTACTAATAA
CAAAACTTTCCTTAAATTGCACCAACGCATAGCTTTCATCTTCATGGCATCTTGTAGGTG
GAACAAAAAGAAGACACTTAGCAACAGTAAATGAAAACAGTGAATAAATTAAGAGAAACT
GTGTTGACAGACCAAAAGAATCCCTAAACCCCATTGTATCTTTTGATAATTTATAAGCTG
AATTGTTCACATAAAAAGTGAGATGCACGCTAAGTGGTATTTATACTCGATTAATCAACT
TCTCATGCAAAAGTATCAAACCACGTGCATTGACTGTAATTTAAAAATTAAAAATGTTAA
CTTTATGAAAGTGATAAACAGAAACAGTGGCGTACATTTTGGGTAAAGAAAACCATGGGT
GCTGGTCTATTTCGTTAATAGTCCAGATATAGTTTTGCCATTAAATTCAAGTTTCTGTTG
CGTTTACAACCAATTGGCTATTATATTAGGCTCTGCGATTTTTTTTGTTGTCCTTAAATT
AGTTCTTTTTTTTTTCCAATCCCGTATACTTCAAGCGTGCATTTTATTGAATAATTGCAT
CATTTTGGTCATCGAAATAAGTGTCAATGGTCAATTCAATTTGCAACTGAATTAATGAAA
ATTCAAATAGAATTGTATGAATTACTATAAGTTTAAATTAAATTAAATTATTTTTAATAT
ATCAAATTAGTTCAAAATTTTAAAACGATTTCTTAACTTATATATTAATTTTATAATATT
TATAATTTCTAAGAAACTAATGATTTCTTAACTTATATATCAATTGACAATTTATTTTAT
AATTTTGTGTTTAAAATAAAATAAATAATAATTGAACGAACAAATTGTTAACAAATATTT
TGCACATGATCTAACGTTAAAATTTAGTGTTTATTTTTACAATTGATTTAGTTAAATTAC
AAGATGAACTAAATTTAATTAAATTGTTTATAATTAATTAATTATTATAAGATGATGTCG
TGTGATGCTTGTGTGTATGTTTATATTTACATCTGCGAAAAATCTCATTTTAGGTGTGAA
TAGTAAGTTTTAAACTGTTTGAGTTAAAATTAATGAACCTTGAGTGATAGGAAGGAGGTG
GGTTGAATATAATGATGAGGTAATAATGTTTAATCATAACATATATGCATTTATGAATAA
CATTGCATGTGAGTAGGCACATAAGTTGAGAGAGCTTGGTGGGCTCTCAATCAAGTGGTG
GAGGTTATTGGTGTTGGTTAACGAGAATGAACATATAGAATGGATGGGTGTATGAATCCT
TAGATAGGTAAAGGTCTTTGCAAGTCTTATCAAGATAAGTCACTACTTATACTCATCCAT
TTTTTATATAAACATATTTCTTCCGTAGGATTAATTCAAGTCTTCCTGAATGACCAAAGT
GTAATTATGTTAGGGAATGTGTTTAAGTTGATCATTCGAAAGGTGAAATTTGCTTGGAGT
AAAGAGTTAACATAATAGTTAGACATGTGTATTGATATTTGTAATTGAAGAATGATATGT
TACTTGATGAGTTGTATAATTACATTGTTATTGAAAATGTGAAGAATTTTCTACGTATGT
TTCGAAATGGTGATCTTACGGAATTTTTAATTATATGATGTTTCTTTTAAAATGAGTTTA
CCCTTACATTGTATGTTGAATTATGATGATTGTATTATTTCACACGAAAGCATATTATAA
TGTAACTTTTGAAGAGATGTCACTAATGGTTGATCTGGACTTGGTGGTGGGCTTAGGGGA
GAAATCCAAAAGTAAGTCATTTATTTATGCTTTGTTAGCTTAGGGTTTATATATGATTAT
GGATCTATTGTATTTATTTCCTTAATGAAAACTTTAAGATTTATTTGGAGATTTGTTTAT
GATGCTTGGATGATGTAGTGTCTTGGGATACACATATATTTATGTTTGATGTCTTGAGGA
TCTTTTATGAGTGATATTTATGAGACATGCTTGTATTCACACAAATATTATAAGTATTTT
TGTTAATTAAACTAATTTAAGAGTTTTATAAGATATAAAAGTAAATTTTTTTAGGTTAAC
GTCTTAGTGTTACATGTAATAGTATCTAGATCGTTGCACATGGCACAAGGTGATATTATT
ATTATTATTATTATTATTATTATTATTATTATTATTAT

>A03.642 901937 length 6010 cvg_8.0_tip_1
AATTTTTATTCCTTTGTTAGTATATATGTGAGGGGTAGAGGGTGTCACAAAGGTCACAAA
TCCAACCTTCTCGACTTTCATGTTGATGATATTCTTTGAGGGTTATCATTGTCAGGGCTC
AAACCAACCCACCCTAACTTCCCTCACATTTTTTTTTCTAAACCCATCCTTGTTTTAGTT
TTGTTTTTGTTGCCCAACCTTGAGGACAAGGTTGATTTTCCAGCAGTGGGTAATGATAGC
AATACTACAACAGAAGCCCATGAAGGAAGGCCCAAGAGGAGCACCAATAGACCTGTGTAT
CTTAAAGATTATGTGTAGCCAATGTAGGAACGAATAACAGATGTTATGTTATAACAAAAT
GCCAAATTCTGTTAGAAGTTGTTAGTAGTATTAGTGAAGTATGAATTATGTTATTAGTTG
TCTTAGTGGAATACGAAATTTGTTGTGATCATAGAAGCATGTTAGGACCTATATAAATAT
GAGTAAGTGAAAGAATAAGGCAAGATAAAATTTCAGTAAGAACCTTTAGTGTAGCAAGGA
GGTCCCTTGTTCTCAAAATCAAGGTCCCCTTTACTCTATCTCTTCCTCTGTTCCTATCAT
AATTCAAAAGGTAAAAGAAGGTTTTTGGTTTATTATTTCATGCCTAATGGTAGTCTCAGT
GATCAATTGTGTTTTGATTGTGCTAATAGGCTAACTTGGCCTCAAAGAAAGAACATAATC
CTTGATGTGGCTAGGGGCTAACTTATTTGCACTATGGAATCATACCTCCAATTTATCATT
GTGATGTTAAGGCTACTAATATACTTTTGGGTTCCAAAATGAATGCTAAATTGGCAGATT
TTGGGTTGGCCAAGCAAGGTAATGAGGACCAATCTCATCTCACTACAAAGTTTGTTGGCA
CATATGGTTATATGGCACCAAAGTATGCTCTATATGGGCAACTAACTGATAAACGTGATT
TGTATAGTTTTGGTATTGTGCTTCTTGAAATCATGAGTGGAAGAAAAGTGCTTGATATTT
TGAATTCATCTGCTAATTCAATCACATATAAGGTATGAACACTTGTGGAATTTGGAAAGA
TAGGGGAAATTTTTTATGAGTCAATAAGGGAAGGGCCAATAAAAGTTATGGAAAGGTTTG
TTCATGTTGTAATGCTATGTGCACATGTGGTGGTGGCTTTAAGGCATACTATTGTTGAGG
CCCTTAAAATGTTAAAGGATGACATTGAAATTCCCGAATTACCCATAAGGCCTGGGCCAC
TAGGTCATGTGTCCTTTCAATCTTTTTTGTTGCATGGCCTACACAAAAGTGGTTGAACAT
GTAAGCCACTTCTTTTATCTTATATAAGTGTGGGCAAAATATGGATACATGTTTCGTTTG
TTTTAGAATTAGGTAGCATTGATACTTCTAGAGTTCAAAGGAAAAATTAATTTTAAAGGA
GGAAACAAATAGATTTTTAGGTTCAACCTCCAAGCTAGTTCATGTAGATAGTAGGTAAAT
AGACTTTTTATGAGAATTATATATCCGTTAGTCAAGATTCGAAGAAGTGAAATGTGATAT
ATTTATCTTTTATTTATAGTAGATTGTGATTAATTATTATAACATGAATAAATTTGTAAT
GATTGGTATAATGTTACAATGTTTATTTTGGTAAATCGATACAATGTTTATTTTGAATAA
TTTCTATTGTGTCAGACAAATTATGGTTGATAATTAATATTTTTCTTCTTATTATATTTT
TTAAATTATGTTTGTCAATATATTTTTTAAGTAATTACTGTAATGTTATGTTTGTAACGA
TAAAAAATGGCAGAAATTTATTCTAAAATTATATTTTACCCTTAAATGAAACAAAATTTC
GGGCCTAACAAATTAGTCCAATAGAAACATATTGATATTTAAATCCAATAAAAAATCACT
TGATATTTTTGTCCAATAATGATAACTTATTGACATTTTGATCCAATGAAACGTACTCAC
ATTTAGGTCCAAAACAAATTATTGACATTTTCCTTCAATATTTTTTTTACATTTTCGTCC
AAGAACCAAAAATGATATCTTATTGAGATTCTCATCTAATCTAATCAGCATGACTACGTT
GACAATCATTTCAGTTACAAATTCGTCCCTATGTACCACGTAAGTTATATTATTAACGGT
GACAGACGAAAGTTAACAACCGTGTATATTTATTGTACTTTTTACGCTTTCAACGATTAA
ATTTTATATTTTTATTTTTTAGAGATATATTTATTAGTAAATTAAACATTAAAAAATAAA
AAAGACTATTTATCTATTTTTTATTTAATAAATTAAAAAATCAACTCTACTGTATAAATA
TTAATTAATACATAGTGAGGGTATTCATTCTTCACTCTCTTTGACATTTATTGTTGGTTC
ACTTTCTCTCTCCTTAGGTAACTGTCACATCCTTCCCTTACAAAGTTTCTGCAGTGTCTA
CCTGTAAGAAGGGAAACGTGTTTTTCAAAAACTTTTCGCAATTTATTTTTGAAAACCTTT
TTAAAACACTTAAAAGATAAATCTGATAATGTCAATACAACAAACCAAGAGTATCGTTTG
GCTCCTGTTTCATCCTTGTTATAATTTGGTTAACTCCATTCACCACTTGTTGCATCCGTA
GGGTCAAGTGGTGAGGAAGCATGTGCATCAAGAGGCTAATCAAGTTGCAGATGTCTTGAC
TAAATTTGGGCTTTTTTGTTCATGGCCATGCTATATTAACCAAAATCAAGTACATATCTT
CTAGCACAAACTTTAATATTTATTTATATTTAATTAATAAAATAAAGTGATAAGAGGACC
TAAAATTTTGACAACCTCCGGGTGACTTTTTAGTCACAAAGATACGTTTTTGGATTGGTT
TTCTGCAAATGGCGTCTTTCACTCTCTCTATCTAAAGCAAGCCGAATTTGACTAGTAAAA
TCTGGATTCTCTGAAAGAGGCTATAAATACAGTGTTTGTTTCACACCCATATATTACAAA
CTCATAACTTGATATATATAAAAAAAGAAAAAAGAAAAAAAGAGATGATCCTTCCCTTGT
TCATGTCTCTCTTCACTATTTTCGTAGCTGGTGTTGCATCTTCCTCATGCCCCATGGATC
TCACCTATGTTGAGACCATTCCTTGGAACACTTCAGTCTGCAGAGACCCAATTGACAAAG
ATTCCTGCTGCCAAACTCTGTCCAGTATCTACGCCATAGGCCTTGCTGAACGCCTCAAAG
AGAATTCCATATTTTACCTTCCTGATGTAAACACTTCCTCCACTTGCTTATCTGACTTCA
AAGATCACCTTGCAGCTTTGTCAATCCAACCAAAGATGGTGTCTCTTTGCTTCCCTAACC
CCACCCAGTTTGTTACTAACTCTTCAGCTTGTGCAGGTATTAGAACTACACAAGATTGGA
AGCAAAAGGTGGGCATGGTTACCCCATTAGATACATCTTGCAATGGGGACCTCAAAGACC
AAATTCGATGCAGTGTTTGCTCGGATGCTGCCATAAATTTGATTTCCAAGTTAACAACTA
TTGCCCCAAATGCTAATGCCACAAAATGTTTTTACTACATAGTGTTGTATGCTGCTGCTG
TTGTTAATCCGTTTGGAATAACAGATGTAAGCACGACAAGTTGCATACTAGGCCTAGCGC
AACCGTCCAGTGCAGAAATAAGGGGGTCATCAAATAAGAGAGGAAAAGTGATGAAGCTGG
TTTTTTCGCTATTTGGTGCTGTTATTGGTGTTTTGCTTGCTTTTGCACTGATGGTGGTCA
TGTACAGGAAGTGGGAAAAGAGAAGAAAGGAAAATGTTCATCACAGGGAAGTTGAAAACG
AGGTCAAGGCCTGTGTTTTGCCTAACACTGGTGCTAAATGGTTTCACATATCAGAGCTTG
AACGTGCCACGAGTAAATTTTCAGATAGCAATATGATTGGCCGTGGTGGTGATGGAGTTG
TGTACAAAGGAACTCTTTCAGATGGAACTGTGGTTGCAATTAAGGAATTTTTTGATTTGG
AAACTAAAGGGGATGAAGATTTCTGCAATGAAGTGGAGATCATAAGCAACATAAAGCACA
GGAATCTTCTTGCTCTTTGGGGCTGTTGCGTCACGAGTGATAATTTGAAAGGTAAGAGGA
GGTTTCTGGTTTATGATTTCATGCCTAATGGTACTCTCAGTTACCAATTGTCTCTTACTG
GGGCTAACAGGCTAAAGTGGCCACAAAGAAAGAACATAATCCTTGATGTGGCTAAGGGGC
TTGCTTATTTGCATTATGAAATCAAACCCCCAATTTTCCATCGTGACATAAAGACTACCA
ACATACTTTTGGATTCCAAAATGAATGCTAAATTAGCAGATTTTAGCTTGGTCAAACAAG
GTCGTGAGGGCCAGTCTCATCTCACCACAAGGGTTGCTGGCACATATGGTTACTTGGCAC
CAGAGTATGCTCTATATGGACAACTAACAGAGAAGAATGATGTGTACAGTTTTGGTATTG
TGATTCTGGAAATCATGAGTGGTAGAAAAGTTCTTGATAATCTGAATTCATGTGCGGATT
CAATCACGGATTGGGTATGGACACTTGCGGAATCAGCAATGATGGAGGAATTTTTTTATG
ATCCAATAAGAGGTGAAGGGCCACAAAAAGTTATGGAAAGATTTGTTCATGTTGGAATGC
TATGTGCTCATGCAGTAGCGGCGTTAAGGCCAACTATTGCTGAGGCGCTTAAGATGTTAA
AGGGTGATATTGACATTCCAGAATTACCTAACAGGCCAGTGCCACTAGGTCATGCATCCT
TTCAGTCTTCTCTATTGAATGGTTTGCAAAAAAGTGATTAAAGATCTGTGTCACTTATTT
CAAGTGTTTCTTCCTACACCCCCATAAAAAAAGAGATACCCCTTTATGTACCCGACCCCA
ACCCCGAGCCTAATGCGGAATATAAAAAGTTACATTCTGAATAGGATAAATAGTCATTTT
GGTCTTTGAATGTGTAAATTGCTGACAAACTCATTCTTAAAAGATAAAAAATTAATTTTT
AATCCCCGAAAGTGTAAAAAGTGCGATAAATTCATCTTTCCGTTAACTTACATCTATTAC
CATTAATGAAAGAACTTACATGACACACAGGGACGAAAATATCACAAAATTGATTGTCAA
CATGATTACTGAATAGATTGGATGAGAATATTAGTAAGCTACCATTATTGGACCTAAATG
TCAATAATTTTTTGTTGGACGAAAATATCATTAATTTTTTTTACCAAAATTTTTTATATT
TCAATAGGACTAAAATATCACTAAGTTACATTATTAGAGCACAATGTCCGTAATTTTTCA
TTGTATCAAAATGTCAGTAATTTTTTATTGGACGTAAATGTTAGTAATTTTTTGTTGGAC
CAAAATATCAATATTTTTTATTGGACTAATTTGTTAGACCCCAAATTTCGTTTCATTTAA
GGGTAAAATATAATTTTAGGGTAATTTTTTTCCTTTATTTTATCGTTGCAAACATAACAT
TACAATAATCACTTAAAAATAGGAAAACAAACATAATAATAACCATAATATTGATTAACA
ACCATAATTTGTCTGTCACAATAGAAATTTTTCAATGACTGAATTAAAATTCCTAACCAA
TTGCCTAAGAGACCTGAATCCATGACTACTATGAGCAATCATAAGAGCATTACTTGTTCT
GTTGTTTAACAAACGCTATTCATATTTGCAACCAAAGCATCTTATTATATTTTTTTTTGA
AGCATTGAAGTTAATTGAAATAAGGGGATTAATTGTTAATAGAATACCTAGTCACATGTT
TAGATAACTGAATTATGGATTTGGTATAAGATAGGTAAGGTTCTCAATAAATTGATTCTG
AATAATAGTAACTACTTTCACATGATCCTATTGGTTTGAGTTGTATTTGAGGACTACTTG
CAGTTTCCAATTGCTGCATTCATTTGTGGATTAACATGTGGTTATAATGCTTTTAATATG
ACTGGTGTAG

>A03.670 901993 length 10703 cvg_9.9_tip_1
AAATAATAAATAAATAATTATATTTTTTTAATTGCCTGTGGAATTTTAATTTCTGCAGAT
TTAAAATCCACAGCAAATTTTCCTGTGAAATTTCTGGTGAATTTTAAATCCGCAAGAAAG
TTACTTGCGAAATTCTGCCAATTTTGAATCCATAAGTATGTTACCTTTGGAATTTCCTGC
GAATGAATCCCCAGAAAATTTATCTACAGGAATAAATTGTAGGAAAGTTTCTTGCGGAAT
TTCTCAGGAAATTCTTGCGAATGTTAAAACTGTAAGAAATTTATTATCCATGAGGATTTT
ACCCACATGTTTCCTGCAGATTTCTCACGCAGGAAAATTCCCATGTAATAGGGGAATTGC
TAGTAATGAAAAAACACGTTTGCAGTTTGCCAGCAAATTATGAATGTGGCACCCGCTTAC
AATGTCAATGAGGCGCAGACCTTTAGTAAATTTGAAATGGACATCACAGTCAAATTAAAA
TTGTGTCGGTTAAATACTTCAATCACTATCTGTAAGCTAACGTGTACTAGCTTATAACTA
ATATTATATGTAAACATTGCTTACAACAATTAAAAACTAATTTTAGGAGTCTGATTCTGA
TATGGTGAAGCTAAAATTAATAGTTTTTCATAAGTTTATTACTGAATCAATTGTGGTCAT
GGCCTGCATGGCAGTAATTATGATTACAGAAAAGGTAAAACAAGGCCTTCCAACTAGCGG
CACTACTCATGCAACATGATATTAGAAATCTTTTACCTCTGCTACTACTATTTTAGAAAC
ATTAAGCATCCAGTCCAACAAAAAGATAATGAGATAAACTAATTTTATTATCAAATGAAA
GATTACTACGCGCCAATATTTGTTGCTAAAAAAAGAATTATGTTTCTCAGATCTTTATCA
CATTGTTTGCAGAATCACAATTGACTTGGTTAGATAAGACCTTAAATAATTAAATAGAGC
AGGAACCAAATAGCTATGATTATTTTTTCATAATTATAGAAAAGGGCTGGACCTGGAAGA
CCAATCGAAAGAAGAATTGTTCTTGGCCAACCTGCAAGGTTAGAGCATACTCATTTCAAT
TTACATGGAAAAATGAGGAGGTTTGGAAGAATAGCAGGTTATGGAGCATGAGCTATTAAA
AGAACAATAATCTGACGGTTAAGAAACAAGGATACCAAAGTAGGATCTCCAATTCAAACT
CTATGGAAAATAGCTTGAATTGGCTTATCCCTTTGTCAAAGCCTCATGTCAAACTTGAAA
TCAGAGCAAATTGTGTCAATAAGCAAATGGGGTAAATACCAAAGAGAATGACACCAATGA
GTCATGAATAATCACATAAGTGAATTTAACACTACACTTTAACCTAAAATCTTCAAGCTC
AAGTTTATGGGTCTTGTCCTCATTTATATGGTGTTCAATATTCTCATTCATACTTGATGT
GGGACTTCACCTTACACTTATACTCCAATAATATATTAATTAGTTTTTGTATCCTTATGT
GGAAAACAATCTTAAAAGATTAAAATGATAAAAAATTCACAAAGAAGGGAGGAAGACCAC
AACATTGCCACTTAGGGAAGGGCTTTGCCAATTGAAATTCATATGATTCAGCTATAGGAA
GAACATATTTGATGACATCTTCATTCTCAATTTGGTTGATTGAACATTTACTATACACAA
TTCTTTCAACTTATGGAACTGCCAAATGAAACAATTCTTTCCTTGAATTATTATGTACCC
AAAGCTAGGCATGTGGTTTAAGGAACATTTCTAATTTTAGATTCAATAATGTTGAAATCT
ATATTCATATTTTTCATGTGTATATTAAGAAATGACACCATTTAGGAAAAGAAACCTAAA
GTTCTTTGCCCTCTTAAGAAAGAATTTGGGGATTGTTAATCAAGTTTATAAACAATCTAT
AAGTAGAAAAATAAATAAAATGAACTGACAAGTAGGAATGAACTAAATCACAAAGTAAAG
CATGCTTAAGAGCCTTTCTCTAGAAAGTTGCAAGCTTGTTTAATCTTTCCATACAAGTAT
CCTAACCTATGAAATCAAAAGGGTAGAATATTAAAAAGAAAATCATTGTATGTACTATAA
TGACTAAGTTTGATTTTTGAGAAAATATTATACACTAACCATTTTTATCATTACCACTGG
TAAATTTAAACTCGTTTATAAGGAAAATCCTCTTCATCTCTTCCTCGAGAAGCTTGGCTA
TTCTCAAATCCCCCAAAGAGATGGGCTAGTGTTATTTTCTGTTGAGTAGTTATTACTACT
ACTTGGCCCAAAAACCTATTGATTCCTCTTACAGAGTGGTTGTCACAAATGATAAACCTA
CTGAGAAAAAGGCCTACTTTTTTGTAGTGTTAGCTTGTAAATCACTAGCCAACTTAGATT
AGCAACTACTAGCTGAGGGAAATTAACATTAGGAATATGTAAATAGGAACAATGCAGACA
TGAAAAGGGCAAATTAGGCGTACACATTTCCTTAGATCATTTTTCCACTGATTTCAAGCT
CTCCTGCAACTATTGCTATCAGAGAACATTCTACAACAAGTGGTACTAATCAAGAATAAG
AAAAACGCATCTAAAAGAGAAATTTTTTGTAACATCTACAAAGCAAGCTTATATATTCCA
AATGTGATATTAACACATACCAAAACATTATATGTATGTACCAATTTACAAAGCTCATTG
TTAGATCACCTTTTTTAAAAATTTATTTTACTTGAGAAAACACTTGGAACTTTTTTATCA
ACATTTTTTCTTCTATTATTAGCTTTTCTTTTTGTAATTTATTTCATATAAGAAATTACA
TTGACCAATTTTATTCTTTTTATATGGGTGACTGGTAAATCAAAACCATCATCACCAACA
TCAAAGTTCCTCATCTATAAGAATAGTACTCCAAACCCCTTGGACATTTAAATGCCATGT
TCGTTGTAACATCCCTTATTTTTTACTTCTTGATAGCTCTGACCAACAAGGATGTTGAGT
GAAGTGTCACCGCTTGAAGTGTCATAGTGTAAGAGCCGCCGAGAAGTTGAAAATCAAGGA
TGTTACAAATGGTATTAGAGTAAACCTATCTTCCTGTACGGTGAGGTTCAAGGACGAACC
TGACAAAAGCTGGTGGGCATATAACACCCCGATGAATCACACTAGAAAGAAAGGGATATG
GGCTATGCAGGTGTGAAACTATACAATTGAGGATAACTTAAATGAATTAATTGGTACTAC
CTATACCAACAAGATGCATCTACTTTTCAGTAGCCCATCACTTAAGAACATCATAGTTAA
GCATGCTTGGCTTGGAATAGTTATGAGATAGGTGACCTTTTAGGAAGCTTCTTGGAAAAC
AAGTGATCAAGGACAAAACACACAAAAAAAGTCTTATGTTGGTTTGTGAGGTCAGTCATT
GATCTTGAAAGTAGACAGAGCTGATTTTTTAGGTCTCAGAAAAGGCTACCTATGAAGGAT
TCTGACCGGTGCAAGGTTCTGACCAAAAAAGATGTTGAGTGAAGTGTCACCACATGGAGT
GTCGTAGTGTGAGAGTCATCGAAAAGTATAAAATTAGGGATGTTACATCAGTGCCTTGTG
CATGCAGTTGCTTTCGCATCTATAGATTAATTCAAGACTTCTCATAAGTGATCCCTGCCT
TATTGGTTTGAGAAAACTTAGTTTGCTTAAAGTTATTCCAATATTACTTCATTAGTAGCC
AACTTTTTGACATCTTACCCACACAAAAGTTGTCTTTGTTAGTCATCATCTTCCTTGTTG
CTTCATACAATCCCTTTTGCATTTCAATCTTGCAGAGATACAATATGGCTGAGTTTGTCC
TCGACACTTTGCATGGGAATTTGAACTCACTTGTTCAAAAGGAGTTGTTAATATTTATTG
GTTTTGATCAACACTTGGAAAAAATTTCTAGATTGTTCACTACCATCAAGGAGACACTTG
AAGATGCCGAGGAGAAACAATTCTCAAATAGGGCTATAAAAGATTGGCTCGAAAACCTAA
AACATACAGCTCACATCCTAGATGACATCATTGACAAGGGTGCCTATGAAGGACTTGGAT
TGGAGTTACAAGGGGTCAAGTGTGGTCCATCAGTCAAGGTATAATGCTTTTGCTGATCAT
TATTTCATCCCAAGCGTGTTATTTTCTGTTACAAGATTGCTAAGAACATGAAAACAATAA
GTGAGAGATTAATGGAAATTGGTGAAGAAAGGACTATGTTTCATTTGACTGAGATGGTTC
ATGAGAGAATAAGTGGAGTCCTTGAGTGGCGCCGAATTGGCCCTCTCATCACTAAACCAA
AAGTCTGTGGAAGAGAAGAAGATAAGGATAGAATTTTAGAATTTTTGGTTGGTGATGCTT
TTGATTTTGAGGATTTATCTATCTATCCAATAATTGGTTTAAGTAGACTTGGAAAAACAA
CACTTGTCCAATTCATCTTCAATCAGGAGTAGTCAACCACTTGGAGTTAAGAATTTGTGC
GTGTTTCAAAAGATTTCAGTTTAGAGAGAATGACAAAATCTATCATCAAAGCAGCATCTA
GGCGTTCCTACAAGGATTTGGATCTAGGGTCACAACAAAAAAAAAACTTAGGGATATGCT
TCAAAGAAAAAGATAGTTGCTTGTTTTAGATGACGTGTGGGATAATAAGAAAGAGAATTG
GGAGAGGTTGAAATTTGTATTGGTTTGTGGGGCTAAGGATGCTTCCATTTTAGTCATTAC
TCGTTAATCAAAGGTTGCAACAATCATGGGAACAATACGTCCTTATGAATTACCAACTCT
ACCCGACAAGTATTGTTGGAAATTGTTTAAACACCAAGCCTTTGGATCGAATAAGGATGA
ACAGGTAGACCTTGAGGACATAGGGAAGGAGATAATACAAAAGTGTCAAGGAGTGCCTCT
TGCTGCCAAAGCCCTAAAAGGTCATTTACTCTTCAAAAGAAACAAAAATTAGTGGCTTAA
TGTTAAGGAAAGCAAACTTTTGGAGTTACCACACAATGAAAACTCCATAATTCCTGTCCT
ACGATTTAGTTACTTAAATTTATCAATTGAGCACAGACAATGTCTTGCTTATTGTGCAAT
ATTTCACAAAGATGAAATCATAGGGAAGAAATATTTAATTGAACTTTGGATGACTAATGG
ATTCATTTCATCTAATGAAAGATTAGATGTTGAAGATGTTGGTGATGATGTTTGCAATGA
ATTATATTGGAGATCATTTTTTCAAGATATTGTGACAAAAGAATTTGGCAAAGTTACAAG
TTTTAAGATGCATGATCTTGTTCATGATCTTGCACAATCTGTTGCAGAAGATGTTTGTTG
CATTAAAAAAGATAATTGAGTAACTATTATGCCTGGAAGAATGCACCATCTCTCAAATCA
TAGGTCAACGTAGAATGTAGGCAAGGAATCCATTGATTCAGTGCAGATGTATCCAGTCAA
ATCTTTAAGGACATATATATTGTCATATCACTATAGTGACTAACTTTCTCTTCATCCTAA
TGTGTTAAAGTGTCATTCTTTGCAAGTGCTCAATTTTTTTAAAAGAGAGAAATTTTCATC
TTCAATAGTTCTTTTAAAACATCTAAGGTACTTGAATCTTTCTTGGGGTGGTTTCAAAAA
TCTTCTAGAATCACTATTTAAATTGTGGAATTTCCAAATATTAAAATTAGATCGTTGCAA
TCATCTCAAAATGTTTCCTAATAGTTTGATATTCTTAAAAGCTCTATGGAAACTATCTTT
TAATGATTGCCAAGAACTATCAAGCATGCCTCCTCAGATAGGGATGTTGACTTCCCTAAG
GATTTTGACCAAGTTGTTTGCCGGCGAAGAAAAAGGGTTTCGTTTGAAAGAATTAGGACC
ACTGAAGCTTAAAGGAGATATTGACATCAAGCATCTAGGAAATGTAAAAAGCGTAATGGA
TACCAACGATGCCAATATGTCAAGCAAGCAATTAAATAAGTTGTGGTTCTCATGGGAAAC
AAATGAAGACTCCAAATTACAGGAAAATGTTGAGGAGATTCTTGAAGTGCTTCAAACTGA
TACCCAATAACAATGGAGATTAGATGTGGAAGGATATAAAGGTGTTCATTTCCCACAATG
GATGTCTAGTCCTTCTCTCAAATATTTAACCATTTTAAAGTTGTTGAATTGCAAAAACTC
TTTACGTCTTCCAACATTGGGGAAACTACCTTCTCTAAAGACTCTAACATTAGACATGAA
TCATGTAGAATACCTATACGAGGAGTCATATGATGGGGGTGTAGTTTTTAGGGACCTAGA
AGTTCAAACCATCCATCATATACCAAAGTTTAAAAGGTTATCAAGGGAGTATGGGGAAAA
CATGTTCCCGCACCTTTCCATGATTGGAATTGTCGATTGTCCTAAATTTTTAAGAGAGGA
AGTGTTGCTGAAAGGGTTGGACTCTTTTTTTGTATTTAATTGTAGTAGGTTCAATGTATC
GACAGATTTTCAACGCCTTTGGAAATTATGGATTTCCAATTGCAGAGAGGAGGAGGATTT
GCTAGCTTTACAAGATATGACTTCCCTCAAGGTGTTAAGATTAAAGAATATTTCCAAAGT
TAGAATCATTGCCTGACTGCTTTGGAAACCTTTCCTTGCTTTGTGAATTGAGTATTTTTT
ATTTTTCCAAGTTGATGTGTCTTCCAATGAGCGTTAGACTTACCAGTCTGCAACAATTGA
CAATTTTCGGTTTCCATCCAGAGGTAGAGAAACGATTTGAGAAAGAAACAGGAGAGGTTT
CCCAAACATGGCTCACATTCCCTATATCTCAGTTGGCGGTAAACATTATGATCATATTTC
CAATTAAGGTATATTGTGGATTCTATTCCTTCCTTCGTATATATATTTTAAAAAAAAAAT
AGAATTTTATGCATTCAAACAGTCAAATAAATTTTAGGATTTCTCCTCTATATTTGCATT
AGATTTTTCTTTTTCACCTCCTGGAGTCCTAACATCAATAGTTTAAGTGCATTTTTTTTT
GTTGGGAGGCCCCCAAATAAATGTTTAACCAAAAGCTCCAAATTTCTACTTCTTACAAAG
TGTGCATTGGAATATGGGTTCTCCAACCTAACGTTAAAACAAACACACCCTAAATTATGA
AAGTATTAATCAAAACTCAATGATCACCATCTATGCTTCAATTGAGAATTCAAAATACTT
TTCCTACAATTGATTTTCTTTACATTTTTTGTTCTTTTAGAAAAATATAACTTCAATGAC
ATTTTTCTACTTACTAGCATTTTAATGGCATCATATCAGTGGTGTTTGAACTTTGAAGTT
GACAATGTATCATAGTTAAGAAGGGAGACAGATTTGAGAAATATTTTGTTGTTCAAATTT
CAATTTTTCATCTTATTTTGTTGTATTAGACAACTTATTTTATTCTGAAACTGAAAATTA
CACTCTTCCCTGTGAACAACCTTCTTGAAGTTACAAAGCCCAAATTACAATATTTGTCCA
AGCTACGTTTGAAGGTTTCTATGTGTTTTCCTTTAAGTAAGAGTAGTTTAAGCTTTGACA
AAAATGTTGTAATCTTTCAGATATTTGTATTGTTTGCTCCTTTGTTTACTTGAGCTCATG
TAACACCCTAAAATATGGGTTTACAAATACATTTCAAATACCTTTTCTTTATCTTTATAA
ACAAGTGAGTTCAAAGTCTTTTCATAAATGTCGTACTAGAAAAAAAATGATAAATTTTTC
ACTGAAATAAAACTTTTTATGAAGGCTCATCAACCCTTTTCTTTTTAATTAAAGCTATTA
ACTTAAAAAGGAAGTAGTCTATTTTCAAAATCGTATGCAACATGTATATTTAGAAAATGT
TGTTTCATTTAAAGGCACAAGTTGATATACATCATAAATATTTAAACTTTAAGTATAACA
CCTTGCATCTTTGAAATAACATCATGTGTATATATAAAGATCTGAGATGAGCCTCTATGG
CCACCAAACATAAGTAAATAAGTATCAAAGGTAAATAGTAAGTAAATAAGATCACTGAAC
ACATATAAAAGTTCTTGAAACCTAGGTCTATTCAAATCAATACACCAAACAAGAAAACCT
AAGTCTTAGAGCAACCATCTATCCAAGCCCTGCGAACCAACCACACCATTAAGAAGATAC
ATGCCAGACGAAAGTGAACCCAAAGAACTCTTCCACACATGCTAACCCACAAGCGAAGAT
CCATCCTGGTGCTCATCATCTGAGCCTAAAAATATTGGTGTAAGGGGTGAGTACTCCATC
CCTTTCAAAATCACAAACACAAACGTTAAGTCTCACATATGATCTAACAACCACCACATG
TGGTTTAATAGCATACATCACTCACGACATCTTATTCTACATTTTACTCTCACATTGTTA
CTACCTTGGGCCTAACATCGCCACTAAGCCTCCTAGACCTTTATGGTCTTATGCAACATA
TGAATGGAAATTAGGAGGACATATCACATGTCCACATTAGACATGGCACTCTCACCAACC
ATGGATATAGCTCCACTCTAGTCAGGAATGCCAAGTGAGGCCCACGAGTCCCCTAAACTA
ATAGGAAAATAACCTTAGTTGGGTTATCACCACTCAACATTCCCCCAGGTTCCTTTGAAT
CGTTTAGATTTTCCCCGAGTGTACATATTGTGTGTCATCCACCCTCACCTAACAAACCCT
CACTCATTCTTCATGATGAGAAGCATGAACAACGGTCACGTTGGTACTTGTGAATAGGCA
TTAGATAGAGAGTATATTCCCACTGAGTATAAGGTCATGCCCCAACTCCCAACACAACAA
TCTCTCTAATTTCAACACAATATCATTACCTCGTCCGTTCATTCCTTCCTCGTAATGCAT
GTCGATCCTCATGAAACTCCCAACTGCAAGTATCCTCCATCGTGCTCAAACAAACATAAC
AAGAAGGGAGGGAAATTAATTTGTTTCCCTCTTTGAGTCATCATCAACATGGCCCTTTAA
GTGGAAAATACCACTTTACCAAAAGCATTCATCACAACATATCCAATCATTAAATCATTA
CAAGACATTCCAAATAAATTTTGCCGAGGGTCGACTCCTAGACTCAATCCCAAAGCATGA
CAGTTCATAATCAACATCGTAACAATTCATATTCATAACATGCAGCATGCATTGCCAAGT
TGTCACACTCACCTGGTCTTACAACAGTTAACATATAAGTGAAAAAAGTAATTAATATTA
CATTGAAAAACTAAAATGACAATTATTTTAAGACAATTTTTTTCTTACACAACAATTATA
ATGGGATGGAGGGAGTAACTTTTATGACCTTGTTTGTGGAAACAAATGGGCATGTTATAT
GCACTTCTCTATTCCAATTCTTATAGGAGATATAAGGTTAACTTAATGATTGGGGAAGAG
TGAAGGGAGAAGGGAGGGAGGAGAGATTGCATGTTCAAATCTCCCCAACTAATATTTTTA
ACAAAACTAACAACTAACATTTTTCAATAAAAAAAATTGAATAGACCAAGAAAAAACAAT
AAATAGATGAAAGAGTAGTAACTTTACAAAATTAACCTTATATCACCAGTAATTCATTTA
TAGATTTTATTGTATATCATTAATATTATAAGGTATATAAGTGAAAAAAGATAATTAATA
TTACATTAAAAAGGTAAAATGACAATGATTTTGAGATAAATTGTTTTCTCTTGTACGATA
ATTATAATAGGACGGAAGGAGTACAAATGAAGTAAATAAAAAAAAATTAGAAAGTCATAT
ATTTATTAAATAACTGACCATTCACTTACAGTCATTTCCTTATTACATGAAAAAGTTACG
CATATATCAAGGCACTTAACATTTAGTAGTTCCTAAAGATAATGCATAGAGTAATGTGTA
ATAATGTTTAGAAACTTACGGGTCACCTTCTACTCTAGTGACAAGTGTGCCAACAAATAG
AAATCCTCTTTTATATATTTTCCCTTCCTCCAACAAAATCATCTGAGATATAGTAACTCT
TTGTACTAAATCTGCTTTTATGTTCCTTAGTTTTTCTGTGATTTTGTTTGCATGGCTTCC
GAGCAAGAACTGAAGCTCCCCTTGAGCCTTTGGGTGGACAAAGAAAGAAACCGTGTGGTT
GTGGCTGAAGCAAATGGAGACTTGATAGACATTTTATTCGGTTTTCTCACCCTTCCAATG
GGAACTATCACAAGGCTTGTTTCAAAGAAGCAAGGGCACGATGAAGCACAAAAGATTGGT
TGCATCAACAATTTGTACCATAGCGTGGAGAATTTTAGGGATGAGGTTTTCTGGAACCAT
ATTTGCAAGAGAATGTTGCTTTTTCCTGCAATTCCTGTGAAGCACTTTGCCAGAAGCAGA
AGCTGAAAGTGGATGATACAGAGCCCACGAAGTACTTCATGTGTAGCAACAAATGTCAAA
AGGATGGTTATTTGTTCTTGAGTACTTTTGCTGAGACTAGTTGCTACTGTGGGAAATTGA
TGGACAAAGAAAGAATGCTGAATGAAGATTCTAATGAAGGGACTCGTGGGGATGGTGTTT
TTGTTAAGTGGAAAATCATGTACTTGATTTTTGATGATTTAAAGGTGCTACCAAGCTCTC
CTGGTAACACTGTTCAGCAACTTGTCCAACTTGGCTACAAGAGCTTCTACAATGACAAAA
ATGTCCCTAAATGTTGGCTTAGA

>A04.38 825308 length 2094 cvg_8.6_tip_0
TTTGCTGTTGTGCCTATGCTACCCCTCATTGAAGCATCTCTGTTCATAACACTCTTCGCC
CCTTGTAGACGCACCTTGTCCTCAAGGTGAAAGTCTTGCTGTAATTGCTCCCAGTCTTCC
CATGACGTCTCATCAGGGGAGAGTCCTTGCCACTGAACGAGCACCTCCCAGGTTCCCTCC
ATCTGATTTTCTCTTGAGTCTAAAATAGCTAAGGGGTATACGACTGGTTGGTCATTGATG
AAGGTAGGGGGTAAATTCAATTCAAGATGTTGCTCTGGGTCCCCTCGAAAAGGTTTAAGC
TTAGAGCAGTGGAAGACGGGGTGAATCCTGGCGGAGTCAGGTAACTTCAGCCGATAGGCC
ACCGTGCCAATGCGGTCCTCCACCTGAAAGGGTCCATAAAACCGCTTCGCGAGCTTGCCG
GTAGTTGGTTGTGACCCTTTTGCTGATGTTTGTCGAAGAGGACGAAGGCGTAAGAGGACC
CAGTCACCTATCTGATATTGGGCGTCTCGTCTCTTGCTATCAGCTTGCCTCTTCATGCTC
TCTTGTGCCTTAAGGAGTTTCTTGCGAATTGTTTGGAATGTTGCATCCCGATCAGTTAGC
AAGTGCTCCACTGCCTCTATGTTCGAAGATCCCGTGATATACTCAGGGAAATTGAAGGGC
TTCTTCCCAAACGTAACCTCATACGGTGTTGTTCCTGTGCCGGCATTCCAGGACGTGTTA
TGGGACCACTCAATCCATGGCAAAAGCTTTCCCCACCGATTTGGTCGTCTATGGACAAAT
GCTCTGAGATACTGCTCCACTACCCTGTTGAGTACTTCCGTTTGCCCATCACTCTGGGGA
TGATACGCAGAGCTCATGCGTAAATGAGTACCACTGGCCTTGAACAACTCTTGCCAAAAT
CGGCTGATAAAGAGGGGATCCCTATCGGAGACCAAGCTACGAGGGACCCCATGTATTTTG
ACCACCATTTCAATGAACAAGGATGCCACCATATGAGCTGTGTGGGATGTTGGTAACATT
CCCAAGTGAATGCCCTTTGAGAAGCGGTCCACCACTACGAGAATTGCAGTATGGCCATGA
TACGCCGGCAGTCCGATGATGAAATCTAATGAAAGGTCCTCCCAAGGACGATGGGGCACC
GGCAAGGGACATAGCAACCCTGCGATCCTCTGTGTCTGGTACTTGGTGACTTGGCAATCG
ATGCAATTTGCCACAAATTGCTTGACATCTTCTCTGAGACCCGTCCAAGTGAAGTTTTCA
GAGATTCTTGCCAATGTTTTCGTTACTCCAGCGTGTCCCCCTGTCGGAGTAGTGTGATAT
TCCCGAAGTAATGTCGCCGTAATCGGAATATCTCTGGGAAGCCATATTCGTCCCTCTGTT
AAAATTAAATCCTGGGTTATTGAAAACGAAGGGTGTTTATGAGGGGCATTTATAATTTCT
TGTTTCCGGTGGCAAAATTCAGGGTGAGCTTCCAATTGTCGGCGCAATTCATCCAAGAAG
GTTAAAGAGGGAACGGAGAGGACCAAGCATTGAGAAGTTCCAGCCTCCGGGTGTCGGGAT
AATGCATCTGCGACCTGATTCTGATGTCCTGAACGAAACTGAATGACATAGTCATATCCC
AAAAGCCGAGCCAAATATTTATGTTGCTCTGGAGTTTGAATTACTTGGGTGAGTAATTCC
TTGAGGCTACGGTGGTCCGTTATAATGACAAAGCGTTGACCCAGCAAATATTGCCGCCAC
CGTTTGACTGCGGTGGTGATGGCAACTAACTCCCTTACATACGTGGAGGCCACCGCTAGC
TTGGGGGTGAAAGGTTTACTGAAAAATGCCACAGGGTGTCCCCTCTGAGTGAGTACGGCA
CCCATGCCGATGCCGGAGGCGTCAGTCTCTACTGTGAATGGAACGGTGAAATCCGGAAGA
GCTAGTACAGGAGCAGTGGAGAGAGCGGTCTTCAACTGATCAAAAGCTGCTTGAGTGTGA
GGGGACCAATCAAAGGAATCCATAGTCGTGAGTCGAACTAATGGAGCAGCAATGGTAGCA
TAATTGCGAATAAACCTCCGATAAAACCCCGCGAGTCCTAAAAAACTCTTAACA

>A04.86 825404 length 2200 cvg_6.3_tip_1
TCGACAAAATCTCCATCTGCTTCAACAAACAGAATCTTGTTCTGTGATTTGCTCACTATC
ACCTTGATTTTTACAGAATCTTTACCATCACTTGGGACAATATTTGGTGGTGACAAAGGG
TACGATGGATTAGATTCTTGGCTTTCCAATGCGTCACTTAGAGGAGATTTGGAGGTAAAT
GCCCTCTTCAGTATGCTAAATAGCTGAGAAAAAAGAAAACAGAAAACAAGTCAGACTGTG
AAGTTATAATTCATTAAACAAGGAAAATTCATTCCACTATCTAAGTGTTGCCGTAAACGA
AAGGTCATGTGCATCTACAATTTACAAGTTAAGGAATATTACCTTGTTTGTGTCAACTTC
TAGAGGCTTTATTTCCAGGTTTCTGAATTTTCTGTGTCCGAATTGGAGGGGTTGCTTAAA
GGAGTCACTGGGACTGCTTCGGAGCACTGTCAAGTCATCGAAGATCAAAAACATGGCATC
CTCTTTAACAAAAACACCATTCCCACCAGCAGGCTCTACCAGCATATCTAATTGTCTTTC
CATCAAGTTCCCACAGTCGCACTTTACCTCATCAAAAGCACTCAGCAAGAAATCACTGCC
CTTTGAACAGATGTGACACACGAAATACTTTGTGGGCTGCGTATCATCCACCTTCAGTTT
TAGTCTCTGGTAAGAGAATTCTAACGGGTTGCGCGGAGAAAGCAACATTCGCTTGCAGAT
GTCGTTCCAGAAAACATCTGGGTTCAGAGCATTCACAGTCGTGAATAGATTGTTAATGCA
ACCAATCTCTATTGATTGCCTAAATGTGTTCCCAAGCTGGATGATAGTTCCCAATGGAAG
GGTGAGGAAACTAAAGAGAGCATCTACAAAGTGTCCGCTTGCTTCCACCATAACCACACG
CTTTCGTGCATTGTCCACCCAATATCTCCCACAGTTTGTTACTTCTTGGTTGGAAGCCAT
AACTGAAACTTAAAACTAACTTAAAGGTACCTTTTTTTTGGGGTACTGAAGAAAAGAAAC
AAAACAGCTAAGGAGGCATTTATATATATAACTGTTCTTTATATTCGAGTAAAAAAGAGC
CCTAAACATGATGAAAATCACGTGAAAAATAAGTGTTACGAGCAACAAGAATGTTGAATT
CTAAAGCTTGTCTTGGTGTAATCTAGCTCCATGACGGGGAAAGATTTTGCTGTTGACAGC
ATAGGGAGGGGGGCAAGCTTGGTGGAATAAGGAAAAATATGTATCTGTGTGACAGAGTGT
GAAGGAGCTATTAGCTGTAACAGACATTGACAATGGTGGAGTATTTTCAGTGGATGGAGA
GATAAATGAATTAGGAAGACATAATAAAGCATTTGCGTGTATCAATAAAAATTTATCTGA
TTGGTATATAGTATAGCTTAATGCATGGTCTAAACTCATTCAGGATTAGTACTTAAAATA
CAGAATATTGCTCCGTTAGATAATCTCTTTCATTAATATATTTTGATTACTGGAATATCG
AAGTAGGAAATGCCGTATATATTTTAAAATAGTTATAAAATACCCCCATGTGATTAGTGG
AGCAAACATGAATCAATTTTACAAACATCTATCAAAACACGCACTAAATATTATAAAGAT
TAAAACAAAACAATAAATATATTATAAGGATTAAAACAAATTAAAAAAGTCCAAAACTTA
AAGACAATAGTATATTATAAGAATAAAAATATATTTAATCTGAATTTAATGTTATTAATT
AGATTAATTATTTTTTAATCCTGATTAATTAAGTCTTACAAGAATATGAGAAAATGCAAT
ATAAGCTCTGTATTCCAAGACACTTGAAGCTGAAATATCTACCTCATACTCATAGGCAGC
ACCCACGTGATGCAAATTTATTGTTGTTTTCACACAGACACAGTAACCTCCCGCAGTTCG
GCTCCAACACCTCAGCGGACAAATTTCAGTTTACAAGTCAATACTTGACAGGGTCTTAGA
ATCAGTTTTATGTCACAGAAAATGGGTCTGTTTAAACTTATTTTATAGAAAAAGAAGTAA
TTTTTTGGTTAATCATTGAAATAAAATTAAGAAATCATTGAAATAAAATTAAGAAATCAT
TGGTATCTTTTCTTTAGCCTACTCTTATTCCATTTTTCTTTTCTCCCAATACGTTTACTA
ACATCATCGAAGGAAACTTATTCATTCAAGAATCAACTTT

>A04.130 825491 length 2305 cvg_6.9_tip_0
GAAGGGTCATGACTTTTGAATTTGAATTTCAAGAGTTTCGTTGTTGGTAATCGATTACAA
ACATCTCGTAATCGATTACAGGTTCAAAATTCAAATTCAAAACTTTTTTTAAAAGTTATT
TTTCAAAATTATCTTTTGGTAATAGATTATACTGCCTGGTAATCAATTACTAGAGCCTTG
GATGTCTTGGAAACACTTTGTTTTGAAACAAGACATGATCGTGAGTTAATCTTGAAGCAA
CGCTTTGTTTGTTGAAATAACCTTGTATTAATCTTGAAGCAATGTTTATCCTTTGAAGTA
ACCTTGTTTGATTCTTCTTTGACATCATCAAAATCATGTATTTATATATTCACATTCTTT
CCCTTTTTGATGATGACAATCATTATCAAATGAATTCTTTTCGACATCATTAAAACCTGC
ATGATTCACAAATTCATTTGGGTGGTCTAGAATAGCAAAAATGATGGAGAAAAGGGAGAG
AAATGATTACATGATGGATTTGAGAAAAGAATGGAAGGTAAGGGACTAATCATAAGAGGG
TGGGCACCTCAAGTGTTGATTCTTGAACACCAAGCGACAGGCGCGTTTGTGACACATTGT
GGATGGAATTCAGTGTTGGAAGCAGTGACTGCTGGGGTTCCTGTGGTCACTTGGCCTATT
GCTGCAGAACAATATTTCAATGAGAAGTTTATCACTGAGGTCCTTAAAATTAGGGTACCT
GTTGGTGTTGAAAAATTTGTTGTATTGCAGGGAGATAGTATTACATGGGATGCTGTGGAG
AAGGCTTTGAAGAAGATAATGATTGGGGAAGACGCCATTGAAATGAGGAACAAAACAAAA
GGTGCTTTCACAGCTAGCTATGCAGGCCTTGGAAGAAGGAGGATCATCCTACTCTGATTT
GAATGTTTTAATTGAAGATGCTTTTGTTATCTGAATTTCAATTATTTGCACGAAAATAGT
TTGAAGTCCTGTGAACTTAAATTTAGATATGCTTAATTAAACATAACTCGATTATATTAT
AGCATTCTTTTGTATGTATTTTATTTTGGAAGTCTACCAAATTTTTAAGCTGGCCAAATT
TCACATTTCAGTCTTAGTGTTAGTAGCAACTGTTTCTTTTTGGAAAGTCAGGTTGTTGTG
TATTAATGAATATATAAGGAAAAAAAATAGACGGAGCTTATGCTTGAATGAATACGAATA
AAGTAATATTTAGTACAAATAATTAATTATATTATAACTTGTATTGTGTTATTTACTGAA
GAAACTCAAATTCCATGGAGGATCAATAAAGTTTAAAGGTTTGCTTCATTGATACTGCTG
TTACAGGGAGGATGTTACAACTTAATTACAAAATGTTTCTCTTTTAGAAATAATTCTGCT
CAAAACATAATGAAATATCAAATATAAATTTTAACCGAAATTTAAATCTTAGTTTATCAT
ATTATAAGAAAGTAACTCTTTCTATTAGATCCAAGATATTATTGGTTATGTTTTATCTAT
TTTGTTTGTTGATGGTTCATAGTTGGGACAACTTCAGAAAGCTCAGCCTACATATAATCA
GTCATATAAGGCCTCTTAACAGCACAAATCCTCGGATTAATATACTTAGACGATACACAG
AAAAAATTTCCATTGATTTAAAATTTGGGGAAAAATTAGCGGTTGCGTGATATATAAATT
TTGTACCTAACGTTGAGTTGTGCATAAGTCTGGACGACTAATCTATGTATCTATTTATAA
TATTTATCTATTTATAATATGCATGCTCTACTTTGTATATAATATATTCCATGCAACTCT
CTTGAAATTGAAGTTGAGTTCTAAGCAAACTTGACCAGTACTATTGTAGTATATATCTAT
GCAATATATATAAGTGTTAACTAGGCTAAGACACTGAAAAATTAAAATAAAAAAATAGAA
AGTGGTAAAAAAAATAGAGAATATGAATCAAGTTGGATAAGAAGGAATCACTAGAATATA
AAAGTATTGAGCCCAAAACTACCATTTTATAAAAAGACTCATTCGTATTTATGCAACAAA
CATACTGAAGAAAAGCCTCGAACCAATGGCAGAAAAAACAAAAAATAAATAAATAAATTT
AAGTTAAAGAGAAAATAAAAGAATATTTTTTTCTAAGATGATTATTTTTCTTTATTTTCT
TTTTAATTAAAAAATCCAATCAATAAATATTTTCTTTTCATTGCTCCTTTCTCAACATAG
ACAAAAATGCAAGTAAAACAAATTAAGAAGAGAAATTTGTTGGACATTTTAGTGTAATTG
ATCTCTTTATTATGTTAAAATAAGA

>A04.133 825497 length 2310 cvg_5.8_tip_1
GCTACATTTATATCTCGTAAAGTATATTCATTGGATTTCTTTCCTTTGTCAGCGATACAC
ACCAAATGATGTTCAGTGGCGTTGGATGGGCATGTTCTTACGCTGGATGGAAATGGCCAT
GATGTACGTGACCGTCCCACCAGGAAATCCTTCTAGCTTAATGAGCTTCAAGGAAGCTGT
AGTGTCAAATGCAAGGAGAATTCCCCTTCACTCTCTACTCATTTTGCTCTTTGCTTGTGT
TGCTATCATGAAATATCTTGCAAAAGAGTTGAGCAGTCAATTCCTTTTGGAATCAGTAAA
CTACCCTGCTGCAACACAAGCACCGGTGAGTCTAGGCGAGGCATTTCAAGGGTTTCTCAC
TGAGATTGCATATGAGACGGCAATGATGATGGTCTTTCTGCTGGCTTTTTTGGTTAGTTG
TCCACGACCATTATTTGGGGTGGCTATGGTGGCAACCTCTTTTCTCGGACTGTTCGTATA
TATTCCAGATCTGGTTGGCAAGGCACCAGGAATTGTTGTGACTTGCGGTTTCTTCACGAT
GCCTCTCATTTGCTTCACAACCATAGTGGCTTTTGTTCTTACTCTGGTTTTTGTTTTCCT
TGCGGTGTTCTTTGTTTATTTTATCTATGGATGCGCACGTGGTGCCGGGATATCAACAGG
GGGAGAACTTGAGGTTGCCATGCAAGATTCACCGGTGGATGTGGAAGAGGGGGAGGTGAA
CTGATAGTTTTATGTAACGATTAGTTAGCCTTCTTTTTTTCATCGGGTGCTTGATTGTTT
GCATGATGTTTATAAAGGTATCGTTCATGAATTCTCTTCAGATAATTATACTAAATTTTC
ACATATTTATTCTCTGTTTTACTCAAACTTGTCTACTAATGAATTCCACATTGAATGCCT
TCATTTTGATTTGTTTGCAAACTTGGGTTTAAGTACAGACTAAACTTTATAGGTACTTTT
AGTGTTGTTGTTCGGTTACAATTAGAGTAACAAAGGTTTGCATAAAAGATTCATATATTA
TGTGCTACTCTAACTCTGCCTGAAGTGTTGTTGTTGTTCGGTTACAATTAGAGTTTGACA
ATTTTAGGATTGAAGTAAATTTTTGTCTCGAGTGCTTAAATCTAAATGAATTTTCAAGGC
CTACAAAATTACAATTAAAATATATTTAAACAAAAATGTATTGTAGGTGCTCTAAATATA
CTTTGTTTGATGTTTCTTATTTATCTATTCTCTCTTTTCTCTATTCTCAACTTGTTCTCT
CTGCAATCATATATAGTGATGGTCGCGAGCTCGATCGAGGTGGATGATGGTCTAAGGTCC
AATTTTTAGAAGAATACCAAAAGTGTTTTATTTATTCCATATAAACATTAAATTTTTATA
TAATTATGATTATATAAAAATTTAATTATAAAAAAAAAAATTACAAGTAATTAGTCAACC
TAATGAGTGATTTTTCTACTTCTTAACTAAAATCTACCCATTATTTGAAAATTTGAACAT
GTGATGGTGCAATTTATGCACAATGCTCCTTGAATGTAAAGAGGAAAGTATCATCGTTAC
ATATTATTTTCTATCATTTCTTTTAAGACAAACCTCTGTCTCTCTTTGCGTTAAGGACAT
TTCTTTCTCTCGTTCTATTTGATCTCTTCGTTTTTTATCTCTCTGTAAATCCCCTGTCTC
CTTGTTTTGATTATTATCAAAAATATTTTTTTTTAAAATTTTTCATTATGAACAAATTTT
TCCATTTTAATTAATGGGTCATGAGCACTCTATGTAAAAAAATCAACACCACATTTTAAC
CCAAAATTTTAACATATTTATATATATTTTTTCATTTATATAATACTCAATTTTTTCATT
TTATTAAATATAACATTTCACCTCACACACACACTTATATTCTACCAATCTATCCCTCAA
AATAATCACACACTTATATTCTACCAATCTATCCCTCAAAATAATTTTTACCGTGTTTTG
TATTATTTCTTGATCGATGTCGTAGTGTTTACTTGAAGAAAATATTTTTTCTACAATCTT
ATTATGCTTAAATACATCTTATAATGGTAATTTGGTAATTATCAGTTTTTTTTTAATTAC
ACTCAAGTATTGTTACGGTTTAACCTCTATATCATTGGTTTAACGATTTATTATGCACAC
AATTACATATTTACTGCCCAGGTACGGCTCGGTTATATGTTAGAAAAAGGAAACTAAGTA
GAGGATGGGGAGTGAAGACTCAGATGGGAAGTGAGGGAACTAAGGAAGAATATACTAATA
TGCCAGAAACTGAGAGTGAATTTGTAACTT

>A04.191 825613 length 2505 cvg_3.9_tip_1
TTAATTCAACCCCCCCTTCTTAAGATATCTGAGGCCACTTGTCTAACAACAAGGGGAAGA
CACAGGCAGATATGGGCAAGAGGGAGAAGACGGGCCTGATCGTGAATAACGAGGCCACTT
TTGGAAAGTTTGCAGAGGAAGGAGACGACCTTAGCAAGAGAGAGATATCGGCGGAAGATT
CAACCGAATTTCTGAGAATCATTTAGAAGAGTGAATTCAAAGTAATTGAGCAATTGAACA
AAACGCCAGCTAGGATCTCTCTATTAGGGCTGCTCATGCATTTTGAGTCTCATCGAGCGT
TGTTGGTAAAAATCTTGAACATAAGATATATCGGTGGAGGGTTTCAGGGGAATAGTCAAC
AACATCACCACAAATAATTACTTGACTTTTGCTGACGAGGAGATGCCAATTGAAGGCATA
GGACACAACAAGGCTTTGCATATATTTGTCAAGTGCATGGACCACATAGTGGCCAAGGTA
CTCATAGACAATGGCTCTTCTCTCAATGTCATGCCCAAAACGACATTGGATAAATTGCCA
TTTGATGCGTTGTATATAAGGCTAAGCTCCATGGTGGTAAGAGATTTTGATGGTAGTCAT
TGTGATGTGAGAGGAGAGATTGATCTCCCAATTTTGTTGGGGTGGTCCCATCAACATTGC
ACCAAAAATTGAAATTTGTGTTGGAGGGTCAGCTAGTTATAGTGTCGGGTGAGGAGGACA
TACTAGTGAGTTGTTCGTCTTCTACGCCTTATGTTGAAGTTGCGGAGGAGTCACTAGAAA
CATCGTTTCAAGCATTGGAAATTGTGAATAATGCTTATGTGGAGTTTCCTCTGGTACAAC
CTTGTTTGTCTGGTGCCTCTTTGATGGTAGCTCGAGTTATGCTAAAAGATGGTTATGAGC
CTAGAATGGGTTTGGGCCGGAGCAGTGATGACACGAAAAACTTGTTGAAGTTTGCTGAAA
ATCGTGTGAGGTTTTGTCTGGGTTACGAGGCTACAAATGTTGACAAGATGATGATTTCTT
TGGAAAGGAAAGAAAGAAGCTTAGCTCGTCTATAAGTGCGAGGACCACAGGTGGAGAGGG
TCCCTATTTGTCACATCAACGAGAGCTTTGTTAGCATAGGGTGGATGCATGAAGATCAAG
TTGCTATGCTGGACGAAGAAACCAATCAAGATCAGCCGAATTGGGTGCAGCCATGTTCCC
CGGGCTTTGAATTGAAAAATTGGCAGATCAAGTAGTTTGGATCCTATTGTTGTGCCTAGG
CTTTAGGGTCTGCTTCTCTTGTTGGGCATACCATTAATGTTCCAACGACTATTAATATAC
AACCTTTTACTGATATGTTCCCTCTCGCACCTTGTATGTTTCATTTTTCTGCATATTTAT
TTTTGTTGCATTTAAATGATTTGACGCAGATTCGACAATGAGTTATGCGAAATCAAGCCG
AGGAGGAAGAAAATACAGTTTGGGCCTAAATCCCACGAAGTGTACGTTCGGGGTAAAGTC
TGGAACGTTGCTCGGCTTTGTTGTTAGCTAGAGAGGAATAAAGATGGATCCGGACAAGGT
GAAAGCGATCCTTGAGATGCTCGAGCCACGTACAAAGAAGCAAGTCCGGGGTTTCTTGGG
GAGGTTGAACTACATTGCAAGATTCATATCACAGTTAATTACCACTTACGAGCCTATTTT
CAGATTGTTATGTAAGAATCGGTCTATCAAATGGGACGATGATTGTCAAGTAGCATTTGA
GAGAATTAAATGGTGTCTGATGATTCCTCCAGTGCTCATGCCTCCAGTGCCTAGGAGACC
TCTTATTCTGTACATGACAATGTTAGATGAGCCGATGGGATGTATGTGGGACAACACGAT
GAATCTTGAAAAAGGAAACAAGCCATCTATTACTTGAGCAAGAAATTCACAGCATGCAAG
ATGAACTACTCGTTGCTAGAAAAGACATGTTGTGGCTTGGTGCGGGCAGCTCACCATTTG
AGGCAATATATGTTGAGTTACACTACTTGGTTGGTGTCCAAAATGGATCCCGTCAAGTAC
ATCTTCAAAAAGCCTGCTCTTACAAGGAGAATAGCTCGATGGCAGGTTTTTTTGTCAGAA
TTTGATATCGTATACGTCACTCAAAAGGCAATAAAAGGGAGCGCCTTGGCATATTATCTA
GCTTAACAACCCATAAATGATTATCAACCTATGCATCCAGAATTCCTTAATGAGAATATT
ATGGCCCTGTTTGAGGCGGAGGTTAAAAATGAAGGCAAAGATAAGTGGGTTGTGTGGTTT
GATGGTGTGTCTAATGGACTAGGTCATGGAATTGGGGAGTGTTGGTTTCGCCGAACAAAC
AATGTTTGCCTTTCACGGCTAGGTTATGCTTCGAATGTACAAACAAGTTACAAGGCATGT
GCCCTAGGGATCCCAACAGCAATTAACTTTAGGGTTAAGTTGCTCAAAGTTTACAGAGAT
TCGGCGTTGGTAATTCATCAGTTGAAAGGTGAATGGGAGACCAGA

>A04.426 826083 length 6386 cvg_7.0_tip_1
ATAAATTTATTTTAAAATTTATGACTAAATGATCCTACAAATTTATTTAATATTATATGT
CTATCACCGTTAAACTCAATAAAAATATATATTGGCCTTGTGCCCGTGTGTGCATAGTTT
AAATTATTTAACAAATAGGAAAATGAAAACGAACATAAATGCCTCAGTGTCCAGAAAAAC
AAAGGTGAAGACTTGCAAAGGATAAAATTATAAAACATATATTTGCCCTGAAAGGAATGT
GCCCATACATTTATAGCATATTTGGTTATAAGTTGAAAAAGTATTTTTTAGATGCTAAAT
GTAATTTTGGATAATAAACTCATTTTTATAATATGTTTGGTTATGTCTAAAAGTATGTTT
GTAATGAAATTTTTGTCTTAAAGCTCAATTTTATAAAAGGATGGAAGACTTGGGTTATTT
TTTCTGTTTAGCAACTTCAATTTATAAACTTAAATTTAACTCAAACTTAAGTTTACAAAC
TTTAATTCAAATATGAGGTTAGTCACATGCTTTTCTTTCAAATAATAACTTGTGGACAGA
TTCAATATTTGAACATTTCTTTTTCTTATTACACTAAAAAAAAGTCATGATCTAGTTGCA
AGAAACTAGCGACATCCTAAAGGGCATCACTAGTAGTGCCATCGAGCATGGGCCTAGCCA
ATACTATATTTTAGGAAATGTTTATTTTTAAGTAATCTTCTTATATTTTAGAAATGCTTT
TTTATTAATTATGTTATTAGTATTAAGTAGTTCTTAATCATAACTAATGATTAATCTTTA
TTAAAAATTATGAACGCAAATATCAAGTATTATCCTTTCAATATGACACATCAAGATTTA
AACCATATATCACTTGATTAATAAATATAAGTTATTATAATTTATATTAAGCGTTGTTAA
TCATTTTCAGAAATGTTATTCAAAAGAGTATAACATGAAAATATTGTTCCAGTATTTTAA
AGAAAATGTGTTCGGATACATTTCAATATTTTTTGCAATAATTTTTAAAATTTAAAATAA
AAAAGGAACTTGCATATATATTATATAATAATTTTTTACATTATCATATAAATATCACTT
TCTCACCTCCTCTTAACACAAATATAAATATAAGAAAATATTATAGAAAAGAAAATTATA
ACATTCCTAAGAATCAATAACATCAAGAAATACTAATTAAAAATTTATAACAAAAGAATA
TATATTTCTGTCTTGATATTCCCGATAATCCATCAAGATTCCACCAAAACAACTGCCTTT
TTAGTGTAATTTTTTGTTACTTTTTAAGTTATCTTTTGAATGGGGATCGAACTCTACGTA
TGACCAAATTATGAGACAATTATCCTACAGACCGGGGATCCTGATTGGTTAATCTATATG
TGACATCAACGTAACTAACGCTACTAATTTTGCTAAAAGTAATATGAATATATGATTGTC
GACTTCTTTTCTTTTTAAAGAAGAGATTAATCATAGTGAAAACTAGCTAGGTTGACACTA
CTTCCTATGAAAATTCTAATACCTAACTCACATGCTTCCTTCGCCCTTCCATATTAATTT
TCAAATACCAAATTATGAGTATGTTTGCGAAGAAATTAAATCCAACACAATCAACGTTTA
TCAAAAAAACTTTCCCCACATTACTTTTGTGTTTTTAATTTGAATTTTTTTTTTCTGTTG
AATCTTATTTAGACGCGTTTTTAAATTATAATCATTTTATTTCTATCTTTCCATACATAA
TAGAAGACTGAAAAGAATTTTTAAAGAGTCTCATATTCCAGTAATGCATGATAAATACAA
TTAAAGTTCAATACTATATAGGAAATTAAGTGAAAATTAATTGAACCACTTCAAACACAA
AAGTATGAAAAAGTGCCTATAACACACTCAATATTTTCAATATTTACACCAAATTGTGAA
TGTTTAGTACCTAGATATATAGAACAAAGTTGTTGAAAATAGCCATCGCAAATAAATCAA
TGTTGTTGACCTTAATAGTGATGTCAGTGAGTTCATCACTTTATTAAAAAACTTACGGAT
ACTAAACATCTGTTGTTGTAGTAGTATTAATAATTATACATTTCATTTTCTAAAATTATA
TATATAATCGGACCTAAACTATAGTCTGAAGGGTGTTTCTTCAATTATTTTTACAAATAA
AAAATATATATTGGCCTTCTGTGCAGAATTTAAATTTAACAAATATGAAAATTAAAACAT
AAATATCTCACTATAAAAATAAAAATGAAAACAAAGGCGACGACTTGCAAGGAAGACTTG
AATAAAATTATAAGAAATATGTATTTGCCTGCAAAATAAAGGATGCCATAGGTCTAGACG
TATGCTTTGCTTTCAACTTCATCATTTTGTCATTTATAGAACCTATTATTCAGCTTTTAT
CATCTTCTGGCCACACTAGAGGGATAGAAAATTGATAAGGTCAAGTGGGGTGATAGGGAG
AGAAGAAGAAAATATCGGTAAAATCTCGTATAATAAGGTTTTTAGACATACGAATATAAA
TAGAGAATAGAAATGTTGGTGGAAAGTTAAAAATAATAAGTGTTTGTATATCATTTTAAT
TAACTGCACTCTTAATTATATAGAGAGTGTTGGGTATGAACAAAAGAGAAAAGGATAGAG
AAAAATAATAATAGATGAAATAAATATATATAAGAAAAAAATAAAAATAAAATGAAAGAA
ATATTAATAAATATATAATTATGTGAGATTAAAAAGAATAAATATTCAACAGATCTTGTT
ATAAATAATTAATTTTTTCTGAATATAAATAATTAAAATTAAAGACTACCAAGTTATATA
ATTTTAAAAACAAATACATGACTTTTCATAATTTTAAATTATGATCTATAGTCCATATGT
ATATTGTATGGTACAGAGAGAGAGAGAGATTGTCGTGAGCTAATTAATGCCTTGTTAGTC
ATTACTAGCCAAACATGTCTTGTCTACATGATATATAAATAAGTATAAGAGCTGTTCATT
GACTCGTTGACTCAGCAAAGGAATAAAGAAACTCAGCAAAGGAATAAAGATTAACTAGTA
AGCATTTTATCTATTATTAGAAGTATTTTGTTAATTTATGTAAGGAGTTTATTGTTTATA
TACACACACGCTATTTTTGTAGTATGAATATATTAATAATCAACATCACAAATTTTGGAA
AAAAATTCATCTAATTCTTTTGTTTTTCTCAAAAGTTAATTTAAGAATACTATTATACTT
TATCATTTAATTTTAAAAATACAAATAAAAATTCATTTTTTTTCTCTCATCTTCCACACG
TTTTCTCTTCTCTCTCCTCATCCGTCATCTCTCAAATTCCTAACTTTTCTTATCAGTATC
TTTCTCTCCTTCTCGATGGATACCTTTTTATTCTGCATCACAACAATGGACACTTATTTA
TTCTGCATCCATCACTACTCGAGTCTACAAACTCAATTAAAATATTTCCTATCAATTTTT
TAAAATTTATATTTAGTGACAAGTAAAACTAAAATATGAAATTCCAATTCTTCTGTAATA
TGATAAAATAAAATAAAAAACATACAAGCTTTGAATTCGGTGCTGCCTTTAAATCACATC
ATAACGCCTCTCACACTTCTACCATGCCAAGCCAATGTGGAGAGGAAAAGAGATAAAATA
AAAAGGCAAAATTATAAAATTGTTAGTTCACTTTATTTTCAGTTTCGAATTTGGTCCTTC
AATCTTTTAATTTATGAATTTGATTCCTTTATTTTGTAAAATCATACAATGTTAGTCTTC
CGGATCACAATTGCACCATTAGCAAGTGACATTGAGTGTCATGTGTCATGTTCTAATTGG
ATTTTAATTCCGTGAAAGATGAAATGCATTGTTGTTTTCATTGACCAATTAGAACATAAC
ACGTGTCAGTCATCATCCAATAAGAACGTAACACATGACCGTCAACAGTCCTCTATAACA
GTCAATGTCCAATTGTGACTTACGGGATTAACATTGCACGATTTTATAAAATAGAAAGAT
CAAATTTGTGAATTAAAAAACTGGAGGACCAAATCCAAAATTAAAAATAAAGTGGGAGAT
CAATTTTACAATTTTGCCAAATAAAAAAGGAGGTTCACCAGCAAGGCAAAGAAAGGGATC
AAGATATAGAAAAAAGTCATGAAACTGCTGGTAGACGAGGAGAGAGAACGTGTGGAATTG
GAGAGTGAATTTTTGTATTTAAAATTAGATGGTGAAGTACAATAATATCTCTCAACTAAG
TTTTGAAAAACAAAAAAAATTGAATGGATTGATTTATTCAAAATTTGTAGTGTTGGTGGT
TAATGCATGCACTCACTAAAAAAAGTGTATATTGACAAACTCTTCTATGTAAAATTATGT
AAATATTAGTATAATATAAATAAAAATATTTAAAAATAATTTATAAAAAATATAATTAAC
TAGTTTAATGAATAATGAAAAATAAGTAGTTCAGATTTTATATTAATTATAAGAGTTGTT
GTGGCTAATAGCAATGTATCCCACAAGATTCAGTTACCAAATGCAAGCTGAAATTGTATA
TAAGGGTGAAATATTCATTCGGTTCAAAAAGGATGTTTCTATCCTCGATATAGATATGAA
GTCTCACAACTAGATGTAATACTTCACTCTAAAATAAGTTAATTCAGTGGGATGAAGATT
AGTTGATGATAAATAAAAAATTCCATATATCTTCTTATTACACAAAAAAGGGATAAAGAA
TCCTTTAGTTTGTTTGACTATTTGGGTACCAATATTAGAAGAGCTACACGTGATCAAAAG
TTATATAAGAAGTTGCATTCTAAAAAAAGACTAATGGTAAAAGGTATATATAAATACATT
CTTCTAGAAGCAAAAAAAAAATATGTCGTATCAGGAAAAAAAAATGCATAGATTTGTGTT
TACAATTATTCAAAAAGCATAGTATCAACTTACATGACTTGTATTAATGCAAACAAAGCA
AACAAGATGAATGAGCTTAACTACTTCATTCTACTGTGCCTATTTAGGAACCGTCAAAAT
AAGACAAATTTCACAAGTTGCATACACAAATATCATTAAATTTTTAATGAAGTAAATTGA
CTTGTGTAATCAATTGTATCTTCAGGTTTTGATCCCATAGTCAAGATTAATTTGTATAGA
CTTATTTATTAAAATAAACATTTATTTTAATAAAAATATATATATATATATATATATATA
TATTATATTTATCTAAATTATTTCTACTTAAAAAATAATTTTCTGTTTATTTTAAAAAAT
AAATCTTATTTACTTTTTACAAAAACACTTATTTTAAATATTTTTTTAAAATTTAAATAA
ACTAATCCTAATCACCTTCTCATTTTGAGACAATCTTTCATCAATTTCTAGCTTCCATCT
CACAGTCTTTCTCTACAATTTCCCGTACACTTTGAAAGTGAAGCGAAGCTTCCATACAAA
CAGACCGTTTTTCATAATTATCTTTCATAAGAAAAGAAAATTGAAAGTAGTATATCGATT
ACTTGTCACCTCTCAATTATTACAATCCTAATTCTCATATCAAGCTACCGAAAGAATGAA
AGTTTATTAAAAATGAACTCAAACTTTCTGGGTTTTTTTTTGGATGTAAAGAACTCAAAC
TTTCTTGATTCCAAATATCGAGTCATGGAAGCATAACTACAAAACATTCTTATTTCTAAC
ATCTTCCTAATTCACATGCACTTCTAAATATTTGAACACTTTTCTAAACTTAAAGAACTT
CTAGATTTCTATATAGGTATCTCCAAATAGTTTATCTAATTTCACATAATATATAACCAA
CATTCCAACTATGTTTCTTATTTTGAACAGTAAACAGCAAACTCAACCTGAACTTGAACA
GTAACTTCATCGTCCCTTGGGATCATTAATCTCAGAGAAAACATTCTCCGGGACGATTAA
CCTGTCGGATTCCTTACTCCCATAGCTTGTGGTGTTCAACCCAGTGCTGTTACTATAATC
CGAAAGTTGTATGCTACTGTGGGTACTGCTAAACATGTCTTCACTATCTTCATAATCCCC
ACCACTCACCACCAAAGGCACCACTCCATTAACAGCACTATCCTGAAGCTGCAGAACAAA
CTCCAACACCCCAACGACGTCATTCATGGAAGGACGCTGGGTCCCATCCTCATGCAAACA
GCTTAGCGCAACCTCACCAAATCTGTTCAAACACTGAGTTGCTATCTGGCCCTTTAGTTT
TGCATCCACAATGGCACCCAGAGAACCCTTCTGATATAGATGCTTCGCCCAATCAACCAG
TGACACCTGTTGCTTCTCCACCATGCGGAGCAAAGGCTGTCTCCCAGACAATACCTCCAA
GAGCACCACCCCAAAGGAGTACACGT

>A05.48 716645 length 2089 cvg_7.8_tip_0
TTGATAAGAGATCTCTTATCAAAGAGACATTACCTTGTTGTTGGTTACAAAGTCATTGAC
ATTAATAGCAGGGAAGAGAAGAGTCCTATTCGATTCTCTTAACTCCAGTGGTGGTTTCCT
CATAAACCCTAACAAGATGCTCTTCATCTTGCAGTACTTGGTTGGATTGATCTTCAACCC
ATCTCTGATGATGGTAAGCATGACCTGGAACTCAATGTTGTCAGTGGAGTTGGGCTCGAG
GAGTTCGTCGGTCTTCTCATAAAGTTCCTCGACCTTAACGCCTTCATGAATGAGGAGAGT
AGCGTCACCACCATCATTGACGATGAGGTTGGCTCCTCCGCCGGGCCCCAGTCAAGGGCA
CACTCGGTGCACCACCAGTACTCCAGGAGGGTCTCCCCCTTCCAGAAGAAGACGACGACA
CTGTCAGGGACAATAGCAGTGGCAACGTGGTCCTGGGTGGAGAAGATGTTGTAGGAGCAC
TAACGGACCTCGGCCTAGGAAAGGTCATTGACGTTGTACTCGCCACCACTTGTGTGGTTT
TCTCCACCAACAAAGCCATGGTTTACGCACTGAGAAAGAAGAAGAAAGAAAGAAAGAGAG
TGGAGTGGTGAGGAAATGCTCTAGAGTCCTGGAAGGCGAAGATGAAACAGAAACGATGGA
AGATGATATTTTAATTGAGGCTAGTTAGGGCAGAAATAAAAAGGAGGTGTAAACATTAAT
TTTAAAGTTGGTTATAAGAATACCATCTTTGAACATTCAATTTTTAAAACGATTTTGATA
AAATCGTCATGTTTATTTCTTGATATTTATAAAATTATTACCGTCTTACATTTTAAGACG
GTTTTATGATAATCATTTTAAAAAGTATATCGTAAAAATTCATTTTATTTAGTAATGAGA
AGAGAAGAGGAACTGATATTTATATTCATGATAGACTCGAATGAATTAATTTGGAAGACA
TAATAAAACATTTGTGTATATCAATAAAAATTAATCTGATTGGTATATATAGTGTAGCTT
AACGCAAGGTCTAATTCATTGAGGATTAATACTTACAAATACAGAATATTGCTCTTGTTA
GATAATCTCTTTCATGATTATATTTTTTATTACTGGAATATCAAATTAGGCAATACATTA
TATATTTTAAAATAGTTATAAAATACTCCCGTGTGATTTGTGGAGCAAACATGAATCAAT
ATAAAACACGCACTAAATATTATAAAGGTTCTTAAAACAAAACAATAAATATATTATAAG
GATTAAAACAAAATAAATAAGACCAAAACCTAAAAGACAATATATAGTATATAATAAGAA
TAAAAAAATATTTAATCAAAATTTAATTTTACTAATTATTTTTTAAATCCTAATTAATTA
AGTCTTACAAGAATATGAGAAAATGCAATATAAGTTCAGTATTCCAACAAAATCAGAACC
AATCTTCAACTTCAACACCTACAGTATGATATACTAGTCCAATACACCTTGAAGCCGAAA
TATCTACCTCTTACTCATAGGCAGCACGCAACGTGATACGCATTAATGAGACGTTCACCT
AACCCAACAAGAGATTTTACCCAAAAAGTACATAAGTAAATATAAACACGCAACGTGATG
CGCACTATTTGTTGTTCCCACAGACACACAGTAACCTCCAGCAGCTCCATCACGGTAGCG
GACAAATTTGAATTTACAAGTCAATACTTTCATATTAAATGAGACACCCAACCCAACAAG
AAATTGTACCCAAAAAGTACAGAAGTAAATACACAGTGAACCACTATGATTCACGTTTTG
TAGCTCAATTTTCTTTGGATTCCTTAGTTTGATCTTCATCTGAATATGACAAGGCATTAA
TTGTTTGATCTTCATCAGCCTCTACTTACGTCCACCATATGTCCTTATCACGTCATTTAA
TGATAACAAATCGAGTAAATAGGTAATTTAGTCTCAGATATTATACCCATTTTGTATATT
AGTCCCTAACTTAATAAAAAATCCAAAATAGTCTCTATCTTTGCATAAGTGTTACAAAAT
AGTCATTCCGTTAAATTTTAAAGTAACGCTGTTAGTGAGGTCAATTTTA

>A05.80 716709 length 2151 cvg_4.0_tip_1
CCTCCCCCACCCTCCTTGACGATGAACACCCACTTCCCCCTGAATTCACTACCCTTCTCC
ACCAATTTCAACACCTTTTCCGTGAACCAACCACCCTTCCCCCGGCCCGGAAAATCTCCC
ACCACATCCACCTTAACCCAGACTCAAAACCCATCTCCGTCAAACCATACCGCTACCCCC
ATAGCCAGAAAACCGAACTTGAGAAACAGGTCCAGGCAATGCTCGACTCAGGCCTCATCC
GCCTCAGCAACAACCCTTTTTCCTCCCCCGTCCTCCTTGTGAAGAAAAAAGATGGGAGCT
GGAGATGCTGCATTGATTACCGTGCCCTCAATGCCATTACAATCAAACATAAGTTCCCAA
TGCCAACCATAGATGAGCTTCTCGACGAGCTTGGGGCTGCCACGTATTTTTCAAAGCTGG
ATTTACGCCAGGGGTTCCATCAGATTCGCATGGCCTCAGAGGACATCCCCAAAACCGCTT
TCCGTACTCACACAGGCCAATACGAATACTGTGTTATGCCCTTTGGGCTCTGCAATGCCC
CGGCGACATTTCAGGCCACCATGAACGAACTCTTAAAACCATTTCTTCGGAAATTCGTAG
CGGTTTTCTTTGATGATATTTTGGTATATAGTGCCACACGGGATGACCACCTCCATCACC
TGGAAGAAGTGTTCAAGGTCCTCACTACTGACTCCTTCTATTTACGTGCCTCCAAGTGTG
TCTTTGCCAAGACCACCTTGCAGTATTTGGGTCACATCGTCTCAGCCGCCGGGGTCTCCC
CGGATCCTTCTAAAGTTTCTGCCATGATGAATTGGCCCCTCCCGGCCACCACCACGGACC
TTCGCGGTTTTCTCGGCCTGACCGGTTTTTACCGCCGTTTCATCCGCAACTACGCCCTAA
TTGCCGCACCTTTAAACGCCATGCTCCGCAAAGACAATTTCATTTGGACAGAGGACGCTC
GCCACGCCTTCCATCACCTCAAGCAGGCCATGACCTCAGCACCGGTACTGACACCCCCGA
ACTTCTCTATTCCCTTTTGTGTCGAAACCGATGCCTCCGGGGCAGCCATGGGCGCCGTTT
TATCCCAGCAGGCCCACCCCATTGCGTTCTTTAGCAAAGTGTTCTGCCCCAAACTGCAAC
GTTCTTCGACCTATGTCCGCGAATTACACGCTATCACGGCGGCGGTTCGTCAATGGCGAC
ACTATTTGCTTGGACACCCCTTCACTATTCTTACAGACCATCAGAGCCTGAGGGAACTGA
TGAATCAGGTGATTCAAACTCCGGAACAACAACACTATTTGGTCAAACTCCTCGGCTATG
ACTACACCATTCAATACCGTTCCGGCTCAGGCAACGTCGTCGCCGATGCTCTTTCTCGCA
TCAACTCCCCCTCCCAATGCCTCATTCTCTCTATTCCCCATTTGGATTGTCTGGCTGACC
TCAAACGATCCCTTATACAATCACCATCCTTTATTGCATTGCGGGAGCAGATAATACAGG
ACCCCGCAGCTTATCCTGACTTCACTGTCTCCGATGAGTGGCTCTGTTTTCGCGGCAAGG
TATGGCTTCCGCCCGACAACCCCTTCATCCCCATTCTCTTACAGGAATTTCACTCTACCC
CTTTGGGTGGCCACATGGGAGAGAAAAAGACCCTGCGACGTCTCAAAGACCAGTTCTTCT
GGGAAAACATGAGTCTCGATGTCCACAAGCTGATTTCAGAATGTCGGGTCTGCCAACAAA
TGAAGCCGGAATTCCGCAAACCAGCGGGTTTACTCCAACCCCTCCCCATACCTTCAGGCC
TTTGGGAGGACTTATCTATGGATTTCGTCACTGGATTGCCTTCCTCGCACGGGTTCACCA
CTATTCTAGTGGTAGTTGACCGCTTCTCCAAGGGCACTCACCTGGGCGCTTTACCCCCTA
AGTTCTCAGCACATAAAGTCGCCGCCCTCTTCATCGACATCGTTTGCAAGCTCCACGGGT
TCCCTCACAGCCTTGTTTCTGACCGGGATCCGATATTTCTTAGTGCTTTTTGGCGAGAAT
TATTCCGCATCAGTGGCACGAAACTCCGCTACAGCACAGCGTACCATCCTGAGTCCGATG
GTCAGACCGAAGTCCTTAATCGGACTCTAGAGCAATACCTTCGCTCTTTCG

>A05.108 716765 length 2230 cvg_7.4_tip_1
ATATATATATATATATATATATAATAGAAAATAGAAAAGTAAACCCCAGAATCAGACATC
CAGTAACCTTTTTGGGGCTTCAGTGGGCCCAGGATTACAAACATTGCTTCAAGGTGAATA
ATTTTATAAATTAATAATTTGTATTTTATTTTGTAATAATCTTGTAGATGTAATTTTTAT
ATTGTTTATGAGTATCATCTTTTTGCTTCTAACATTCATATTCCTACGACTTTTTTTTCC
TTCGTAATATCATATTTTCATTTTTTTTCCAGGGTTTCTTCGGAAGAAATTGAGAAAGCT
AGTATATCAATGCAAAAAAAAAAAAAACTTAAAGGGAATTGGTGCCTCGTCTTTTATAAT
TCTGAAAAATATTTTTGGAAAGCACTTTCCAAAATGTGTTGAAATTTTAACACATTACAG
AAAATAATTTACGAAGAATATATTTTAGAAAAAAATAGGTATATTTAATAATACTGGGTT
GCAAATAACAATTGTCTAAAAAAATAATTTTCCTTGACTTCCATAATGGGCTGGACACCA
TATTGTAGCCCAATGTTAGTGTGGGTAAGTAACATCTGATGGCTGGGATTTCCTACTCAT
CACTAACTGTTACGGATAGCAATCTGGGACTGCAGACAGCAAGGTCCAAAATGCAAGACA
GCAAGGTCTCATGCAAGCATGCAACTAATAGGCTAGTATCGTGTTTTTAGAAGATGTTTA
GGAATAAAGGAATATTTGCCGTTACGATATTTTCTGATTTCGTATATCTTTTAGGTTTTG
GTTGTGGGGTCCTTGTCCCCTTCGTAGCTAATATATATACCCTGTAATGGCCCTTCCAGA
ATATGAATGAGAAATTGCAGAATTCCCTTTCCTTCTTCTCTTAGTTCTTGGAGGCAGCTT
GGTCCTCGAATTTCAAGCTCTATCTCTTCTCTTCCTCTTGTTCTAGAGATACTGATAACC
TCGAAACTCGAAACTCGAAACCAGCTATCATTTTCGCAGCACGTAACAAGGTGTTTTTGA
TGCAACACCTTGAGGACAAGGACACCTCTCCACTATTGATGTGTTGAGAAAGAAAAAAAA
GAGAGAGAAATGAAATGATATGAGACCCACATTTTTAATCGGGGTTACCAAAAAAAAAAG
AAGAGAGAAATGAAATGATATGAGACCCACATTTTTAATGATACACATGCGCTCATTTAT
TTTAAGCATTCCATTCTCGTCTGCAGAAACCCCTGCAAGTGCTAACCATCTTCATTCCAT
CACTTAATACCAACAATTTCTTCAACCCCTCTATCTCCTTCTACACTGTTGTGTGAGTGA
GAGGGCAAGCAAATAGGCGATTTTGGAAATTTCTAGGAGGGGAGGAAATTTAAGCACTAA
TGTCGTAACCCTATTTAATTGTATGAAACTCCTTTTATGAAGGGATTCAGTGCAAGTGAA
GTTACAAACTATATATATATATATATTTAAAATATGAAGAGTTACGGAACGCAAAGTAAA
AACACCAATGATACATAGTTATACATTAATATTCATTCCTCATTATTTATTTTTCTTCTA
TTTGCACACTCCATTGCAATCAACAATCCTAAACACCGGGGCACATGGAAGCGTTTACCT
GGCCTGAGGACTAAATTCGGTAATCAGATTCATGGTGACCTGTTTAACTAAATCTCTTGA
ATCAGCACCACTATATTTAGTTCGAGCTAATTCCATTGCTAAAGACTCTTTCAGTTCAGT
CACTATCACACTTATGATTGGCCTTGTGTTGGGATTTGAAGATACACATGCTGTTGCTAT
TTCTACCGCTTTCCAAACTGAGTTACCATCATAGTCTCCTTCTAACCTTGAGTCAACAAT
GGCCTTGATATTACCTTTCACAACCAAGGAGCTAACCCATTGACTTATGTGAGTTTTTTC
TTGATTATTATTTATTATCACTGGTTGACTTGTGATTATCTCCAAAAGAAGAACACCAAA
GCTATAAACATCACTCTTCTCTGTTAATCTATTGGTTACGTAGTACCTGCAAGACAATCA
ATGTAACTCAATTTATCTTTTATGTCAGAATTTGTAGACATAAACATACACATACACATA
CACATACACATAGAAACATTATATTTTTTTAAGAAAATGATGGATAGGAATAGAACAATA
TTATTGAAGTACTCACTCAGGGTCCAGATAACCAGGAGTACCAGCAACAACGGTTGAGAC
ATGAGTGCTC

>A05.187 716923 length 2512 cvg_8.6_tip_1
ATCAATTAAACTTTTATTTAGGAACTAAAAATTAATCTTCCTTTAGAGAAAAAAAAACTT
AGTTAACTCATGTAGTTTTATTGTGCGTATATCAACAACAGATCATTAGGATGCATTATT
GCTTACATCATACAACTCTTTCAACCGATCGATATTTTAATTCCTTTTTTCTGACCAATG
GGAACCGAAGAAACATGAAGCAAATATACATGGAAGAATGTGGAAATCGATTTGCTAGTG
CATAATAATATGAGGACGATCACTTGGCTTGTTGAGTATTAAAATCAAGTATTCTGAAAT
GAAGTCCAGTGATTAAAGAAGGCAAAGCACTAAAAAGAAGGTGAGCATTGAAGTTTTTTT
CAGATACTTCATTAAGATTATTTCATGTTCTCTTAATTAATAGCTAAAGTGAGAGTGAAG
GTGTGTAGATAAAGATGAAGAAAGGAACCTCAGATATGCTCTTGCTGAGAGTATTCAAAA
CCCGCTCGTAACTTCCAACCCCAATCAAATAAGACTCCAAGGAATGCTTCGAAATTTGTG
ATGTATATGATGTTATTTCTAATTCAGTAAAATACCAAATTGTTCCCAATTGTTTAGATA
GCTGAAACTTTGTCTTACATTGAACCAAAACACTTCGATGGTTTGAAAGGTTGCTAAGCA
TTGGTGCCAGATCACCCAGATCTTTATTCTGTATATCATTGAAAATAGAGATGATGAAGT
TCTAGAGAATGAATGCATACCAGACAAAGGATTCATTATTGGTGACCTCCAAGGCCAAAT
TATAGAAGGAAAAACATGACATGCCTATCCTTCATATCCACATAGGGATATATATCCGAT
GCTTTTTAAGCCTACTATTGAAAAGGGCACTTGTTTCACAACAGTATTTTCTGCCATAAG
AGTTGTTAAGGATTCCATCTTCACTATATCTTCCTCCAATTTGTCAATCTTCGAACACCC
ACATAGGATGAGAGTTTTAACTGATTTCAACTTATATATCTCTCTGGGGAGATATCTTAG
GCTTGTACAGCCCTTCAAATTTATCAATAGAAGATTGTGGAGATCTCCAATGGATTGGTG
CACCTTGTCCAAACTTGGACAATCTTTCAGAATGAGCTTTTCAAGACTTGGTAGTTTTGA
AAAGTCAGGGATTTCTGTCAAGTACTTGGAATGACTAAGATTGAGGATTTTAAGCTGCTG
CATAACCTACAAGGTGTTTTTTACAAGTTTAGAGTAGAAACGAAAAAATGAAATAGTGGT
AAGTGGCAACAATTCCTAATCTATTAACCCATGACTTTTAAAAAGAAAATGGCATGTAAT
ATATACCTGGGTTTTTTTTCCATACTAGTCTAAGATTACTGTGTTTTAAATCAATCGCAA
TTACACCTTTAAGATCAAAGTTGTTAGGAATGTATTTTAAGGGAAACCCTTGCCAAGAGA
TCCATCTCAGGTTCTTAGAAAGATATTCATAATCTCCAGTGAGTTGTACATGGTCAAGTT
GCAACAATCTCAATCTCTTCATTTCCTTAAAAACATAAGCTTCGAAGCAATCTCTGCTGG
TGCAATGCAATTTCAGAGCCAAACCCTCAATAGCTTTTTTCCCTTGTGTTGATAAGATCA
AGGAAAAATAAATTTGGAAATCTCTATCGTTAGCTCACTAGAAAATGATACTTGATGTTC
AGTCTAAACACACATGTATTACCGGTGAAGAAAAAGAAAACACTATCAAGTTTCAAAACT
GTATACAAAGAATGTACTTACAGTATTGCTTGTTAATAAGTTAAGAATATCCTCTTGAAA
CCACAGCCTACTGCGCTTCCAAGGTTCATTTCTCGAACTTTCACAAATTATCTCTCCTCC
CATGTCTCGTAACAAAGGTTGCATTCCAAGTTTGTTGTTTTTTTCTACTTTTATGAGGCT
ACGTTCTATGAGAACTGTTATTCCAATACCAGCATTTTAGTCTACAACCATTTAGTATTT
CTGTAACATAGGCTCTATCTTTAGCAACAAAGAAACAACATACATCAAGGAATATATTCT
TTTCATTGTCATCAGTTAAACCATCAAAGCTTATTCTTAATTTCTTTTGAACTTGAAGAA
ATTTGGAATTTCTTCAAGTTTTGACAGTACCTCTTTCCAAAAATTGCTCTGTCCTCTAAT
TAAAGAAAAACAATGTGCGCAAAAGGAATTAATTAAAATACTTTCAAAATTTCCAAGGTT
TATATACAGGTGCTTAATGATTTTGAATAGACAAAAGAAAACTTAAATGTCATTAATATT
ACATAATCAACCCTAATTTTAGGCTGGAAAATTTAAATGTCAAAAGGAAACGAATAATTT
CAAAAAATTAATTGGTGGAACGTTTTTTAAAATCTTTTAACTGCCTATAGGTGTTTTTAA
ATGGTCTACGCATTAATACTTTTGTTTAATTCTACAAACATTTTTTGGTATATAAATAGT
CGTACATCCTTAAAAATTAAAAATATAAATGTAGTCTAGTAAAAAGTGTAGT

>A05.280 717109 length 2839 cvg_6.3_tip_1
TAGTCATTTTCTTCCCTCAAAATGTATCCTTTGTGTTGAAAGTTCATTACTTGTAATGGA
AGGCTAAACCTCTTGTTGGGGAGTTCTGCTGAACCTTTGATGTAAAATTCTTCTACTATC
TATTTAATGTTGTTTTTATGTGTTCATTGCTTCTATCTATGCTTATTTTTGCATGCTTGT
GGCTTGATCACCCATTTGTATGTATAGTTAGGATTTTTAGTACTGGGAAGTGCTTTAAAG
CCTTAGAACTTGATAGAACAAGCTAGAAAATTGTATGTCTAGGAATGGAGTGTAGCGATC
ATATTATGTTGTAAACTTAATGCAACTTTTTTAAGCTAAGTTTGTTGAGGGATCAAGGAC
GAGGTTTAAAGAGAGTTAGGCCCATTCACTTGAAGAATCTTGGTTTGGGTAATTTCTCGG
CATAAGAACACTAGGATAACATTAAATAGAGAAAAATCTTTAACAACATCAAGGTAGATT
CAATAGAACAACCCAATGCTTTTGACATGATTGTTTATACTCCTCAAACTGTAGATATTT
AGTTTATAGTTAACTAGATTTTCATACAAAAACCCAGCTTGTTATTCACTTGCTTTTAGT
TTATACAAACAAATATTTTCTCACTGAATATACAATTTTCTGAGTGAAACAAATTCTTTG
TGGATACGATATTCGGTTCTTACCGTTTTATTTACTACTTGAGCGAATCGGTACACTTGT
CGACGCATCGCGAACACTAAGGTAGGTCTCAAGATCTTGCATGTTGGAATGAAAGTGGCC
TTTGTTAAGAGAATAGGAGAGGAGACTTGTCATGCAAAATAAAAAATTATGATGCTCAAG
TAAGTACGTGAGTTGAGAGTATGAGTGAAAGTGAAAAAGAGTGAGATGAAACCTGATACT
TATAGAGTGGATTGAGACCTATGGGTCTTTGTTTGTAGGAATTGTTACGGTGGTGAAACA
GACCTTGCATATAAGTACTAGTTTGTAGATAATTGTAACTTATAGATAATGTGTAGTTTG
TGAATAATTGAATACCTGACACAAAATAAGGATATTACAATATATTCAAATAATATAATG
ATTAGAGATAACCTATAAATTAGGAAGTCGAACTACTAAAAGTATGATGTCTATACCAGA
ACTGACATAAAAGACTGACGTGTCTCTCAGAGTGCCAAGTACCAACAACAAAGTGGTAGT
GAGCATGGGGGAGGAAGGGGAAGAAGTTAAGGAGGGGGAGTTGGTGGCGCCAGTGTTCCT
ATCAAACTGTGAGGAATGCAATGATTGCAGAAGCCCAAAAAGCAACATGTGCACCAAGTT
CAAGAACCGGTTGATTGATTACATGCCAAGAGATAGAACCAGCATGTTTAGGGACATGAT
GAATGGAGAAGCGCTGTACAATTTTTTGTGCGTTAGCATCTTCTCTGAGTACACTGTCGT
GGATATTACCCATGTCGTCAAAATTACCCATCAGCTTCCCCTCGACAAGGCTTGCTTGCT
TAGCTGCGGAGTATCAACGGGTTAGTTATATCCAATATCCAGTGCCTAACTAGAAATTAA
CTCATTTAAAATTTCCTTAATTTCAAGACCAACGTGATACTAAATCTCATGTACGTACCA
TGGCTACCTAGTGCTTCAACTATATATAATGATTCTCTGTTTCACATTTTAAGATACAAA
GTATCCTCATTCCTCAGTGTAATGCTCTGTATGCCGTGAAGGTTATTTTTGTTGTTGAAA
AGTAATGAAAGTATGAAATATGCATCAATCAACTTAAACTGCAAATTCACTTTCTCCGAC
TTATTAAATAATAATTGCTTCTCATTTGATATTTCTAAACTTTTAGTACGAACTTGCAAT
AGAAAGATCTTTAACCAATAAAAGTATAGCATTGATTAATTAGGTAAGGGTTTTTCTTGG
AATATAATTAGCTAAGGGTTTGACTTAGTGGGTAGGAAATTAATTGAAATATATTTACAT
TTACAGGTATGTAAACAGTTAGAAGAAAATCACAATTTCCTTTTTGAGTTCATAATATGG
GCAAAACTCAAATTTTATTCGTTAAGTGCCAGTACTAATGGTACTATTTTCAATTAAAAT
AAATTTTATTCTTATACTTTTTTATATGGTAATCTTATAATTTATATAATTGTTTTTATC
TAACTTTAAACTTTTTTATTTATTAATTAAAAAGCTTGTTTGGCATTACAGGGGTGGGGG
CTGCATAGAAGGTGGCTAACGTAGAAGAAGGGTTCACAGTGGCTATTTTTGGGCTGGGTC
CCGTAGGCCTAGCTGTAAGTTTTGATTAACTTAATCTGATTAACAACTTGTACGATCTTG
CACTCTCAACATAATTGTTTAATCTACATCAATTGTTACGCTGGGAAGTGATTTCTTTCT
AATCCACGCAAATATTACATGTGATGTTTCGGGGTTAATTTAAGAAACCAAACTTTATCT
ATCCTATAGAGGATAGATAAAGTAATGTAATTTTCTTTTATTAGAGACTAAAACATGCAC
AATTGAGAATTAAAATCACTACTAGAAAATAAGGTTTCAACATCGGTTATTTATGACTTT
CAACATCGGTTATTAATTGATGTTGAAAGTATTGATGTGGGAAGTAGTATCGAAAAACCG
ATGTTAACTAATAAATACAACATCGGTTATTTAAATAAACGATGTTATATGATAAAAATT
ATGAAAAAAAAAATTTATAAATCTATATATCAACATCGGTTTTTTGTAAGTGACATTTAA
CATCCGTTTTTTAAATAATCGATGTTAAATGTGACATGTGACATCGGTTTTTAAAAAACT
GATGTTGTAAGTAACATTT

>A05.393 717335 length 3584 cvg_8.0_tip_1
CAAACACTAACAGTCAATCAAGGTAGGATGGGAATTTAGGAATGTTTCATCCTTCTAATT
TTTTTTTTTTTAAAAAGGATTTTTTGTTGGGTATTTTCTTCACGTGGAATGTGTAGAAAT
CTAGAATGCTTTATAATAGGAAGATGTTATTTTACTATGCACAGTGGTTTTATTTTTTAT
TGAGGATATCTCTAGTAATGAGCTGAGTAATGAGTAGGAGGAGCGTGAGCCTGTGCACAT
TTCTAACAAATTTTAACAGATGCTTTAGCATGTAATCTGTTGTCCTGTTTTATGATGCTA
TACTGTACTTGGTTGCATCCAGAAATGGAAAAAAAAGAAAAAGATTGACCATAAAGTGCA
ACTCAGGATTTGTTTGATATGCACATATGTATGCAAGCTTCAGCTTCAGTCAGATTGCAA
TGTTTTATGTAATTTGGTTATCCATTCTTTCCTGGAAACATTTCATGCACAGTCATCATC
TGAACCCAGAGTTGATCAGTCTGATGAAAAGGAACCCATGCTTGGTATATCCTGTACGCA
GTTAGATTCTGAACACTCTGAGAGGTTAGTCTTGTGTTCGATGCGATCTTTCACATGTGG
TTCCTGGATATCTTTCTTAGCTTTGAACAAATGTGCTTGTTTCTAATTTCTACTTGGTGT
AACAATATAGGGGAGTTTTGTCCTTTTCAAAACCAGAGCATCATAGTGTTTTGTATGTTG
ATGCTGGGAGCAAGATACTGAGTGTGAGTTGACTTTTTCATTTGTTTAATGCGTGCACGT
GTCAGTTTGCTTGATCAGATTCGTTAAAGGAGAAATAAATAAAGTGTCAATTTTCTTGAA
TTGTCTTTTCCATATGTCAGATCATGCTAGTTCAGTTATGAACTTCGCTTGAGATTGAGA
ATAATCCTTCATATAGTTCAGGAAGCCAGGTTGACATAAAGTAATTAGACTAGGGGTAAG
CTAAGTTAGCTTTAGCCTGTAAATGGATAACATGTTTCCTCGATCCTAATTTGCCCTAAC
AAAATTGTTGTTGCTAGGTTTTGGGTTTAATGTCTTATTATCAGTTAAATTAGGCTTCAG
CAGATCAGAATAAAACGGCTATACTGTTATACTACTAGATCTAATGTGTGAATCAACTTA
GCTATGCTTTGTGAGTTCATTTTGGGAGAATGTTCACCCACAAGTTCTTTCTTGAACATA
TATGCAAGCAGAACTCTGATTGCAAAGTTATCATGCACGTTATTTGGTATTCTTTCTGGG
AATCATTTCATGCATACTCATCGCTTGAGGCTACACTTGACCAGTTTGATGAAGAGCCTA
TGCTCGATACTTTCTGTTCACAGTAGGAATCTGAAAAATCAGATAGGTTTGTATTATGAA
GGATGATCTTGTGTGTACTCAAGTTTTTTTCTTGGTTTTGAACTAATATTCTTGTTCCTC
AATTCTTGCTTCTTGTAAAGTTTCAGGGAAATTTCAACTTCCTTGTCAAAAGTAGAGGAT
CATAATGCTTTAGAGGTTGAGGCTGGGAGCAAGATACAAAGTGTAAGTTGAAATGCTATA
TTTTAATGTGGAGGTTGACCCACTAGTTCTTTCTTAGCAGAATTCTGATTGCAAAGCTAT
ATGTTATTTGGTTGTCCATTCTTTCTAGGAATCATTTCATGCATACTCATTGTCTAAGGC
TACACTTGACCAGTCCGATGAAGAGCCTGCACTTAGTACTACCTGTACACAGTTAGATTC
TGAAAAATCATACGGGTTAGTATTGTGAAGAATGATCTTTTGTATGTGCCCATGTTTTTT
TTTCTTGGCTTTGAACTAATATACTTGTTCCTTCTTGCATGTTGTAATGTTATAGGGAAA
TTTCAACCTCCTTGCCAAAAGCAGAGGATCATAATGCTTTGGGGGTTGATGCTGGGAGCA
AGATACCAAGTGTAAGTTGAAATTCTATATCTTAATGGGTACTTGAATCAAGTTACCTTA
CCTTCACATGTTGCTTGATTGAAGTATAGATTGTGCCTTAACTGAGTTCGAATTTTGCCA
GTTCAATAATTAACTAGGGTTCAGAATAAGTGCATATAGTTCAGAAAATCAGGCTGACAT
GAAACACTCAGCTAGTGGCAAGCTAAGGTAGCTTGATCCTCTTAATTAGCTTACCTGTTT
CCCCAACTCCAACCTTCCTTTGACATACTTATTACAGGATTTTGAGTTTAATGTCTTGTT
AGAAGTTAAATTTAGGCTTTAATACATCAAAGTAAAACTGTTATGTACTACACAAGGCAT
CCCATCTGATGTGTGAACTGACATAACACTGCTTTGCGTTTGTATTTTCATAAGAAATGA
TTCACCAATTAGTTTTTTCTCTTCTTAAAGATATAACCAAGCTTCAGATTGCCATATTAG
TATGTAATTTGGTTATCCATTCTCTCCAGGAAGTACTTCATTCAGAGTCATCATTTGAGC
CTAGACTTGAGCCATCAGATGAAGAGCCTATGCCTGGTGTTTCCTGTACGAAGTTAGATT
CTGAAAAATCAGACAGGTTAGTCTTGTGACTATATCTTTCAGTTTCATATGTGATTTATG
CTTGTTTTTCTTGTCCTTGAACAAACACGCCTGTTCCTTAATTCCTGTTTGGTGTAATAA
TATAGGAAAATTTTGGTGTCTCCGTCAAAACAAAGACATAATCCTTTGGATGTTGGGGCC
GAGACCAAGATACCTTGTGTGAGTTGGGTTTTGCATTTTTAGGGTACACATGCTTTTTTT
TTATTTTTAATTTATACTCTGGAGGTGATTTGGGGTAGTAATTTAATATTAAAAAGATAA
TGTATTGTAAATAACCAATTATTCAGAAATTTGAAGGATTAGAAATGCACAAGTTCGTCT
TAATCTTGTGCTTGAATTCAACATGGGTCAAACACCAATTAGTTTGTCACAAAGATTTAG
TTATCATGTTGAATTAATTCAACCAATAAATGTTCTGAATTTATAGAAAAAGATGCATAA
TGGATAGAGGGGGTGGTGTTCAAGGTGGGTAATTAAATTCCCCCTTCACTTCATTCCCTT
ATTATTCCTATAGATCCCAACAAGAGATTTCTACCATAAATAAAACTTTAAGTAAAATAG
TCGTTAAAGAAATGGACAAATAGTCCAACCTGTCTGCGTTATGCTCCATAAAATAACCAT
TGTTCATATTAATTAAACATGCAAAGCTTACACAGGAATTTTGTTTCTTGTTTGATCCAC
TTTTCAGGAATCGTTCGTTTCGTCATCATTTACAAAAGATGACATTTTGGATCCTTTGTC
TCCTAAAGATGTTTCATCTAATAAAACACATAACCTTGTGGGTGATCAACGTGATAAGAG
TGGTGTCGATAGCTCCCGGAAACCTCCTAAGCCAAAAAGGTTCGTGGTGTATTTATGGGG
TAGAAGAGTACCGAGTGGTGTTTAACTTTAACCTTGTACATGTACAGTTTTTTCTTCAAC
ATTTACTGATCACAATTCTTAATTTTGTGCTTGTTGAAATCAGGACACTCATGCCTTCTT
CATCCATATTATCAAGGGATTTGAGTACCTTTGATCTCTGTGAC

>A05.412 717373 length 3819 cvg_6.2_tip_1
AGTGATATCAAATGATACCAACAGGTCACTTGTCTTTGATTGATTACTTTTAATTATTTT
TGTCTATGATTGTTAACTTTTGATTGAGTTTTGATGTTTGTTTTCTGCTTGAGTTTTTTT
ATTGTCTCTAATTATTGTTTTTTTATTGTTTTTTGAATGAGTTTTTGATTGTGTTTGTGA
TTGATGATTGATTGTATGTGTTTGATTTTGCTTGTTTGAATTGAATGCTGGTAATTATGG
TTGAAAGGAATGCACTAAAATTCAACTCCTCAAGGGAAGAATATCAAGATAGTTCTAGCA
GTGGTGAAGATCCAGAAAACTTCAATTTAATGGTAAGAAAATTATGAAATTTCTCAGGAA
ATCAAAGGACAAAAAATTCTCCAAATCCTCCAAGAAGATTGACAACAACAACAATAGCTA
CACATATTTCAAATGTCTTAAGCAAGGCCATATTAAATTTGAGTGTCCTATCTACCTTAG
AAAACATGGTGGTGAAAAGAAAGGGAAAAAGGACATAAAACAAAAGAAAGTCTACATATC
ATGGGAAGATAGTGAATCAACGGGGGGTGAATTAAGTTTTAAAATTTTCTCGGTAACAAA
TTTTAACCCACTTTTAAATGATATATGATAGGTGTCATACCCTAATTTTGTTCGGGGACT
GTCATTCATTGATTTTTTGATTCTCGCTAGCCATACTATGTTGTTTGACACCAGTTGCCA
CACAAAGCGAGAGATCGTTCAGCACTTTATCAGGGATGCGAAAAATACCCAAGGGGAGGG
GCAAAAGGGTCATTTCAAGCATTTTTCTGAACTCTAGCTCGCCCAAACCAGCCCCTGGTT
CGCCTAGACTCTTGTAATTTTAATCTTTTTATGAAAAAATATAGAATTTTTTATTACATG
CTTATACTTTTTTTAAAAAAATTGACCCTTAATCGTGGGCCCTAGGCCATCACCCCTCCA
ACCAAAGCTCCAGGTCAATCCTAATATTTAATTAAGGGTTGAATTATTCCTAAAAAAAAC
TAAGCGAGTTAATTTGCAGTCGTTGTATATATTATTCTAAATTGAACAGTGACAGATTGA
GTAGTCATATGATGTTGATGCTTTTATGTAAGTTGATATGTTAAAACAATAAAATGAATC
AAATGTCGTATTTGATCCTTCTAGGAAAGACGTTGTTGTCCCTTTGGTGGCCCAACATGA
AGAGAGAGGTTAGCGACTTTATGCATGTGTGTTTAGTCTGCCAAAAGGGTAAGATAGAAC
ATCAGAGACCTTCAGGTAAGTTACAACCCTTAGAGATACCCCAGTGGAAGTGGGACAATA
TCTCCATGGATTTTCTTGTAGGACTACCTAGGACCCCCAAAGGTTTTGATTCTATTTGGG
TTGTTGTTGACATATTGACCAAAGCTGCATGCTTTATCCCCATCAATATTAGGTTTTCCT
TAGAGAAGTTGACCTCCTTGTACATTAGTGAGATTGTGAGATTACACGGTGTGCCATCCA
GCATAGTGTTTGATAGAGATCCTAGATTCACCTCTAGGTTTTGGGAGAGTTTGAACAATG
CGTTGGGAACCAAGCTTAGGCTAAGTTCAGCCTAGCACCCTTAGACTGATGGCCAAACTT
AACGAACCATTCCGTCGCTGGAGGACCTTTTGAGGGTGTGTGTCTTAGAACAAAAAGTGA
GTCGGGAGAGTTTTTTGTCATTGATAGAGTTCACCTATTATAATAGTTTTCATTCCACCA
TTGGTATGGTTCCCTATGAAGCTTTGTATGGTAGAAGGTGTAGGACACCCCTGTGCTGGC
TAGAACCCAAAGAGAACCTCACCTCAGGATCTGAAGTTGTACAACAAACCACTGAGATGG
TCAAGTTGATCCAAGAGAGAATAAGGACTGCTCAGAGTAGGCAGAAGAGCTATTAGGAGA
AGAGGAGGAAAGACCTAGAATTTGAGGTTGGTGATCATGTATTCTTGAGAGTCACTCTAT
GGACTGGGGTTGGTTGAGCTTTGAAATCCCAAAAACTCACACCTCGTTTTATTGGCCCTT
TCCAAATTCTCAAAAGAGTCGGTCTTGTGGCATACCAAATTCAATTACCCCTGTCTCTTT
CTAACCTTCGCAATGTCTTTAATGTGTCTTAACTACATAACTATATTCATGATTCATCTC
ATGTGATCGAATTGGAAGATGTACAAGTGAAGGAGAACTTGAGGTATAAAACGTTGCCTT
TGAGGATCGATGATAAGCAAATATAGCACTTAAGAGGGAAATAGATTTTTTTGGTCAAGG
TGATCTGGGGAGGTGCATCAAGAGAAGACTTCGTGTGGGAACTAGAAAGTCAAATGTGAG
AAGCCTATCCAGCCTTGTTTGAGTCAGGTAAATTTTGAGGACGAAATTTCTAAAAGGATG
GGAGAGTTGTAACGCCCTAAAATTTCACTAACTAAAAAATAGATGTTTAATGTATTTCTT
GTGTTATTTGATTATTTGATTGATTTGGATGAGTTGGGGTGTTGTGTAACTTAGCTATGT
GTGATTGCTTGATGTGGATGTTAGGTGATGTGGAGTTCGATTAACCTACATTGAAATTGT
GAGATTTCAAGTTTAACCCAAACCTACTCTTGTAAAATTGAGATCTTGCACTTGTTAACC
GTTGGATCACCTTCAAATTTTGACTATAAGTTTGTAACCCACGTCTTCATGCTTTGGCCG
TTGGGATTTTCAAACTAACACATTTGGGCATCTCGCATACTGAGGCAAGTGCACTAAGCA
CAATTCTAACCCGAGGAGAAATTATGATTAGTGCGACATGTCATGCTCAGCACCAAAAGT
TGAATTTCGCTTAGCGTGGAAAACACGATTTTTCACTCTTCTTCTCTCCAAATGCCCACC
CAAACCCTACACTTTCTTCTCCACAACCCACGACCACCAGTCGCCACCACAAGCTTCTGC
TGCTTGTTGTCGGACCACCGCATGGAGAGGATCATCTTAATCAAAGCAGAATCCTCAGAA
TCCACCTCAAGGATTAAGTAGAGAAACAAGCTATCAATCCTTTCTTTTGTAGTTTCTCTA
AGGTAACCTTGACTTATATTCCTTTTTTCCTAGTTAGTTTAAGCTACTCTTAGTATCTCT
TGTGTTTTGGGTACCGTAATAGGATGTTTCTACACTTCCTTTGAAAAACTCTTGAAAATG
AGACATTGTAAAAGTTACCTTTTTATAAAATTGATGTTGTTTTTGTGACCTTCGCTAAAC
TTAAGGGCACAACCAATGTTGGTTTCTGGTATCCTAAAGGTACCCCCTTAAATCTAATAG
GCTTTTTAGATTTTGATTTTGTAGGTTGAAAACTTGTGTAGCCCTTTCCACTGCAGAAGT
TGAGTATATTGCAGGTGGAAGTTGTTGTGCTCAAAGTCTCTGGATGAAACAACAACTTGA
AGACTTTGGAGTAAACTTGATCACATTCCTCTAAAATGTGATGACACAAGTTCGATCAAT
CTAACTAAAAATCCTACATGCATTCTAGGACTAAACATATAGAGATAAGGCATCATTTTC
TTAGAGATCATGTTTTAAAAGGTGATTGATGCATTGAGTTCATTAGTGTCTTTATCTTTA
CTTCTCTTTTATTTCCAATAAAAGATAAGTAAAGAGGTAAAAAGTGGAGCACGTGTAGCA
CTACTCATAAAAAAGGTTTAAAAAATATAAAATAAAAGGTAATATTAAAGAAAGATCCTA
AAAATAAAATTCCTAGGTGAAATGCTCGAATGTCTTACTTGCAATATAGAATGCAGAATT
AGAAAAAAGGTAGACTAGCACTTTGCCCCCTCCTTGTGT

>A05.442 717433 length 4256 cvg_6.3_tip_1
TAACATCTCTGTTAAGAATTGAACTTTAACAAATGAACTAAAATTATGTATTTTAAAAAT
ATGAGAATCAAAAACACCCCAGCACTATATTTCGCGAACCAAAAGTGCAATTATGGTGTA
TTTGAATGGAAAATTTTGGAAGAGGGATTCAATTTTTCAGTTAATTTTAAATATCATAAT
TACTTTTTTGAACATCAATTAAATTCAAAGAAATTTAAAAATGATGAGAGTTTTATCACG
GATTTTTCAAGCATAATAAAGAAATTTCAAATCACACCTAAAATGAAAGAATTTCAAATA
ATACATAAAATGAAAATTGCATATGATGGAAATTAATTACTTTATATAAACAATGAATTT
AAAGCATAAAAAAATAAAATTACTTTATTCAAACGAAATAATTTTTGTTAAAAAAAAAGT
AGTTAAATTTGCCTACGATTTAAATTTCTTGAAATTTTGAAATCCCTAATTAACAAACAC
TGCAAATTAAACTATATATTTTCAATTTCTTTAACTATGAGTTTTTGTCTGGCTTCTCAA
CTCTTTATCAATAGTGAGTGGCCAAGACAATGAAGAATGTAGCTCTTCATCTGTATGTGA
CGCCGCTAGAATTGTTTTTGCTAAATACATAATATGAATAAATAAAACAATTTACCATTA
ACACATCAACTATATACCGATATTGATAGAGAAAATAACATTAAGGGGGAAATTGCTACC
TCCGTGAATATACTCACAAAATTAATTAAATAATAAAAGGGGTACAGCAGCGCAAAAAGA
AAAGGTAAGTAGATATCAACAACTGAATCAAGCCTCTCCCGATATCATCCAATCATACAT
GATTCAACTGTATGTAATTAAGTTTGAAACAACAATATCGCTAATTACCTTCTCTAGCAA
ATCCTTAGTGGTTTATTTATTGGATTATCATTTTAGAATAATGGGTTTGGGCAGAGAGAG
ATAGAAAAAAAAATATAATGAATGAAGTTTTAAAAAAAGGAGACATAAAATTGGTCGTAA
ATGAATCCTAAAAGAAAGAGAAGCGAAAAAATTAAAATTGATTACTTTATATAATAAGCC
TTATTTTAACCATATTTGTGATATTTATCTTTTATTATTGCATATATGGGTTGAACTCCA
TATATAAACTTTTTTTTAAAATATTTTTATTATTAGTTCTTTAACTTTTTTTAAGTTGAT
TTTATTTCTTTAACTTTTTTGTCTTAATTTTTAATCTCTTAACAACAAAAAAAGTTAAGT
AAAAAAATAAGTCTAAATTTAATTGTATTTTTGTTTTCAAAGTATTCTTATTATGTTAAA
TAATCTATTTGAGTTTTTTTGTTACTTTTGTTTAATTTGGACATTTATCTTTTAAAAAAT
TTAATTTGATTTTTTATCTTTTTTTTTCATTTTACTCCTTTATCTTTTTTAAAAAGCTTA
ATTATTTAGTCATTTATCTTTTTTTTTCTTTTAATTTGATCTTTGAACTTATTATTTTTT
GGACTAATTAAGTTTTTAATACTCAAATTATGAGAGTTTTAAATTTTTTATCCATAAACT
ATTTTTTAAAAATATTTGATCCTTAAATAATTTTTTATTATTATAAATAGTTCCTTCTAT
CAATAATTTATGTTAATGATCACATGATTGATAAATGAGGAAGATAACATGTTATTTTTT
AGTCATAAATCTATTCATGGATGATTATTATATGTTCGTAAGTGCTTAAAACATTAAAGT
TTAACACTTTCTATTCCCTCTTCTACCAACATGATATTCTAATTATTTAGTTAATATAAT
AATATGATATTTATGTGACATAGATATCACATTTATATAATAATAAATATAAAAATATGA
TGTTGATGATCACGTAATAATGCTTTATATACGTAATAGAGAAAAAAGAAATAGGAAAAA
TTGACAAAATTAACATGAAATTTGATTCCGACTGTGCTATGCTGGCTAATTCAACAAAAC
AACCACAATTCCACAATTGACTGGAAAAAAGAGGCTAGGAATACATCATTTAAAAAAAAA
ATGTTGACACGGCAACGCTCATATTTATTAGTTATTGACTGGAAAATATCATTTGGAAAT
TAGAAATATTACAATTTTCACCAATGAAGACAAATAATTTTGACCTACTGGTTCATTGAC
TAGGAGTTCTCTAATTACTTTCGTGAGGGGCTTCAAATGCAGTAGTCCATAGCCATTATA
TAGAACCTGCAAAAACCATAACATACTACATCCATCCATGATATGGTAATATGGTAGTAG
TGTTACTGCAATCAAAGATTAACGAAACAAATCAAGTCGATGGCTTCCTTAAAGCTTGTC
TACCTCTTTACCATTGCAAGCTTTATCTATTTTGTGACCACTAAAGCACAGGACACCGAC
GGTTTTCGGAGCTGGTCTTGTTCAGACAGTCTAACCACTCCAAACAGCGCCTTCCATTTG
AACCTGAGGAGTCTTCTGTCTTATTTATCTTCCAACGCCACAGCTAACAAGCAATACTAC
AACACCACAGTGACCAGTAGAAACCAGTCCGACAGTACTGTCTATGGAATGTTCCTGTGC
TGGGGTGACGTCCCCCCTCAGCCCTGTAGCCACTGCGTCGTAAACGCAATAAAATCAATA
AACTCATTTGGAAATTGTTCCTTGTCCACGCATGCAGATGTTCAGTACGACGATTGCATG
GTTCGCTTTTCCAACCGTTCTTTCTTCTCCATCCCTGACTTGGTTTCAGGCGGTTCATGC
AGCTATTTGGACGTGTCCAACCAGACAAACTTGATGAGTTTGTTATCCAAAACGATGAAA
GAAGCGGCTGATGAGGCAGCGAATTCTGCTATTGGTGCGAAGAAGTACGCCACAAAGGAA
GCAAGGATATCTGGATCATTTCAGACCCTTTACTGTGAAGCTCAGTGTACACCTGACCTC
TCACCCCAAGATTGCCGAAAATGTCTAAATACCACGGAATCTCAACAGTGGTGTAAAGGT
TTACCGGCGATGTACACTAAAAGCTGTTGGATGAGATGCGATGTGTACCCTTTCTATCGT
CCCAGTACCACTTCAGCACCAACAGGAATTGTTCCGGTCTCAAATTCTTCCAATACATAC
TCACAAGATCCTGTTTATATTTTCCACAAATGCACGGAAACCAAGATCACCAAGCACCGC
GCATTTCAATCAAATCTCAGGTCCCTCCTCTCTTCCTTGACTTCCAAGTCCACCATCAAA
ACCGGTTTCTTCAATACCACCGTCGACATGGTCAGTGGCCTCTTCATGTGCCGCGGGGAC
CTTTCCCCTGCTCTCTGTCAGCTGTGTGTCATAAGTGCAACCCAAAGAATATCCTCAGCG
TGCCCCTCCTCCAAAGAGGCCATCATTTGGTACAATAACTGCTTGCTTCGCTATTCCAAT
AATCGCTCATCCCTCTCCACATTGGACACAACTCCTTCCTATCAAGACTTCAACATCCAC
AATACTACCAAACCCAACCAGCTTCAAAGCTTCTTCACATGGACTCTCGCCAATACTTTA
AATAAATTTGTACAGTATGAGACAGATGACAGTACCATTAAGAATTATGGAACAAAAGCA
GCAAAACTGAATAATCACCAAACCCTCTATATTCTTGCTCAATGTACGCCAGATCTAGGG
AATGGCGCTTGCAGCAGATGTTTAGAAAAGATTTTCAACGAGGAAATTCCATGGTGTTGT
TTGGCGAGCCCAGAAGGAAAAGTACTATATCCAAGCTGCTATATCATGTTTGGACTGTCC
CAATTTTTCACAGACGGTGACCAAGTTGACGCCTACAAGCCAGCTAGTGCTCCTCCAACA
ACTGCAGGTGATGTTCCCATTCAAGCAATATTTTCCTGCAAACGTCACCCAAATATTAAT
CAACTTAAGCTTATATAACCAACAATTTTAATACATAAACTCTGTCCAACATTGGACTCA
AGTTTTGCCATTTTGAACAACCTATGCAATATATATATATATATATATATATATATATAT
ATATATACCTGATAAAAGAAACAGAAAAATTATAAATACAGTTTAGCAAACGTATACCAA
CAGAAAATTTCTTCATTTAACTTCAGCTGCAGCACCAAAGAATAAGAGTAAAATTTTGAA
GCTGGTACTTGTACTTGGACTTGTAACAGGTAACGCGCGTTATATATATATATAGATGTC
CAGAGAGTGAGAGTTCTATTTATGATGTGTAAGTATCGTATCTTAAAAGTTAGAAT

>A05.478 717505 length 5088 cvg_8.1_tip_1
ATTAGTTGCGTTTTGAATGAGTTTGTTCCATGTGTATGGATCAACTCTCATTCTCGGGTA
GTTGGGATCACTAACTATCAAGTCATAGCCACGGAGATCAAGGGACAGTAATTTGGACAA
GTGAGAGATTGTGGAGGGAATGTGACCAGTGATTCCAGAGTATGACAAATTTAGATGCAT
GAGATTCACGAGATCACCAAATTCAGAACACATTGAAGATCCAAAAAAATAATTTTGGGC
TAGGTTGAGTTGTTGAAGGTGTCTTAGGCTAAAGATGGTGCTGTTGGGATGGAGTTGACC
TTCAAGATTACTCCAGCTAAGGTCAAGGCCAATCACGTGCCCTGAGATGTTGTCGCACGT
GACCCCATCCCACTCACAACAATCTGTTCCGTTTTCCCATGATTCTGTTTTGGAAGGAAA
ATGATAAGTGTTGAGTGAGTTTTTGAAAAGTAACAAGGCAGAGCTGTCAAGGTGGTTGCA
GAAAGAAGAAGAAGAAGGAGGAAGAGAAAGAAGAAGGAAGATAAAGTATGGGAGTAAAAG
CCAGCAAAGATTGTTATTATTGATATTCATCCTCTAAACTGAAGAGCTAGCAAAAATAGA
GAGGATTTCATATGGATGCAACCAATTTAATTCACTAACATCTATTTATAGCCTACGCTG
CTTCTAAGTTGATTCAACTTTTTGTTCCTTGGGCTGTGTTTCATATCATGTGTAGCTTTA
TTTATCTTTCCCCTTTTTATCACCTTATTTATTATATTTATTATTTTCTTTTTGTTCAAT
TAATAAGCATTTTCACTTTTTTAATATTTAATTAATGTTTAATTTTATTCAATTGATATT
AAATATAGTAATATATTTTTAAATCATTATTGAAATAATATTCTATTACTTGGATAATTT
TTTTATATTGCGAACAATTAAAAAGTCTAAACATTTATAATTTTGCTTCCAACTGATTAT
CGTAATAATGTTAAAATTAATTATAGTTTCCTCTAAATGTAATTTTTTAATCCATTCATA
GTATTTTTGGTTAATTATAGTCTCTTTCGGATGAAAAACGTACACTGTGATGTTTTGAAT
ATATCTAAGCTCTAGTTACAAATATCCAAAATGAGACCCAATTTAGTAGTGGAACCATTC
AAGCTATCCACAACATGCTTATTATAATAACTTTTTTATTTTATTTTTAATCTCTTAACT
CTTTTTTTTCCCTCTTTTACTTTTAGTTCCTTTTAATTTAGGGGACTAAAACAAATGAAA
ACTCCCCTTAAGAACTAAAGTTATTTTTACAAAGTGAAATATTTAATTTTTTTTTAAAAC
TATACATGTTATTACATTAATTTTTTAATTTGTTTAAATACATTTTTTTGTTATAATTTA
TTATTTTTCCTTTACATCCTTACAAAACTATTTTTTTTATTTTTAATATTTAAAAAATAT
ATTTATTTTATTTTTAGTCCTTAAAGTACTAGAGATAGTGCTATATATTGTGAAAAAAAT
ATTATCTAAAGTGTCACAAACATAAAAAAATAAAACAAACATAATTTAAAAGGATTAGAA
ACAAAATAATTTTATAAAAACTAAAAGCATAAAAGTGCTAAATTGCTAAAACTAAAAAGA
TATTTATTTATTTTTAAAAAAAATTAGTTGCCAAATCAATCTCTTACAAAATTTCTTTGT
CACCATTTTAGTTCTCCAATTATTTTATGACTAAAATAATTCTAATTTAATCTACCATCA
AGTTAATTTCTTAAACTTTATTGGTATTACTTTTTTCATTTACTTTGTCACTTTCTTATT
CTTGATCTTGTCAAAGACAGGTAAAAATATTCCTATAATGAATGACAATTGACATATATA
TGTTTGACAACTTTTTAGATTGTCTTCTATAAGATGTGAGTATTAGAATCTTCCTAAAAT
AAATGACAAATTACTATGTTTAACTATTGTTGAGGTCTTCCTTTCATCAAGATGTCGAGA
AACTTCCTAACATGAATGACAAAATATTAATCCACACCAGCTTAAGGATAACAAGTGAGA
ACCTTTGGGGTCATGCTGAATGTAGTAGTTCAATTCTTTGATGGTGGTCCCATTTTATCA
CAAACCAGGATGTTAGTTGTAATTATGGACTTTGATTTTCAAGTCAATTAGTTTGAGTCT
GGAGATAGTAACTCACGTCTCTTTAAGGAATTATAGAGTTTTCTTTTTACATTTTAGTTT
TCTTTATGCTTAGCTAAATTCCTTTTGTTGAGGTTGAGTGGATTTTTATAGATCATGTTA
ATTAATTAATTAAACTTTGACTAGAGTGATTAAATTGATAACATTTTGAAGTTTTTTTTC
ACTCTTTTAAATGTTTGAGAACAAACAATTTGTTTAACTTTGGGGTATGAGCTGGCCAAT
CTAACCTACTTATTTCATTATCATTAATTTTGTGTACTCATGTACGGTACTAAGAGGAAA
AAATGGTTACAAAAAATACATAATTGTAATATATATAAATAAAAATAATAAATGTTGTCA
TCATTAATTTTATTGAATAATAAATTAAATAGATAAATTAATTAATTTAATAAAGACACG
ATATTTTTATTAATATAACATGTGAAGTTTCAAAATTTAATTGAGACGAAAAAAATATTG
CAATAAATTTCAACTATAGTTTATAAAAAGATATTTTTATTTTATATAAGTTATGATTTA
AAATTGAAAGTTAAATCAAAATTTAGTTAGAATTAATTAGATTTAGGTATTTGTATTGAA
AAGAGATAAAATTATAAAAAAATTTAAATAAAAAAGTTAGATACGAAATACAAAAAAAGT
ACGTAACTTAATTTAGAAGAGAATAATTCATAAAAAAAAATACTCATTTAATAGAAGAAC
TTGGTTATAATAAAAAAGATTAATTACACCAAGAGTTTTAAATTGATTATTAAACATAAC
TATAACAAATAATTATTAAACACTACTAAAATTGTCTTCTATTTGTTTTACTTTTAATTT
ACGAAGAGAAATATTTAAATTTATTCCTTCAAAATTTTATGTTATAACTCTAGTTTTCTT
TTTCTTTTTTTTTTAAAAAAAATCAGTTAACAAATTATCTTCTAAGATTTCTACTCACCA
TCTTAGTTCTCCAATGATTTTATGATTAAATTAATATTTTAAAAGTTTAGTCTATCATCC
GTTAAAAAAAATAGTCTATCACCATGTTTGATAATTGTTTAATAGAAACTTGTAAAGCGA
ATGACAAATAGTCAAATACTATGTAATGTAGTAGTAGTATGTATGGACCATAATCATTTA
TTGGAGAAGATCTGACGTGATGTCTAAGAAGGAGGAGAAGGTTGTATTCTTTTTCTCTTA
TTATGATTGTGACTCTCGTACTGTGCACAAAACAGCTTTTGTGTACGTAGGACACCGCGT
GCATGTCTTGTCTTGTCAAAAATGAAAATTAATTAAAACACATGAAACACGACCCAGACC
ATAACGGAGTCTTCCCATTCTCTTTCAAAGTTTTTTTTTTTTTTTCGGAAAGTGTTAGAA
AAACCAAACACTTACCCTTTAATTCATATCATTTTGTAGGACAAAACAAAATCAAATTAT
TTATAAACCATTAAATCAATTAAAAAAATCAAAAAATTTCCTAAAGTAAAAATTACAAAA
AAGGAAATATAAAAAATCATATATTTTTAATGATTTGATTTATTTTTAAATTTTATTATG
AAAAATCAAACCAAATTAAATAAATAACATATTATAATTATACTAATTTTTATTATTATA
AATAATAATACCTATTAAACAATTTATTACTTTTATTTACTTTATAATTAAAGATGTACA
TTTTATTTCATATATTAAAAATGATATACTGATATTATTAAAAAATAATATTAAATATCA
AGTATTATATAAACTATTATTATTATATTGTACAAAGACTTGATAATATTAATTATGTAA
ATTTATTTAATAGCTTTAAATTATGATAATACATAAAAAATAATAAAATCATCAAACTGA
GTCAAATCAGATGATAAAAAATTGATTTAGTTTCATTTGAATTTATTATATTATATTTAA
ATTAAATCAAATTAAATGATATTTTATATTTTGTTCGAATGATATTTTTTAAGTCGAATC
AAATCATATGACTTATGGCATATACCTCTTCCATTTTCTATTCAAATTTCGCAGAAAACA
AATGTTGTCCTCATCTACTGTACCAAATGATGAAAACATGCTGATCACTTTTATCTAAGG
CATTATCAATAATGATAAACTATTATGAAAAATTCCATATCTTTTTCTGGTACAAGAAGG
TTTGAAGTCAAGCCCCTATGTTTGTATAGTATGCACATTCTCTGTAAGAAAAGAGTAGCA
TGCTGCTGAACACCTCTTCCATCCATCTCGATGCTACCTTAATTAGTACGGCTTCTAGTA
AACAATAAAACACAAATTCAGCTTGTTTGAAAAATCTAAATACAATTGTGTAAAAAATCT
ATGTTTTTCAAGAAAACTGTACAATGGAAGCTTCTTCCTAATAAATGCTGATCTTGTGAT
GATTGAAGGTTGAACGCCTGAATTTTCCTCAATGTCTTTGCAGGTATAATCTTAGACAAT
TTGTGGTAATTAAATAAATTGAACTTTATAAACAAAAGCGGCTATTGTTTAATGTGGTTG
CCATTCTTCATCTTCATCGCAGGATTTCGACAAAGGGAATCCACATACCATTGGATTATG
AATTTCAAGCATAGGAATCATTTCAAAATGCATTATTAAACTGTCCACACATCTGTGAAA
GGTTAAAGACAACGACAAAATTCAAATTTGTCAAAGTCATAAGAATCTCGCCGGTCGACT
GGTTCCTTGAGAGATCCAACAATTCCAAATTTCTTAAATTTCCCAAGCAGTGGCGGAGCT
TAGTTAAGTATTTTTTTTACATATAAAAATACAAAAATACAGTATTAACAAAAAAGATAT
TCTAGTATTTTGTATATATTATTTAAAGTAATTTTTTCTTTAATTATTAATAGTTTTAAG
TTATTGAAAAGGTGTTAATATTGCATTCTATGTTTTTTTTTTCTTAAA

>A06.8 752482 length 2010 cvg_6.6_tip_1
TCGGCTCAACATAACCTTCATTCCAAGCAAAACATCTCAGAATCCAGATTCGTACGCTTT
CATCAATGGAATAGAGATTGTTTCAATGCCCCCTTTTCTCTACTACACCAATCCTGACGA
CGTCGACATCACTTGGCTGCCTCAACCCGTTGGCCTCAATACGAACCCGTTCCCCATTGA
AAACAACTATGCTATGGAGACAAAGTATCGGTTAAGAGTTGGAGACCAAGAAATCCCTGC
CTCACAGGACACGGGTATGCTCAGGAGCTGGGATGTGGATAACAAATATGTAACGACTCA
AAGTGTACTATCTCTTGCCACTGGAATTAAGCTGAGATTCACAAAGATTCCTAACTACAC
GGCACCAGACACAGTGTACCGATCCGTAAGGAATATGGGAAGTAATGACTCAAAGTGTAC
TATCTCTTGCCACTGGAATTAAGCTGAGATTCACAAAAATTTTAAGAAATATTTAGTGAT
TTTGAACCTCTTTCTTGAATAACTGTTTGGTTGTTGCTGTACGTGACATATTTTAAACAT
TTACTAATATAAAAATTAGGGAGTTTTAATAACTCGATGCATATTATTGCACCTATAATA
AAATTTCTTAATAGTTTTATTAAATGCGTGCAAAAAATTGTTAAACTAATATACAGTTAA
AATGTTAACATCAGGACCAAAATTGCGTTTTTGTTAACAGTCCATGCAAGCTTGATTTTT
TACGTTTTGCGTGTGATTAGTCAACGAAACAAACTTTTGCCGACACACCGACAAAATTTT
AAACAAATTAAATTGAAACAAGCATCCCAATAATTTAGGTTAAATAATATAAAAAAGACT
GATGCGTAGTATCTTAAAAAAAGGTGATGAAATTGAAATGTATACATGAATAATTTGTAT
TCTGTCTCTCTAAGGAATTTGTTTTACAGAATAATTTTGTATTTCCATGAATCATATTTG
TAAAAATGTGATAACTAAAAATCTTATTTTTAGTATATTTAAAAATTTATTTTTTTAATT
TTTTAGAATTAATTTTTAAAATTCAAAATGATTTAAATAAAAAATAAAAATGAAAGTTAC
ATGTTTACATATTTGAAATAACTTCTCATGTTCTCATGAGAATATCACATCCTCATCATC
ATGAAAATAAAAGTATAGGAAAACATAATAAATAAAGAATCCACAACATTGCAAGAAATT
AACAATACTTATGAATAAATTTTCAAAACTTGTAACCTATATCCTATGAGGATCACAAAA
ATATTCATACGTGAAACGAATAATTACCTGTAATATTAAGATTTGGTACGAGACATGTAT
ATAATACCCAACCCACACACATAATTCATTGTGAAAAATAATTATATTTTTTATAACTAA
TACTCTAAATCTTTAATCTTTAATAGTATTACTAGTATAAAATACTAAACTTTTAATTAG
AATTTTTATCAAACAATTAGAATATTAATTTTAACAATGACTATATTAAAGGATTATTTT
TGTAATTTTATTTATTTATAGGCAAGCAATATTGGTGACATTATATTTCTATAGAGATAG
ATTTTTCTAAATTTTTATACAATAATTTAGAATATTATCTTTTATTTAGGTCTTAAATGT
TTTTAGATTATTCTTAAATTTTTTTAGTACATTTAGTTTTTAGATAAATCATAGCTTCTA
AGAGTTTTGTTTTTTCTTTTCTAGAAATTTGTATCATATTTTAACACTCCTCCTTGATAC
AAATTTTAATAACTCCAAATTTGATCTATAGTAACTTGAACTTTGTTCTTGATAGTGCCT
TCATAAGTACTCTTTTCTTTGATCTTGTAGTGTTGGAACTCCATGTGCTTTTACTTAGTT
TCTTTGAAGTTTCTTCATAGTATTTAGGATCAAATATAGCTGTGTTGCAAGATTCATATA
TGTCCATCAAAAATTTTACTAATCTTAGAGTAGACTCTTGAGAAGAATATTGTTGTAGAA
GTGAAGGAAGCATACCTGCTTCTTCTGCCA

>A06.73 752612 length 2151 cvg_6.0_tip_1
GTGACGTCATCATTATACACCCCAAACACAGTTGAATCCCATGACACCTACATAGGCTTG
AGGAAAAGCTGGGGGATTATCAACGTCATTTGGTATAAGGGATCATCATCAGGTTCTAGC
TTATCTATAGGTTTCATCGGTCCCTCAACTCCCTGTTTATCCTACACAATTAATAAGCAT
AAGTCAATGATAGCCAACACTTTATTTGTAGCAAATCTTTTTTTAATAATAAAAAACACA
ACAAAAGGGAATACCTGCTTTGAAAAAAAGGTTGTACAAGATGTGTCGACCAAATAAGGA
AGGTGTTAAGGGTTTGTCCCACTAACTAAACCTCTTGAGTGGGTATAGGGATGCGAGCAT
CAGCATCTTGAATTTTCTCAACACCGACCTTCACTTGATCATTGTCCAAAGGGATGTTGT
GTACAATAGTTGACCTTTCATAAACTTTTCCAAGGGCAACCAGGTAGGGAAAATTGTCAT
CAACATACAACCCACATTTTTCTGATTCACCTATGTCTGAGTCCTTCCCCGAGGGATTGA
CACAATTTCCCTTTGCGTTGACACGAGTAGTAGAAGGACTAATCTCAGGCTCAGGAGGTA
GTATGAGTCACTAGGATTGCATTTGTGACTGTATTTGAGTGTTAACAGATTGAAATGTGT
ACCAATTTTATTACAAGTAATAAAGATTAAAATGAAAGTCCAAGTGTCGAATCCACGAGA
CTTTGGTTATACTTAGGTGATGCAAACCCAATTATTAAGCAATGAAAAAAAAGGGAAGAA
GACAGAGACAAAGAATTGTAAGTGTGAAATTTAGAGTAAAAGAAAGAAAAAGATAATAAG
AAAAAATAAACAACGATTTAAATGTGAAAAGATGGAATTAGAATGCAATGATGTTGGGGG
TCTAGTATGTCAAAACTACTTATGATGTAATGTAAAATATTTTCTCTAATTAATGAATTC
TTTGTTTCCACCTGTATCCACTGAATTACCCTATCTTTTGTTTTCCACACGAAGGGCTTA
GTTTATTTATCCTTTTTCTCCAAATTTCTTTACAGACATAAAATAACAAACTGCATAAAG
ATAAGAGAATGCAAAAATTCGTGGGCAAAATAAATGTCAATCTATTTATAGCAATGAATT
TATTAAGCTACCCTTCCCCAGTTCGTTAGAAAATAACCATTTTTTAATGCATTACCCTCT
GAACATTATATGGATGATCAGACCATAATAATAAATAAGTACAAAGAAGAATAATGAAAA
CAAAATAACATTAATTAGATAATAGACAGAGAATTACATTATAAGCATTTTGGCCTCCCG
GTGCCCAACAATGGGGGTTTAGCCTCTCATAGCCATGAGAGACTTTACACTTTAGGGGTT
AATGGAAGAAAGTGATGGATGACTAATAACAAGAAAATGGGGAATGGCTAAGGAAAAGGG
TGTCTCCTAAGGGAGAGGCTCAGGCTTTGGATTTCTGTACTGGAGAGCTCTGAGACTCGG
TGTGTCTTTTCTTTATGCTTCCTCCTTCTTTTATAGGCCTAAGATAGCTTACTTTTCACG
CTGATCTCGTACTGAGCGTGCATCTGCATGCTAAGTGCGCACTAGGCTTCTCCTCATGGG
CCTTCTCACATTGAGCCAGACCTGCGCGCTGAGCGAGACATTACACTAAGCCTAGAACTG
CCTACTAAGAAAGCGTTACGCACTGAGTGAGCTGTGCAATTCTTCCAACTCTTCTTCAGT
TCTTTTTCTTCCATATTTTTTTGTCAAACTCCCTCTAAAGCACTTTAATTCTTCTTCTTT
TGACTTATGCTAATAAAAAATTGCACAGATGTTAATTTTTTCGTAATTTCATTAAAAACA
ATACTAAAGTGAAGAAATTATTATCATTATTAGCCAAAAAAATGACAATCAATTTAGCTC
AGATTTCGCAGTTATCAGATTACATCTAGCTTAAGGACAACATTAGTTGTTGAGTCACTT
TTTCAGTGATCGACTGCTCCAACTGGTCCCAGATTTTTTGTCTCAGCTACTCCAGCTCTT
TGAGAGTGATGGACATAGATGTGCGAGAGTTTTTTTGAAGATGACCAAAAGTATTGTCTG
ATCGTGACACCGTCTCCAGTAGCACGGACACGACCAGTATGCTCTGGTCAC

>A06.398 753262 length 3438 cvg_7.1_tip_1
ATATCATAGCGACGAGACGGGCGTTACACCTTTGAAGGTCACTTTCAGAGTAGACAAAAA
GCACTTGGCATTGTCTGTGCTTTGGATAAAATCCTCGCCTTTCAGAGCTTGACATGTCAC
CTTATTCTCCTATATGAGACAACAATCCTTTCAAGATACCAACATAGTTCCCATAATGGA
TACTTCACTGAAGTCTATATAAGCATGTCTCCCTCAATGAAGCAACTGACAAAAAATGAG
AAAATGATAGAAAAAGAGCGCAAGAAAAATATTCGAAGCAAACTCTGCTAAAAACACTAG
ACGATATACATTGTTTTCATTTGTTTATCCTTTTCAAGGCAAGGTTGCTCAATATTTATG
CTTTACTGTATATTCACTCTTTGAGTGTTAAGAATACTTGTATTCATTCAAACATTTATT
TGTGTAAGCTAGGAGTGTCTTAGTGTTAAAAATAATTGGGTTCTTAGATTCACGGGGAGT
CTAAGAAGATACCATAAGTGGTGTCAAGAATACTTGTAATGCTAGGAGTGGCAGGTTAGA
ATACTTGCTTTGTAATCAGTTTTGATTAGTGGAACCCTTTACTAGTGAGTAAAGAAGAAC
TAGACGTAGCTCAGGTTAAGCGAATCAATATAAGTCAAGTGTTTCTAATTCTCTCCATAA
TAGGTTTATTGATTATTATTATTATATCTTCCATCACTATCTTACACCAAAATGTTTATT
TGAAAAACTATTTTAAGAACCTTTTATCTGCCACTGGATGACCATTTTGTTCTTCACTAC
ATAATCATTTTATCCTCAGTGGATGACAAATGTTTAACATAGTATCATCCATATTGTTCA
TCTTATTGTGAGAAGTTTTTATCTTTGATATACAAATTATTCAACCCCCTTTTTTAGTGT
GTTTCTTACAGTTTCAGTTGGTATTAGAGCTTGGCCTTAAGGGTTGAGTATTTGACAAAA
CAAAGGAAAAGATCATACATATCAAAGATATGGAAGAAGGATTCGCCACCAACAAACCAC
CTCTATTCAAAGGGATAAAGACGACTACTGGAAGGAGCGTATGATAGCCCATTTTGAATC
TATTGATATAGATCTATGAAACATGGTGGGAAACATAGATTATATACCATATGATGACCA
TCTGAATGAGATCCTCAAAAGCCAGTGGGTGGAGTAACAAAAGCTTAGATTTTGGCTAAA
CTTCAAGGCTCATAATGTGATATTGTGCGCTCTTTCAAAAGAAGACTACACCAAGGTACA
CAGCTTCAGAAGTGCCAGACGAGTGTGGAACACTCTAGTTGTAACATTTGAGGCCACCTT
ATAGGTAAAAAGGAACAAACTTAGTTTCTTCCCCCGTAAGTATGAACTCTTCTCCATGGA
AAAAATGAAGACATACAATGTATATTCATAGGTTTTCAAACCATTCTTAATGAGTAAGAT
CCTTAGGTAGAACTTATGATAATTATGACCATATTGATAAAATTTTGCATACTATAGAGA
CATGAGTTTGAAGAAATGCATAGCCCCAGGTTAGGGGTAACACGATACAAACTGAAAAAT
GATGGTGAGTGTAGTAGTGACGAAAGCACAAAGAAAGGCCCCCCATTGAAGGTCTTATGG
TATCTTCCTAATTCCAAGGTTAAAGCATATGTTTGCTAATGAATATGACGCAAAAGACCT
TACATGGCAAGCATATGGGAGAAACTGCAATGGAATGCTCCACCATCTGGTTGATTCCTC
CCGATTGAAGAAGATTAATCATTTGTATTCGGATTTCAGGAAAGAAGTGAGAAATCTGAG
GCTTGGACTTGCCACTGATGGAATGAATCCCTTAGGAAGTTTATGCAATAAGCACAGTTC
GTGGCCTGTTTTTCTAGTAATTTACAACTTGCCTCCTTGGTTGTGCATGAAGTGAAAATA
CATGATGTTGTCAATGATGATATCAAGCCCAAGACAACTAGGAAATAATATTGATGTTTA
TCTCAGTACCTTGATTAAAGACTTGACAAAGTTGTGGGGCGAGGGGGTTGACGTGTTTGA
TGAATATCAAAATGGGAAATTCAAGTTGTGTGTAATGCTATTTTGTACCATTAATGACTT
TCCAACATATAGGAATTTGATTGGATACAATGTGAAGGGCCATCATGCATGCCTTATCTT
TGAAGAAGACACAAGCTATGTAAACCTGAAACATGGAAGAAAAATAGTGTACACTAGGCA
TCAATGTTTTCTGAAACCTTATTACCCTTACCGGCAATTGAAAATAGCTTTTAATGGAAG
TCAAGAGTATGAAATTATGCCAATACCCTTAACTGGTCAATAGGTTCTTTAGCGGGTTAA
GAACATCAATACTATATTTGGAAAGACCCAAAAGAAGCTAACAAGTAAAACTTGCATATG
GATGAAAAGGTCGATATTCTTTGATCTTCCATACTAGTCCGATCTAGATGTTAGACATTG
TATTGATGTTATGCATGTGGAAAAAATGTGTGTGATAGTGTCATCAGCAAGCTTCTTCAC
ATTCAAGGCAAGACAAAGGTGGTTTGAATACTTGTCAAGATCTAGCTTCGATGGGTATAC
ATCACCAGTTACATCCAAGGTCTAATGGTAAGAAAATATACTTGCCTCCATCATGTCATA
CTTTGTCAAGAAATGAGATGACAAGTTTTTGTCAGTGTCTGTGATGTGTGAAAGTGCCAT
GGGGATACTCTTCAAATATTAAGAGCCTTGTGCAAGTGAAAGATCTGAAATTAGTTGGCT
TAAAGTCTCATGATTGTCACGTCTTAATGCAACAACTCTTGCCTATGGCGATACGATACA
TCTTGCCTAACAAAGTCAGACATGCCATAACTCGCCTATGCTTTTTCTTCAATGCCATAT
GTAGCAAAGTCATTGACCCTCTAAAGTTAAATGACTTAAAAAATGCGGCTGCTATTATCT
TGTGTTAGTTGGAGATGCATTTTCCTCCATTTTTCAACATCTTGGTTCACTTAATTGTTC
ATTTGGTGAGGGAAATTAAATTGTGTGGACCAGTTTATTTATGGTGGATGTACCTGGTTG
AGCAATACATGAAGATCTTGAAAGGGTATACAAAGAATCTACACTGTCCTGAAGCTTCCA
TTGTTGAAAGGTGCATTGCAAAAGAAGCTATGAGTTTTGTGCAAAGTACATTGGAAAGGA
AAAACTTGTTGGGCTTCCTAAGTCTCGGCATGACGAGAGAGTGAGAGGTAAGGGTTCACG
AGAGTTGCATGTTATAACTCTAGGTCTAGACGAATTATAACAAGCTCATTTGTATATATT
GAACAACAATAATGAAGTTGTGTCATACATAGTTCATCACAATGCCTTAGTTAAGGAAAG
TAGCCCAAAAGTGACCAAGAATAGGGTGTTGAAAGAGCATAACAAGACTTTCCTAAATTG
GTTTAAAGATATAATCTT

>A06.422 753310 length 3659 cvg_6.4_tip_1
TATATATATATATATATATATCAACTAAAAATATATTTTTCTCTTTTAATAAATTATCCG
TCCAAAGATCTGTTAATTTGTTTGAAGAAAGGAGGCAGGTGACGTGCTAAAGAAGAATGA
ATGTTGATGTGGCTCAGATTTGTAAAATCACACAATTCCCTAGAATTCGCATTCATGCGT
TGAAAGTTAAAAGCATCACCGCCTTTGCAATTTTCTTCTGTTATCTGCACCAAATACTGT
AATTTCTTAATTTAATTTCTCTCAGTTTAATTAGCGGGTATACTGGAATATTTGGTACAT
GCATGAAAATGCTGAGTAGCAACAAAACAATAATTAATGGTAGTTAATTAATGACCGCGA
GGCTTTGTTATATGAAGATCAGGTGTGTCCCTCCATTCACAATGACATACATATTCTGTT
TTCACCTATCTGTAAATTTAGTGAACTTTTTTTGGGTAAAAATTAACTCTTTTTTCTTTT
TCTTAATTACAAGCAATTGGATAAATAGAATGACATCCAATGGAAGAAGGGTTTTCAAAA
GGTTCAGAGAGAGATCTTCCTTGCCCGGCCCCCATCACATGTACTAGTTATACATGATAT
GATGCATGCTTACATAATTGACAACTTGTACGTACTTCCAAATTTTACCAAAAATACACG
TTAAAAAAAGAAAAATGAGTGGAAGAAAAATCAATTTTTATTATTAAATTTAGTAAGTAA
TACATTAAATCTATGTAGTAACGTACTCCGAGTGTAATTAAGAATCTCTCATCCTATTAA
TAATACATATGATAAGATCATTAATTGTAAATATCCTAGCTATATATCTATCTTATTATA
GCTACAAATTAAAGCAAAAGAATTAGAATTAATTAGCCTGCTAAACTGAACACTATCCTT
GTTGCGGTGGATGGGTTCCCAAGTCCGAAGCCGAGGCTGCATCCTCTTGTCCCTGTGGAA
TATTTGGAGCAAAGTCCACGTTATCTCTGACCAACAACTCCAGCGCCGCTTGCAACTCAA
GATTTTCAACGCTGTTAAGCCAATAACAAGGGTCATCTTCCAATGTTCCACTCCCACCCG
CATCCTCACCTAGGCTCACATCATTCTGAACAGCCACGTTCATCCAATCATCCTCACTCT
GTGGAAACTCCACGTTCTGACAAGCATACATCGTGTCCAATGCAGCATCACCAAAACCAA
ACGCGCCCTTTCTCTTCAAACCCTGTGCAATATCATCTTCTTCTTCTTGGTTTGAAGCAG
ATATTTTGAGGCACTTGTCGGTTAGTCCAAGCCAAGCCTCTTCTTGGATCATGACTTTGG
ACCACGTGGCACTGTCCTTGGCTGTCATCTTATCTTGCAGGGTCTTTGATTGTGTCACCA
ACCTTCTGAGTTTATCAAAATCAGGAGATATGTGTTTGATGACTGCAGCGAGGACAGAAA
CCTTCCAAGCCTTTTTCAAGTCATGGGGCTTTCTGTAAGGAGGTGGGCCGTGTTCTTGGG
CCAGAAGGCCTTGTTGGCCCCACCAAACTTCCTCCCCACTGGGCCACCAAGGAGGGGAAA
GCCCTCTCTCCAGAGGAAACCTCCTCTGTGGAGGTGCACAGTGTTGCATGAGAGCAGAGA
GAAGAGAGCCTAGTGCATGTGGAGTCTTGCAAGTCTTGGAGGAGGTGTATGAAGGAACTT
ATGTCTAAGTCGTTTTCGAGGAGTGGGAGGTACTTTGAGATCGCCACGGGGGCGTTTTGG
TCAAAGCGGATTTGGTCCTTCCACCACTCGCGGAGGCTGTCGGAGTAACTGGACACTGGT
TTTCCTTTCTCAGGGATGATGCCGTACACGAAGCCCTGCGCGTTACAGTCCTCCATGATC
TTCACCATGTACTTGAGCACCGAGTCTTGTGCGCGTGACATCTTCTTCCTCCTTGACGCC
TCTTGTTTCGCTTCCACGTCGGGTTCTTGCTTCTCGCGCTTCTCCTTCAGCTTCTGCAAA
AGCACACGGTCCTTCCACATGCGTTTCTTCAGCTGCTCGTAGTCGATACACTCCTCTTGT
TCGTAGGGCTCATCGATTATTTCTTTGTTGATCACCACCATGATGACTGATTCCGCACCT
GAGTGTTGTTCTTGTTCTTGTTCTTGTTAAGTGTGTAATGTGTTTATATATAGGATAAGA
ATGAACGAATGCGTGCAAGTTGTAGCATGATCGATCATGATGGAGGAAAAGAAATTTATA
TGAATAGAAGAAGGTGGTGGAATATGGCGGTGGAGATCGAATATAAAAAGATATGAGGAC
AAGGGAGGCATTACGGAGATGTAGTGATTCATGTGTATGAGCTGGTTTTCGACCAAGGTG
CTTCATGATGTAATGCCCAACGTAATGAACGTTTCGCTATATATGGTAATGGATAGGATA
AGAACTGAAGGATTGATATATGTGAATATTGTTTCACTAAAAAAAAAAACTCTATTAATA
CTTATATATTTAATTTTTCTTTATCTCTATTGTATCACACTAGCTTTCATTTTTTTTTTT
ACAGCTATTATTATACTATCATTTCACTAAAAACGTGTGTGTCGCGTTTTAGTGTTGAAA
ACGTGTCGTACATCCCAAGACGTCCTTCAACTGCCATGTCCGTGTTTCATAGACGAGAAT
CCAACAATGTAATTCCTGAACCTGCTTAATGATTTTTTTTAATAGCTTGTTTCAAGGAAC
TTATTACGGAATGTAAAAAATTGAGTTCTGAAATTTAAATTTTAAAACCATGAAAGAAGA
TATATTAGATTAAGATTTTAAAAGATTATTTTAATATTTTTATAAATTTGAATTACTTAT
TATGACTAATCATATTTTTTTAAAGTCTTTTAACAGTGGATTGTCTAAAAGTCATCAAAA
CTAAAAGAAATTGAAAAAGTCATCAAAATAAGTAATCAATATAGTCTTAAATTTGTAAAA
TATCAATAGTTTTAAAACAAAACTAAAATGTAAAAGAACAGAGGAGTGCGAAGAAGGATA
TTATTGTTGCAGTAATGGAAAAAAAAGAAGCTATATGGCTAGCTGCTCTGATCAGTGTGA
AGTAAAGTTAGACGGAAGATGAAAATTTCTTCATTTACTTTATATTAATGGAGTTGAAGC
ATACGTGATTGGGAAGGTTCTTCCTTAAAGCAAACTCACCCATATTTCAAAGCTTGGAAG
AATACATGTTCCTACTCTCCTTCCTCATTGATGATGGATTACATTCTCCATCAGATTATC
ACGCCTCCACTACGGCGTTTTGTTTTGAATCGCTTCCTATTTCTAGTCCACTTTTGCTCT
TGTTCAAAACTCTCTGCTGCTCCCACCCAGAATACTCCTCATATGGGATTGTTTATCCCA
TTTTACCTTCCATCCCTTGCCCACAAAGACGCGACGCGTTTATGCGTGACGATGCATGCA
ACTATGTCATCCCCAACATCCCAAAAAGAGTGTGAGGTGAATTTTAATAATTTTAAGGAT
AATTTTAAAATAATATAAATGATTAATAAATTTAATATTATTAATTAAATTAACCAATTT
ACTTAAATGCTATAAATTAGTAAAAAAAATTTATAATCAGGAATGACCATAATAATGTCA
AACTTATAATTTATTATTATTATTATTATTATTATTATTATTATTATTATTATTATTAT

>A06.433 753332 length 3786 cvg_7.8_tip_1
TCTTAGAGGACTACCACTACTTGTATGTCTACATCTAAATTTCTCTTTAGATGTTTTTCT
GATAGCATAATTGTACTGTCTTGTATGTAAATTTTCTTTACAATTTGCATCTGTTTGATA
TGTTTTTTAATCAATGGCTAGTTAGGTACTGATAAAATATTTTGTTGACAGATCGACATG
GATTCGTATTTTCCGTGTGCAATACTTGTGATTATAGGCACACCATACTCTAGTGCTTTT
GGGAAGAGTGAATGTAATAATGTGAAAACAGCTGTTTTTCTGTCTCCTAAGTTTGAACTT
GGACCGGGATCGGTTGCAAATAAATATGATTATGCTATTGATTTTCCAAGAGGTCATATT
GCACTTAACAGTTTGAATGCCAAAGTAGTTGATGGAACAGGGAACCCTGTGCCTCTCCAT
GAAACTTATCTCCACCACTGGGTTATTGGAAGATACTATCAACCTAAATATGTGACGACA
CAACCACACACAAGCTGTGATGGCCATAGAATACTTCACAACTCTGACCATATATTTGTG
AGGAACAGTGGCATATGCCAGAGAGACACTCTTGGACAATACTATTGCCTTGGATCTGAA
ACACGAGGAACAGCTACACGGATGTTCCTGATCCTTTTGGAATTTGTAGGTGATCCTGCA
GAAATTCCAGAGGGATATGAGGAGAAGTGGATGGTTAATATCCATGCCATTGATACACGT
GGTGTAGTGGATAAAATGGGATTCACTGAGTGTAGGTGAGACCTTTATAATGTTACAAAG
GATGAATATGGGGAGCCTCTAAGACCAAACTATGAAGGAGGTTTGTTATGTTGCTATGAT
CAAACCCAGTGCAAGTTGAGGGAAGGCTTTGAGGGCCCAAAGAGGAGCCTCTACCTAAGA
TACACAGTGAAGTGGGTTGATTGGGACGAGTTCATTGTGTCTGTTAAGATTTATATACTT
GGAAAAAGGTGCCAACTTGTAAATTTAAGTATCAGTGACATCAAGTATATAAATCTTAAC
AGGCACTATAAACGTGTCCCAGTCAACCCACTTTACTCTGTATCTTAGGTAGAGGCTCAT
CTTTGGACCCTCAAAGCCTTCCCTCAACCTACACTGTGTTTGATCATAACAACAATGAAA
ACCTACTTTATAGTCTGAACTTAGAGGTTCCCCATATTCATTCTTTGTAACTTTGTACAG
GTCACACCTACACTCAGTGTTCCCCATCTTATCCACTACACCGCGTGTATCAATGGCGTG
GATATTAACCATCCACTTTCCTATACCCTTCAGGAATTTCTGCAGGATCACCTACAACTA
TCCCAAATGGATCAAGAACATGTGTAGCTGTTCCTCATGTTTCAGATCCAAGGCCAAAGT
ATTGTCCTAGAGTATGCATATGCCACTGTTCCTCACAACTATATGGTCAGAGTAGTGAAG
TATCCTATGGCCATCATAGCTTGTGTGTGCCTTCACATATTTAGGTTGATAGTATCTTCC
AACAACCCAATGGTGGAGAAAGTTTCATGCAGAGGCAAAGGATTCCCTGCTTCATCAACT
ACTTCGGCATTGAAACTCTTAACTGCAATATTACCTCTTGGAAAATCAATATCATAATCA
TATTTATTGCTAACCGATCCTGGTTCAAGTTCAAACTTGGGGGACAGAAAAATAGCTGTT
TTCACATTAGTTCCACTCTTCCCAAAAGCACCTGAGCAAGGTGTGCTTAATATCAGCACA
AGTATTGCCGAAGGAAAAAGCCAAGCTCGTGATACAAAATCCATGTTGATCTGTCAACAA
AATCTTTATCAGTATCTAACTAGTTATTGATTTTAAAAGATATTTCACAGACAAGACAGT
ACAAGGGAATTATGCAATCATAAGGGAAATCTAGGTGTACACAAACATGTGGTAAAATAA
CCACTACTAGAAAAATGTCTATTACATGGGGATTTTCATGTGGATTTTGCAAAAAATCCG
CAGGAAATACGAATTCGCAGATAAAACCTTCATGTATAATGAGTTTTTCTTAATTTTGTA
AGGCGTGAATCCACTCGTAACTGCGTTGCTCTCTCTTCTTATAGGTTCTCTTGACTATAT
TGGGTATTGGCCTAGTCTCCCGTATGTTTTTTGTCATCCCTTTCTGATTAATGTTATTTG
GTGTGACTTTGGTTAGCTAGCATGAGTGTGCCAAAATAATTGGAATGTTCTTGCTATCCA
GCTGATCCACAATAATTTATTAAAAAAAAAGAATTTATGCCAATTTTATGCTTCTAATTT
AATTTTCGGAAGCTTTTTTTTTTTATCAGCAAAACGATAATGAAAAGTCAAATTATGATA
TTAAGTACTCCATAGACTTAAGACCAAACAAAAACAATTAAGAAAAAGAAAAAAGATTGT
CTTACTGGCATTCTTCTTGGAGATAAAGTCAAAATTTGGTTTGAGCAATAAGTATGTACT
CTGCATTTGTTGTCCCATCATATTACAGGTGTCTCAAATCCCAATAAATATAAGTAAAAT
AGCCACGTTGCACTTTCCGAAGTGTGAGAGGCCTGAGCCTGAACTATTCTCTCTTGTGAG
GGTGTTTTGGCTATAAATATGTCCACTTTGGAGTGTTTAAAATAAAAGTTGTCTATAAAA
AAAATTTCTGCTTCCTAAATGTCAGTAACATATCATTGAAAATCATAAATTTACGTCGAC
TTCACTTTATATAATGTTAATTTAATTCTATAATTTTTGATAAATTTTAATCAAAATATG
TATTAGAAAAAATGTGTTGGTCATTAAATAAAGGATGAGAAATGATGCTTTTAGTTTTTA
ACAATTTTTTTTTAAAATTAGGGTATTTGATTTCTCGATGGAATATCAAAGTCTTTATAA
ACTTGTCGTAGTTAGATTAATTATGAGACTGCGATCCATGTTTAAGTTATATTTAAAACT
CTTCGTCTTTTTCCGATGATGAGTTATGCATGATTAGACTTAAATTTTTACTTACAAACT
TAACCTATATTATAAATTAAACTACACTTTTAATTTTCAACTAATTAAAAATAAAAATGG
TGAGTAGCAAACGTTTGTATATGTCTAAAATTGCTTTCAAACATCTTATCTCCCTCAACC
AAACTGTTGGGTATATATGTTAATGTTTTTTTCTTTTTCTGATCGGCCAGTATATGTTAA
TGTAAGACACATATCTAAATTTTGTGATCTTTTTGTGGCTGTGCAGTGGCAGGGGCAGAG
GGGTTTAAATGTCATTAGATTTCAGTGTTTTTTCTCTTTTGTGAAGCTTTCTGCAGTCAA
ATTATAATAATGTAACTAAGGGTGTATTTTGATTTTTGGTAAGAGCGTTTCAAAAATATG
TCTGAATATAAAATTAATTTAAGGTCATTTTCGTTACTTGTAAAAATATGTTTGAGAGTG
AAATTTTACTTAAAAATTCAGTTTTAGAAAAATAAGATTTAATAACCTCAGTTTCTAAAT
TGAAGTTTAATTCAAACTTAAGCTGCTTGCAAATTTCAATCCAAAGATGCACTAATTTTT
TTGACAGAAAAAAAAGTTCCAATAAATTGAGATGTAGCACTACCTTAGACAATTTGGCTA
TAATTATATATTTATGATATTTAATTAATTTACACCAAATATCAAAGCTTTGAAAGGAAT
GATATATGTAAGTGTATATGTAAATACTTGGTCAGTTTATTTAAATTTATTTTTTGAAAT
AAGTTTTTATTTTAATAAAATAAATAACTTTCTATTTTTCAATGTATTTTTTTAAACTGC
TTCTAT

>A06.507 753480 length 5041 cvg_7.0_tip_1
AGCAGAGGACAGTTAACAATATGAAGCATCTTAAGATGAGTCATTGTTGTCAGCCACTCG
GGAAGCATCTTAAGACTATGAAAATTTATAATTAACAATGTCTGCAAAGTGTCAGCGGCT
CCTAGAATCCATTGAGGCAATGTCTGTTGCCCAGGACAATGCTCAAGATGCAGGAATTTC
ATCCTCAATCTTTGGATTGCGCTTTCATAGTTCAACGACAGATTTAGCATCCCGCACTGT
CTTACCAACAGAGCCTCAAGTTTAGGAAGAATATGAAGAGGCAACGACTCTAGGCTCCCA
CATGATTGAACAAGCAAAACCTCAAGGGAAGGGAGTTGTGCACGTCTGAACAAAAACTTC
AAATTGTCACAATACTCAAAAGTCAAAGTGTGAACATTGCTTAAGCCTGCAAAATCTTCC
TCTGACAGAATAGATTGTTTTGTGGTTATATGCAAGTGTTGAAGGCTGATTAACATCCCT
AATCCTTTAGGCAATGTTTCAAGCTGCACGCATCCTCTAAGTGACAAAAATAGCAAATTT
TGGAGTTTGCATAGAGAATGAGGAAGTCTTTTTATTCTGCAATTATTTTCAAGCTTGAGA
GCGCGCAAAAGTTCCAACTTAGCAATTGAATTAGGTAGAGTCTCAAAAGAGGAATCACTT
AAATCTAGAAGCCGTAAATATTTGTATCTTGTTATCCATGCATCTAAGAGAGCTTCATTG
CCAACACCGATTCCATCAATGGGAAATAGTATAGTTCTCACACTTCTGGACCTGGGGAAC
AAAGCATGGCGAAGTGAATCATTTTCAACAACTGATAAATGCCTTACTTGCTCAGGTATA
TTGCGAGTACGTGAGTTTACCACTAGAAGATCCTCTTTTGAAATATACAGCGCAAGATCA
TGCACCAAATCATGTAGTTTGAAATAGTAAAAGTGGCCGAAGTCCTCAAAATCCTCCAGA
AATGATCTTGAGCGTAACTCATCAATATATTGTTTTGCAATATTCTCTACATGTCGACTT
CCAACTGGTGATCGAAGTAATCCAAGTGCCACCAAAAGACTTGAAATTTGATTACCAGCA
AAGCCAAAATCTTTAGGGAAAAGGGAAAAGTAAGCAAAACAGTGCTTCAAATAGGATGGC
ATTTGATCATAGCTCAACTTAAGAGCAGGTAAAATGTCATAATTTTTTTGTTTTAAGTTC
CATATCTCATGGTCTCTTACGAATTCCCACCCTTCTAAATCAAAATTTAAAAACAGAGAA
CTTCCTAAAGTCCGCACAGCTAATGGAACGCCTCGGCATTTTTTCACAATTTCTTTTCCC
ATCTCCACTAGATTTGGATACTTTCTTTCCTCACCTTCCTTAAATGCCCATTTGACAAAG
AGTGATAAACAATTCTCCATAGAAAGGCCTTCTAAAACATACGAGGGAACAGTGCCCATC
ATTGAAGCAATTGAGTTACTTCGAGTTGTTGCCAAGATTTTGCTTCCCATTCCACCAACT
TTTATTAAATCTTTCAACTCTATCCATTTTGGGCGGTCATCATTCCATATATCATCCAAC
ACTAGTAAATACTTCTGATCAGAAAGCACTTGTCTAAGACGACTTTGTAACTGCTCAATA
TCTAAGTTATTAATGTTTTCTTGGTGAACAAGAGCACTAGTTGGAGCTGAAGCAGAATTG
ATGATTTTAACAATTATCCGCCTAATGTCAAAGTCATCTTCAGAGACACACACCCACATC
TTCAATTGGAAAAGTTTATCCATCCTCTTATCATTGAACACCAACTTTGCAAGTGTGGTC
TTCCCCAAACCTCCAATACCCACTATGGGAATAACACACACACTTTTATTATCTCCATCA
CCACCAGAATGAGGTTGCGTTAAAAGATTGATAATTTCTTCCACATCATTCTCCCTTCCT
ATCACCCCAGAAGCATCAACATGTGAATAAGTCATTTCTCTCCTCTGCACAAGTCTGTGA
TCAACATCAATCCTCTCAAGACCAAACTTGTTCCCATCAGCTGCTATCTTGTTCAATCTA
TGCCTAACATGTTTGATTTGACGAGCCATCCTAAGACGGAAAACAAGAGAATTAGACCAA
GAAAAAAAGTGGCCTACCTTCACCCTGGTGCTGCCTGAAGCTTTGACAACTTGATTTCGC
AAAATTTGGCACTCAAATCCATCCAACACGTCTTCAGCATCTAAGCACATGTTTTGAATC
TGCCTCAGCCATTCCCGCAACCCGTGCTTCTGCTCCTTCTTCTCCTCAGCATCCAACAGC
ACACCTTTAACAATTGACAAGGTGTCTTTGATCCCTTGAAGATCCTCATACACATCATAT
GCTCCAGAAACTTCTTCATGAACATAAGAAGCCAGCTTCCCTAGCAGGGATTCAGCAATG
TCGAACACGAAAAATTCGGCCATATATGTTCTTCAGGAAAGCCAACGTAAACTAAACGAA
AGTAATCGTAAATTTGTTTACCGGGATTGACTTGAATCAGAAAACCACCCTAAATTAAAT
GGAAGTAACCGTACTTCACAAATGTTCGTATGGCTTGTGGAAAAGCATTGATGGACTAAT
AGTAGATTGGAATAAATTTATGGTGGGTAAATAATTAATTAAATTTTTATGGTAAAGGTA
AAATTATAAATACTTGTTTCTATTTTTTTTATGGTGTTAACATAATTTTATGAAGTAAAA
TTGATTATTGTTCCTGTGTTGTTTAAACACAAACTGATCATATTGGATAATAAGGATGAT
AATAAATTGAATCGTATAATTCAACTTGTTGAATTCATGAATTAGTTCAGTATATTTATA
TAGCTCATTAGATTTTTTATTAATATATGTAAGGTTTTTATTTATGCAAATTTTAGTTAT
AATTATGTTTTTTTGGAATCATATCTTGTGGTCCTAAAAATCTAATAGAATAAATTCAGT
TTTCCCTTTACAAAAATAGTCATTTTGTTTAAAATATACTAATAATTGAAAATTTAAAAT
GGATAGAATTTAAAAAATTTAATTGTTGATTTATGTGATTTGAACTAATGAGTTGATTAT
GAATTTAAACCTAATCGAATTCGAATAAAAAAATAAATATCATATCAAAGTCGAGTCAAA
CTTTTCTCATCTCTATATTTACTACACTATACTTGTTATAAGAAGCATTTGAAATAGTAA
TTAGATTCAATCTCCATGCGTCCTAATATTGATTGATCTCTAGTCTCATCCACTAGGACA
AAACCAAAACAAAAGGCAAACAAGAATATGAAAGCATTCCATGTATCAATAAGTTCTCAC
ATTTATTTTCAAATGTCAAACAAATCAGACCCTATAATGTTAAGAAATTTAAGTGTGGTT
TAAGCTTCAATCCATCCATAAGGCTTCCCTGGCATGCTGCCAACATATATATGTTCTACG
ATGACCTCTGATATTAGCCTCATGACTCCACCAAGAGATATGCACACAAATTTTTGACGC
AAGGCAACGGCAAAAGAAAATGCCAATGATGTTTTCCCAACACTTAGTGGTCCAAAAACG
CACAAGACCCCTTGCATATGGTGTAGGCAAAAGAAAGTAATACACTTCTTATCCTAAACA
CTTGATATTGCCAAACAATCAAATATATTTAATCTATATACATAGTTCGAAAAGAGCATG
ATGTTAGCTGAACAAAGCAGCACAAAATAGATTTGATGTTAAAGGCTAGCAGTCAAGCAC
ACAACAGAAAATCCAATAGTTATGCAGTGAAACAAACCTAGGAACTTTTTTATCAGATAA
CAAAATAAAATTATTTTACACTATTAATATATAATTTATTTTTTTCTCAGAATTAAGAAG
AGGAGAAGATGTTGTGGGGGTGAGATTTCAAACTCAAAGGATCAAGATTTGGCTCATAAC
AGCATAAAATAGTAAATAACAAAATTTTATGAGTCTTCTCTTCAGTTATATGATATTCAA
CCTTTTCACTTCTATCTGATGTGAGACTTATCTCATAATTATAATTCAACATGTTGCCTT
GGACAATGCTCAAGATGCAGGAATTTCATCCTCAATCTTTGAATTGCGCTTTCATAGTTC
AACGACAGATTTAGCATCTCGCACTGTCTTACCAACAAAGCCTCAAGTTTAGGAAGAATA
AAACATGTCCACGATCGTATCGCAAAGGCCGTGCGTTTAATTGTTTTAATTTTCACTTTG
TATATTCACATGTCCAGATTTAGTTTTGTTATGTTATGAGTAAATTTTATCACATTTAAT
TAATATCTTTAAAGAACTAATTTAATAACCCAAAATATGTAATAACATAACAAGCTTTTT
TTTTTACGTGTTGGAATCAAAGAAAATATTAGAAAATTTATAACAATTTAGATATGGTAT
TTAATCAATTGAGCTATATGCCTATATTCCTTGACTAACATAATACAGTATTGCATATCA
TCTTCAAATATCAATTAAATATTTACTTTGTTTATTAAAATAAAATATATAAAATCACAC
GTATATATATGGTAAAATGCACTTTTCGTTTCTTATTTTTTCAAATTTATGTTTTTAGTT
TCCTCATTTTTGAATTGAGATCATTTCATTTTTTACTTTTAAAAAATTTACAATTTTAGT
TTCTCACTTTTTAATTGAGATATTTTGTCTTTCACTTTTAAAAAATTTCCAATTTTATTC
CTTGTGGTCAATTTTAAATGTTGATCTATGTACTTTATAAATATTGACCAACAACTGTTT
GTTTATATTATACACATGAAATTTTTTTATAATTATTTAATTAATAATAAGCTTAATTTA
TTAAAAAATTAAAAAAGTAAATAATCAACAAGTTTAAAATTGACTAAGGGGATTAAAATT
ACAAAATTTTAAAAAATGAGAAATGAAATGTCTCAATTAAAAAATAAGGGACTAAAATCA
CAAATTTAGAAAAATAGGGGACAAAATTTACATTTTAATCATATATATATATATATATAT
GTATATATGTGTGCATAACTAATTCAAAGCAATTTAAATTTAAAAATGAAAAAATAATTA
A

>A07.5 1212803 length 2005 cvg_6.2_tip_1
CATTGTTTAATTGATGTTGTTTTCTAACAGGCACATGGCTACACCACTCAACTCCCCTCC
TCCTCCTCCTAAGTCAACAACATTTTAATCGTCTACGTCAAAGAAGAGAAGAAAAGCAAC
ACAGTTCAAATCATTGACTACTAGACTAGTTGGGGCGAAGAGACCAGTGGTTCATGTGGA
TCCTGCAACTGGGAAAGTCAGTGGTCCCCATGGAAAGAAATTAATAATGTATTTAGGGAT
TGTCTCTCGTGATAAGGTGGATGTTACATATGATAATTGGAAACAAATCCTTGTAGCTTA
AAAGGATTTGATCTGGGAGGATATTAAGGTATTTAATTAAATGTTGAATGTTGTTTTAAT
TGGTTGTACTAAAAATATTAAATTGTAATTGACTAACTATAAAATGTATTTATTGAATCA
TAGGATGAATTTGATATTCATGAAGCATCCAATTTGACGACGAAGAAAAAAAATACTTTA
GACCTTAGGAGAACAATGAAGGCAGTTTAAGTCAGATTTGACCTCCAAATGAGCTCTGGC
AGATGGCAAGGAGGGCGAGGATGATAAAGTATGTGAAACGTATGGCACAAGTAAGGAGAA
ATGGAACCGGTTTTGTCAGGGCTATAGAGACCCTTCATGGTAGGTTAGTTGATTTTCATT
GTTTTAAACTTTATATTTACGCATTATTGTCAAGCATATTAAGTTAGGCTAATGTGTAAT
TGTTACAGATGTTTGAAAGAAGTTGTAGGCCATTCAGAAACAAAACACTACCCCTCACGC
GTTATCTCATGGGGGTTATTATTATCTAGAAGAAAAGTTGATGGAGGACAAGAAAATGGA
AAGATTGGAGGAAGTAGCCCAATCCGGGGGAACTAAAACAATTGTTGATCCTCCATCCCC
CGTTAGACGACACGAGAAGTGGAAGCAAAGGAAATTGTAGATAGGATTGTAAGTGAGTCT
CATTTGTTAGTGGTCATTTTTTTATAATAATTGTTGGATGAGTAAACCAATTTTGTTTCA
TCTATTGACTGTAGGATTCCCTAGAAGAACAGGCCTCACAGGGAAGCTTTATCGCCCATG
GATGCCAAGATGTATTGATTGCTGCCATTGGGCGACCAGAACACCCTAGTCGTGTTTGTG
CTACTGGAGCCACTGTCACGATTAAACAATACTTTGGTCCTTCTGCTGCTCATGTCAACA
CAATGGAAAGTTGTGTCGATCCCTCGAGGCAGGACCCAGACACGAGTGACTTAGAGAAAT
GTGGGTTGTATGTCAATGAAAATCTTCCCCTCCCGATTGCCCTTGGAAGAGTTTATGAGG
GATCAACCACCATCCATAACACCCCTTTGGGCAATGATCAAGTCAAGGTCGATGTTGAGG
AAGTTTGAGATATTGATGCTCGTGTTCCTGTACCCACTCAAGAGGTTCAGTTAGTGGGAC
AGACACTTAACACTTTCCTTGCTTGGCCAACACATCTTGTAAAGCGTTTTTCAGAACAAA
TATTTCTTTTTTTTTTGTTTTTAAGAATTATTAAAGAATGATTTGTTACAAATAAAGTGT
TGATTGCCATTCACTTATGTTTATTAACCGTGTACGATAAACAGGGAGCTGAGGGACTGA
CAAAACCTATAGATAGGTTGGATCTTGATGTCGATCCCCTATACCTGATGACATTGACCA
TCCTGCAGCTTTTCTTCAAGGCTTTGCAGGTGTAGTGGGATGCTACCGTGTTTCGGGTGT
ATAATGATAACTTCCCCTTGTACATAAAGCATGAAGCTCTTTCTGAAATAGCACACGGTG
GTCAATGTCTCACCATCTCTGTTATACAATTGTGGATTCTGTAAGTCACTTTATATTATT
GTATATTAGTTAACTGATTGTTTTAAATTCATACATAATTTACTTTATTTTAACAACAAT
AGGCATATGACTGAGACAATTATGCGAGCGGGGAAGGCCTTTGTGTATGGATTCCTCAAG
CCATGTAACATCCTATTTTTCGTGA

>A07.7 1212807 length 2007 cvg_10.7_tip_0
GTTATCAAGTAATAATCCCCGGACGAAATTAGGGTATGACACAACTCTTAATGAGTTTCT
GGAGACCCTTGTGGTTTTGGAGCCAGGGGAGCAGTACTTCACATACTCCAGGGTTTGTCA
CACTCACCTAGATCCTCAGGAGCTAGCCGCCAGACTATGTATTCCAGGGCAGGGGTTTGT
ACTTAACGCTGAGGGAGCCCCCTAGAAGCTCTTGAGGAAGGATCTCACGATGTTGGCTCA
GACCTGGAGTGTCTTATCTTACTCCAACCTGGCCTCCACTTCTCATACGTCCGATTTGAA
TATGGACAAGGCGAGGTTGGTGTATGGAATCGTCATAAAGATGGACATGGACGTGAGCTC
GATCATCTCTGGTCAGATCTCACAGATGGCCCAATCCAACTCCTTTCGGCTCGGATTCCC
TACCTTGATCACTGCTTTATGCATTGCCAGAGGAGTTATCCCAGATTCACTGACTTTCGA
GTCCCTAAGCCCCGCCATTAACTTGGCATACATCAGGAAGAACTATTGGAACCCTAATGA
TCCGACGATCACCTTTCCGGGGACCCACAAGACCAAGGCTCGGGGACCTTCTGATGCTTC
CACCTCTACTCCTACTCCCACTCCAACACCAACATCTGCCCCTACACCAGCTCCAGCTTC
TCCAACTATCACAGCACCCTTCGGCCCCTCCACTTCGAGCACGGACATCATAGTGCCGAT
TTTGTATAGCCTCCACCATAACTTATGCCTGGTGATGCAGAGCATTCATGATATGGCTTA
GTGTCAGCCCATCATTAGCATAGAGGATTTTATGGCCCAGGTGGCCTGCCCAGGAGTCTA
GCCTACTCCTGTGGAGGGAAGTGAGGCTCCTACAGCCTAGGAGCCAGAGCCAGAGGTGAC
ATCGTAGGAGACGCCTGAGGACACGCCTTCTGCCACGCCCATAGAGGTCACCAAGGAGGG
AGATGGCACTGCTAATACAAACTATGTGGCAAACATCACCACAGCACAGAGCACCTGAGA
TCCCTGGCCTACTCCAGCATAGGACACACCCTTGCCAGCCTAGGATGCCCCCATATCACC
TCAGGATGACCCAGCATCGGCTTAGGAGGAGTGAAGACAAGATTTATTTATTTTCTACTA
TTTAGATACAGTTTTTTATTTTAGTTTTTAGTATTAGTTTATTTAATTACTTAGCATAAT
GTTACAACTTTTTGAACAGTTTATGATTTTTAAATTATGCACAGTGGTTTTGAAATATCA
TTTGGTTTAAATCTTTGGTGTTTGTTGATTGGTTTGAATTGGATTGATTGCGTGAATTAA
GTGAATTGTGATGTTAGATCACATGCCTTGAACAAGTATGCGGTAGTTAGAAGAGAAAGA
ACATGAAATTAGGGGCGTGAGTGAAAATGTCAGTTTGTTTGATAGGTAAATAGTGAAGGT
AATCATTGGCTATAACTTGATGAGATGTGTGAATCTAAATTGTGAGAGAACGACTAGCAT
CAAGTATCGATTTTTGCATGAATCTCTGAATACTGAATGAATGCATGATTTGGAAATGAT
GAAGGCCATTATTTATTGATTTAGCCACTTAGCCAAATAGCCTTACCTTGTTCATGAATG
ATTGAACCCTTGCACCCATTTTGAGCTGCATATGATTGAATGAGTTTGAACCTTAATCCT
GATTGAAATTATAATCTCCGTCTACCTTTCCTTAGGTTATAGGAGCACACTATGGTTCAA
GACAAATTTGTCCCAAATTTAGGGGAGAGTGTTTGGGATATTTTGACTGCAAGAAGGAAA
GCAACATCCACAGAAAACTATATAAAAGTAGCAATAATCATAAACTGCTAAAAAAAGAGA
GAGAAATAAAATTTTCAAGAATAAGTAAAGTTTTGTGTGTGCTATTGCTTGAGCTAAATG
TCTTTTATGTTGTGGCATATCAATAAAAGCTGGGAATTAAAGGAAGAGGTGATCTAAGGA
TGAATGCTCTCCTAGAACCTAAGTTTT

>A07.23 1212839 length 2035 cvg_7.5_tip_1
AGAATGGTCATCTACAATGGTAAGAAAGTAACGGTGACCATGCATGGAAAGCTTTGAACA
TGGTCCCCATATGTCTATATGCAGAGGATCAAAGCAACCTGATACACATGAATTACTAGA
AGGAAATGACAACTTTTTATGCTTTGCATAATGGCATGTATTACACATAAAATTCTTGTT
ATTTTGCAAGAAAGGGTAAGAGGACTGCATGCATTGTAATCGCTCAAAAGATCGATGCCC
CATGCGAAAATGCCAAAGGTCTATAGGAATGATGTTACATTTTGGATGAGTGATGGCAAA
TTGCATAATGTGTGTTGTTATATGGTTTGGTGTATGATGGTAGAGACCGTTTCTCACTTC
AACTATATCAATCCATGCCTGAGTGTTCATATCCTATAATATGCATGAAGTGGAGGAGAA
GATGAGTTTACAATTAGTAGAGGAGATGAGTTTGGATATTGAAATGAGGTTGAAAGCGAA
CGAAGGTATGTAAAGAACATTTGACAGAATTATTGAAGCTGAAAGAAATACATTGCCTAA
ATGGGTAGCAGAGACATGATGACCATTTGGTAATTTAACCATAATGGGAGGTTTGATTTG
ATTATAAGAATGAAAATGGGTTAGATAGCAAGATACATGATCAGTTGCTCCGGAGTCCAA
TATCCAAGAAGTGGGTGTGTGCGTGTGATTTACAGAAGGCAAGGATTTACCCGTGATTGC
TGCTGAATCAGTAGAGCATGAAGAAACAGAAGCAACTTGTTTGACATTAAATGAAGTAGA
CGCTGAGTTCCCATGAGATGATTGCTGGATTAAAGCAAGCAATGCCTTGTATTGCTCGGG
TGAAAAACGAACTTCTTGTGACTCGTGATGCTGTGTTTGGTCATCTATGACTTTGTCATC
CACTGTCACTATGCTGTTTGCAGTGTTCCTTACATTGGAAAATCTATAGCCTGGGGGAAA
TCCATGCTTTTTATAACATACATCAACAGTGTGTCCACTTTTCCCACTGTGAGTGCATGT
CTTTCCACTTCTAATACTACTTCCTTTGCTTCTTCCATCATAATTGGAAGGAAGACCGTG
CTTCTTGTAACACACGTTCTCCGTATGCCCAGTTCGTCCACATAAATCACAAGTGGATTT
TACGGCATTGATCAAGCTTCCCTTTGGTTCAAGATTGATACCTGTCATTAGATTATTTCC
TAATAACTGCCATTCTTGTTGTGCTACATATGAGAAAATTTTCGATATCGTAGACAATGG
ATCCATGAGCAGAATATGTGATCGAACATTGCTATATTGTTCATTTAAACCACGTAGAAA
TTGTATGGCTCTATCCTCGAGTTTTCTTTGTGCAATGATAGTAAGAGCAGAACAAGTGCA
TTGCACAGTGCAAGAACAAATAGGATCGGGTCTAAAATTCTCTATTTCATCCCATACAAT
GCGTAATTTGGTGAAGTATTCGGTAATGGAAAGGTCACCTTGTTTCATTGATGATGCTTC
TTGTTGAAGTCAGAGATTCGAAGGAGATCACCTTGCAAGTATCGGGATTTCAGATCGCCC
CATATTTCTTCCGCTTTGTCCATCCATAGAATACTTTGTCTAATGGATGTGGAAACCGAA
TGCACAATCCATGATACGACCATGTTGTTGCAATGACGCCATGCACCATGCATTCGATCT
GTTTTTGGTGGTTCGGGTACGCTTCCATCTACGAATTCCACCTTATTTTTGGCACTCAAT
GCTGTCATCATCGATCTGCTCCATGAATGATAGTTAGAAGAATCTAGAACTAGAGATACA
AGAGCCACTGCTGGGTTCTTGCTCGGATGGAGGTAGAGACAACTATCCATGCTAGGTATT
TGTTCTACTCTCTCACTCATGATTGATAAAGGTCGAGTGCGCAGTAGAACTCTTCAAAGG
AAGAGCTCTGATACCATATCAAAAGAAAATGAAACCATAGGAAGTGAAAAGATGCAACAG
CAAGAGAACCAAAACAGCTTAACTTTATTGATGGAAGTGAAATGATATTTATACA

>A07.30 1212853 length 2043 cvg_17.6_tip_0
ATTGAGAGTTTCAATTTAGGTGATATTGACAAATACAATGATATTTATTTTTATAGTTAC
ATTTTTTTGAAGGGCAGAAATTGTAGTGAAAGCGATAATTCTAGTACTAGTATAATAACT
AGTACGAATGATACAAATGATAGTGATTCCACTATAGGAGAAAGTTCTAATAATCTCGAT
GAAAGTCAAAAATATAAGCATTTGTGGCTTGAATGCGAAAATTGTTATGGATTAAATTAT
AAAAAATTTTTTAAATCAAAAATGAATATTTGTGAATACTGTGGATATCATTTGAAAATG
GGCAGTTCAGATAGAATCGAACTTTCGATTGATTCGGGTACTTGGAATCCTATGGATGAA
GACATGGTTTCTCTGGATCCTATTGAATTTCATTCCGAAGAGGAACCTTATAAAGATCGT
ATTGATTCTTATCAAAGAAAAACGGGATTAACTGAGGCTGTTCAAACAGGTACTGGTCAA
CTAAATGGTATTCCTGTAGCTATTGGAATTATGGATTTTCAGTTTATGGGGGGCAGTATG
GGATCCGCAGTAGGTGAGAAAATCACCCGTTTGGTAGAATATGCTACTAATCAACTTTTA
CCTCTTATTCTGGTATGTGCGTCCGGAGGAGCGCGTATGCAAGAAGGAAGTTTGAGCTTG
ATCCAAATGGCTAAAATCTCTTCTGCTTTATATGATTATCAAAAAAATAAAAAGTTATTC
TATGTATCCATACTTACATCTCCCACTACTGGGGGGGTAACTGCTAGTTTTGGCATGTTG
GGGGATATCATTATTGCCGAACCAAATGCTTATATTGCATTTGCTGGTAAAAGAGTAATT
GAACAAACATTGAATAAGGCAGTACCTGAAGGTTCACAAGCAGCTGAATATTTATTCCAT
AAGGGCTTATTTGATTCAATCGTACCGCGTAATCTTTTAAAGGGCGTTCTGAGTGAGTTA
TTTCAATTCCATAATTTCTTTTCTTTGACTAAAAATGATAAGGCATAGCCATAAATTCTT
TGAATAAGAAAAGGGTATATTATATTATGATATATATTGGCTTAGCTATAATCACTAGAA
TTATTATATACTAAGTATAAATATATAGAAATTCTAGTGATTATAGACTATCTTTATATA
ATAATATAAATAAGAATAAAAAAATAAAAAAAAAAAAAGAATCTATATAAATATAAAAAT
AATATATATAAGGTACAAATAGTAAATCGAGGTACCCATTTTATGATAAACTTTCCTTCC
ATTTTTGTTCCTCTAGTAGGCCTAGTATTTCCGGCAATTGCAATGGCTTCTTTATTTCTT
CATGTTCAAAAAAACAAGATTTTTTAGATACAGAAAACAAAGTAAAATTCTGGGGTTTTT
TATTCCCCAATTATAATACTAAATTCAAAAAAAGGAGAGTAATGAGTATAATCTTTCGCT
CAGACGATGTACTGATATATTCTATGGCGGAGGTTCGAAGAACAAGCAATTTATTTTGGG
CCGTTTTCACTTTGTTAGGTTCATTGGGGTTATTGTTCGTTGCAATTTCCAGTTATCTTG
GTATGGATTTGTTCTTTATTTCTGAGAAAATTAGTGATTTTTCTTTTATTCCGGACTTTA
TTTATTTTCCATTTATTCCACAAGGGGCCACGATGGCTTTTTATGGAATCGCGGGTCTCT
TTAGTAGTTTTTATTTTGGGTCGATTATTTTTTGGGATATAGGTGGTGGTTTTGATATCT
TCAATAAAAAAGGGAAAAAGGTACGTTTTGTTCGTTGGGGATTTCCTGGAAAAAATCGTC
GTATTATTCTCGAAATACCTATGAACGAGCTTCACTCCATCAGAATAATAACAGAAGTTA
AAGAAGAGGGTATTTTTACTCGTACCAGTACTTTTGAGAGTATCGTTTATCTGGAAACCA
TAGAACAGGGGTTTATTCCCTTGACTCGTATTGAAGATAATTTGAATGGGACACAAATTG
CACATAAAGCTGGCGAATTATCTGTATTTTTGGGTGTACCACTTTTTTACTGATGAGAAT
TGA

>A07.49 1212891 length 2095 cvg_11.4_tip_0
CTTTTTCAAATCCTGCGGCAGCTGCGCGAGCTCTTCCCGCGTGCCATAAATGGCCTACAA
ATAGGAAGAATCCTAGAACAAAATGAGAAGTAGCTAACCAACTTCTAGGAGAAACATAAT
TGACTGCATTAATCTCTGTAGCTACGCCACCCACGGAATTTAAGGAACCTAAAGGAGCAT
GAGTCATATATTCCGCAGAACGGCGTTCTTGCCAAGGCTGTATATCTTTTTTCAGTCTAC
TCAAGTCTAAACCATTCGGACCCCTTAGAGGTTCTAACCAAGGAGCACGCAAATCCCAAA
AACGCATAGTTTCTCCCCCAAAAATAACTTCTCCTGTCGGGGAACGCATTAGATATTTAC
CTAAACCTGTAGGTCCTTGAGCAGATCCTACATTAGCCCCAAGACGTTGGTCTCTAACTA
GAAAAGTAAATGCTTGAGCTTGAGAAGCTTCTGGCCCAGTGGGCCCGTAAAACTCACTAG
GATAAGCGGTATTATTAAACCAGACAAAGCAACAAGCAATAAAACCAAAAACAGATAAAG
CACCTAAACTATAAGATAAGTAAGCTTCTCCAGACCATACAAGTGCACGCCGAGCCCATG
CAAAAGGTTTGGTTAAGATATGCCAGATTCCACCAAGTATACAAATGGAACCCAACCATA
CATGCCCCCCAATTATATCTTCCAAATCGTCCACACTAACAATCCACCCTTCTCCCCCAA
AAGGTGATTTTAATAAATATCCAAATATAATACTTGGACTAAGGGTCAAATTGGTTATTT
TTCTTACATCTCCGCCCCCCGGAGCCCACGTATCATATATACCTCCAAAATAAAGAGCCT
TGAATACTAGAAGAAACGCACCTATACCTAACAAGATTAAGTGAATACCCAAAATTGTAG
TCATTTTATTTCTATCTTTCCATACATAACCGAAGAATGGAAAAGATTCTTCAAGAGTCT
CAGGTCCCAAAAGTGCATGATAAATACCGCCAAAGCCCAATACTGCAGAGGAAATTAAGT
GAAGTACTCCAGACACAAAGTATGGAAAGGTGTCTATAACTTCCCCCCCAGGACCTACCC
CCCAACCTAGAGTAGCTAGATGGGGAAGTAAAATTAAACCTTGTTCATACATGGGCTTCT
CGGGTACGAAATGAGCCACTTCAAAAAGGTTCATTGCTCCGGCCCAGAATACTATTAATC
CAGCATGGGCTACATGGGCTCCTAGTAGTTTGCCGGATAAATTGATAAGTCGGGCATTCC
CGGCCCACCAAGCGAAACCGGTAGTTTCCTGGTCACGACCAGTTAAAGCTAAAGTTCCAT
TAAAGAGCGTTTCCACGTGGTAGAACCTCCTCAGGGAATATAAGGTTTTCATGAGGCTGA
TCTTGAGCCGCCATCCACGCACGAATACCTTCGTTTAAGAGAATATTTTTGGTGTAGAAA
GTCTCAAATTCAGGATCTTCCGCTGCGCGGATTTCTTGAGAAACGAAGTCATAGGCACGT
AGGTTCAGGGCCAAACCGACTACCCCAAGAGCACTCATCCATAAACCAGTTACTGGTACA
AATAACATAAAGAAATGTAACCAACGTTTATTGGAAAAAGCAACCCCAAAGATTTGGGAC
CAAAAGCGATTAGCAGTAACCATTGAATAAGTTTCTTCAGCTTGGGTTGGGTTAAAAGCA
CGGAATGTATTTGCGCCATCACCATCTTCAAATAAAGTATTTTCTACGGTGGCACCATGA
ATAGCGCATAGTAGTGCCGCGCCCAATACACCAGCAACTCCCATCATATGAAATGGGTTT
AATGTCCAATTATGAAACCCTTGGAAAAAGAGGATGAATCGAAATATAGCTGCTACACCA
AAACTAGGAGCAAAGAACCAACCAGACTGACCCAGTGGATAAATAAGGAATACAGAAACA
AAAACAGCAATTGGACCAGAGAATGCGATTGCATTATAAGGCCGCAATTGAACAGATCGA
GCAAGTTCAAATTGACGTAACATGAAACCTATTAATGCGAAAGCGCCGTGGAGAGCAACA
AAAGTCCACAGACCACCTAATTGACACCAACGGGTAAAATCTCCCTGTGCTTCAG

>A07.71 1212935 length 2135 cvg_7.8_tip_1
TATATAATGCTGATGAATTAATTTGTTGTTTATTTTAAATATTGTTATTTATTTTTATTA
TTAAAAATGGTCTACGTGTCATATCAAAACATCTTTAATGCATGTATTTTATGAATTGTT
TAAAATTAAACAACGTCGCTCATCAAATTTTTAGCATTATATCAAATAACTTGAAAGTAT
GCTGTTTAAATGAGTTATTTATATAAATAATTGGTATTTAATTTCTTCTTATCAATTAAA
GAAATATTTTTAATTATAAAATTTAATGTGACTCAAGTTAAGCACTTACTTAAGTAATTT
TAACATTAAAATAAATTTTCGTGTAAAATCTTTAAATTTATATGATAAGACTCACAAATT
TTAAATAAATAACTCATTTAAGTAATTATGTATTGTTGATACTCTTAGGTTACTTAAAAT
TATATTTGGATTGCTTTGGTTAACTAGTGTTGCATATGAATAAAAATATATTTTCTTACC
GTGTATGAATCATTTAAGAATTATTTAAAACTATATCGACGGAACAAATTATATATAAGT
TGTTTAATTATGATGTAATATTTTAGAAACCAATTAACATAAGAAAAAACTTAAAATAAA
TTGATTATTTTTTTTTCCTTGAAGATGCTCTAGGAGACAAATTTTACCCCTATTTTTTTT
AATTTTACTCTTAATTTCTATGCTTTGTGTTAGTTCTCTATTAAACAATTAACGAACAAA
CAATAAAAGATAAAATTTAAAAGTTTTTTAATATTTTGAAATAAAGTGAGACAAATTAAT
TTATTAGAGTAAAATTAGTCAAAAAATAAAAAGTCTATAGTAAACAAATTTAATTAAGCC
TATTATATATCCCTTCAACATCATGAATTTATCAAAAAAAGGTAACCACATGGATCAGTG
TGAATACAAAGTTAGAAGAGCTTTGGAGGACTTCTCTATTTTAAAAAAAAAAGTCCTAGA
AATGCTTACTATCACATGACATGCAATTGAGTATCATTAATTTTTCTAGTGAATTGAAAA
ACTTAAAACATGTCATGCAGAAATTGGAAAAGACAACACTTGTTAGTTCTAGATTACCAA
ATAATTTTTTTCCTAAATTACATTATTATCAAACGTTTAACTCTTCCTTTCCTTATAAAT
TGGTAATATCTAAATATGGGAAAGGATTTATCCATAGTTTTCTTTCATCATTCACCTTTC
CTTCCCCTTGGATTCCTTATGCACCAAAGTGAAAGCTTCTAAGCTACTGAAAATGTAAAA
CAAAAATTGTTTTTAAGAACATTGTATTTACAAAGATATTCACATACTTCTATGATCTAG
TATCTAGGAGATCAAGTTCAAAGCACAATCTACAGAAACTTTCTTCATGTCATTTAAATT
ACAAGCATTTTTTGACAGCTAATTACACTTGTCCTGGAGAAGAAATGAAACTTTTTAACT
TCTGTCATTGTTCTGGCCAAAGAATTATAAAAGAGTAGCTTCCCAGACTCAGCATAATGA
TTAAGGCTTTGTTAGGTTTGACGTTGAATCAAATTCAAAATCAGTCTCATAGAAATCACG
TTCAACATGCTTTGGAACACGTGATTCAGGTAAAACAAACACACACTAAGTACTTGAACT
AGAGGACCGAAATGGCCACAAATATGATAGCAGATTTCTCCTTCCATTGTTCATCTGTGT
ATTCTCCCTTCCCCTAGAGATATCATTGTCACTACCACTGTCATTACCATTTCTACCTCC
CCAAATACGTCTACCTCGAGAACTAGTATGTTCTTTCGGTGGCAGCTCAACACGACACAC
AGGACACGAGTTATGAAGAACTAACCATGGAACAATACAATCTGAGTGGTAAATGTGGTT
ACATGGCATCTTCCTTGCCTTGGAACCAAGTTCAAATCGTTCCTTACAAACTGGACAGTG
TGAATCAGACTCAAGGTGCTCATGTGTGATCTTGATAGTTGGCATTGCATCAATCGAAGA
GCGCAATGCAGGCGGTGGACCAAGCCGGTCATTCGAAATGTGTTGTTCAATGAGTCCTTC
TAGTCTAGGACCAAGAAAGTAGTCACCAAAATCAACACCCCTAGGACCCCCTCTTGAGCT
CCCATTAGAATTGGTGAACCCTGGTGCTTGACCAT

>A07.102 1212997 length 2215 cvg_6.6_tip_1
GAATAGGAACAAGAGAGTTACACCTAGGACACTTAGGGTTGTTCTTCATGATCATTACAT
ATGATAAGCAACCAGGGCACCCTGCAGCCATAGGTGATGATGAAACATTCAGCCTCTCTT
CACATTCATCTTCTTGAATTGTGGTTTCCCTAATCGACGACGACGAGGAGGAATACGAAG
GCGACGACACCGAGAGAGGTGACTTCAAGAATGAGGTTCTTTTCCTGACAATAGGCTCTT
TCTCTGCCCTTTCTAGTGCTGACTTGACCTTGTCAAGGGTGCACACACTCTGGTAGTTGT
TGCTTGAGGGGAGTGTGGATGAGACCAATTTAAGGTCCAAACTTGTTTCATCAAAGAGGT
TCAATAGCACATTGGAGGGGGATGATGATGGGAAGTTTAGGTCTTGGAGTTTTGGCCCTG
CTGGCTTTGCATTCAGCTTGTTGTGTTCAGAGATTGGTGGAAAGCCTATTGTGGTGTTGC
ACTTTTGGAGATAGACTTTTCCTGACTGAAAACAATAAACAAAGTTCAACCACAAAATCA
TCACAAGACATCCATGATAATTAAATAATTTGTAAAATATGTTTTAAGTTTTTCAGTTTA
AAACTCCAACTTTTCATAATTGGTAAATACAGTCTTTTTATAAAACTTAGAATATCAGAC
TATATCATCGGCTGGAACTGAATTACCTCCTTTAAGTATCAGGGATACCAGAGTACTACC
AATTATCACTAAAAACCAATTTTAATTAAAACCAAGGAAAGTAAGACACATTTTACCCAT
GAGAAAATTATTCTTGTTATGATCTCAATAACTATTAAACATGGGGATTTGTAAAACCAA
TTATGAGATCAATAAGTAACAAAATTCACACAGATGAATGAATTAATACAGTATAAAACA
AAACAGGTTAATTGAGAGTGATACAAAAGAATAAAATTGGTTATGAAAGGCATCAATCGA
TTGAGAGAAACTCAGAAATAACATCATAGGCTCCATATTTGATAAAGCTTGGATAACAGA
AATCGGAATCCTATAAACTCTGCTTTATGAGAAATAAATACAAAGGTACAAAGGAACGAA
AATTGAGTAATTGCAGGCCTTCTTTTACATTAAAAGGCAAAAGTTTTAACAATACCACAA
AAGAGAAAAAACACCAACAATCACCGATCAAAAAACTTGAATTTTAACCCTTTTTTTTAA
AAAAAAATAATAATAATTCTCTTTATTCTCCGCTTTCCCAAAAGGCAAAAGCAAATCGCA
AAAGTCCCAAATCGGGCACCCCAATGAACGCACGCATAAATCTTATTCATTTATAAATAA
TCAAAATCATAAACAAAGAATTAAAAACAAAACAACCCGTAAAAAAGTTATTATAACACA
AACCTCAACGGCAAACAAAACAAAAAAACTGAAAAATTAAAAACAAAAGAAACACTACAA
AATACAATGATTCGATTCCATTGTTGGTTTTTCATTTTTAAAAAATAACAATTTCCATTT
CCCAGGAATCATATGATGACTTTTCCTTTGCGGGACAAAAAAAAACCATTTTTTTTGTTT
GTCCAGGGAAACAAAACAGAAAATACCCAGAAAGAAAAGAAAAAAGAAATTTGAACAAAC
CTGAAGGTCGAGTCTCTTCTCCCAGCCACTAGGAACCTGCAAATCGAGGTCCAATTCCTG
TGATTCAATCGAGGACCCACCGAGCAAGTCCCGAGTAATGAGAGCCGTTGATTTCTCACC
GTGTGACTCATTCCCCACAGTCCGATGCTGCTCCTCCTTGTAGCCGCCACCCATCACCCT
AATCAGAGAGCTTACCTCTGTAGCCATTGCTGTGCACGTTCTCACAGAGGATTTTAGAGA
GAGAAAAATAAGATAGATAGATAGAGAGAGAGAGAGAGAAAGAGATGAAACCAAACGAGT
GTGTTTCTTCATGTGTGTGACTGTTAGAGATTTATATATGCCAATAAAGATAGATATGAT
GGTACGTTACAGTAAAATTAAAAGACTTTGAAATAAATAAATAATATAGAAAGATATGGC
ATTGAATTTAATTAAATTTCATTAAATTCGGTTTTCTGGTTTTGTTACAAGTTGTATCGT
GGTTTTGAATTTCGAAAAAAAAATTAATTTGATTAAATTTCTGATTAATTGTTTCATTTA
ATGTGGAGGAGGGGTATTAATTAATGGGGGGTAGTGGAGAGGAGTGGGAAGAGAA

>A07.120 1213033 length 2278 cvg_7.7_tip_1
CTAGGATTCGCTCCAATAGGAACACCTAGGTAGGTAAAAGGAAAGGACAACAAGCTACAG
TTGAGGTAATTAGCTGCCTCAGTCTTCCATTGGTCCAACACACCGAACGCCCCAAAGCTA
CTTTTAGCATAGTTAATTTTGAGGCCTGACACGAGTTCGAAAGCCCTCAGAATTGCCTTG
ATTGCTTTGACGTTCTGCATAGTAGCCTCACCAAAGAAAATAGTGTCGTCTGCGTATTGT
AGGAGAGTAACTTCCACTTGATTCATGCCCACTAGAAACCCCCTATATAAGCCCTTGTGG
ATAGCTTGTGACATCAAACCACTTAGAGCTTCAGCAATGATATTAAAGAGGAGTGGTGCT
AAGGGATCCCCTTGTCTTAGTCCTCGTTGAGGGAAGAACTCTTTGGTTGGGCTACCATTT
ACAAGGACCGAGACAGATGAGGACTTTAGACACCCCTCTATCCAAAGGATCCATTTGGAA
CAAAAGCCCATGCGCCGGAGCATATATAGCAAGAAATCCCAAGACACTGAATCGTATGCC
TTCTCATAATCCACTTTGAACACAATGCATGACTTGTTTTCCTTGTTTGCTTCATCAACC
ACCTCGTTTGCGGTTACCACACTGTGCAACATGTGTCTTCCCTCGATAAATGCTGATTGG
CTTTCATCAATAAGATTATGCAAAACCTTTTTCAGTCTGTTAGCAAGAATCTTAGCCACT
ATTTTATACATTCAACCAATCAGTGAGATGGGCCTATAGTCCTTCAGCACGAGTGGTTCC
GCCACTTTAGGGATGAGAGCAATGAAGGATGCATTAGAGCCCTTTGGAAAGATCCCATTT
ACATGAAATTCATCCAAGAAACGGAGGAAATCAGGTTGAAAGACATGCCAAAATTGCTTG
ATAAATTTGAAATTCAATCCATCTGGGCCAGGGCTTTTCTCACTCCCACAACTCCAAACT
GCCCTTTTGACCTCATCCACCTGAAATCGATCCACAAGCATTTCATTTTGGTAGCTGTGT
ATGGTCTTGAAGGTAATCCCATCCAATCTCGGTCTTGCAGGGTCAGGCTCTTGAAAATGC
TTCAAGAAAAACTCCCTAACTGCCTCTTTAACTACTATTGGCTCCTCAGTCCATGACCCA
TTTATCATCATTCCCTTCAAGCAATTTTTCCTGCGGCTCGAGTTAATCAACAAGTGAAAG
TAGCGGGAATTACAGTCCCCCTCTCTAATCCACCTAGACCTCGCTTTTTGTCTCAATAGG
GATTCGTGCGATTGGGCTGCCACCCATAGCTCTTCCTGAAGCTTCTTTCTAGATGCTACT
TCATGAGGCTCTAGAGGTCTATCAATAGTGTCCTCTTCCAATTTGTTAAGGTCTTCCTCT
ATCTTCTTGTACTTTTTGAGTGTGTCCCCAAAATGGTCACGATTCCAATTCTTGATGTCA
GCTTTGAGTCTTTTGATTTTCTCCTTTAGTATAAAACCTCCCCAGCCGCTTTGCTGATTG
GAAGACCAGCTTTGGTGAACAGTCGTCTTGAAGGATGAATTTGTGAGCCAGCAGTCAAGG
ATCCGAAAAGGTTTAGGTCCCCAATCGACGCATTTAGATCTGAGTAATACGGGACAATGA
TCAGAAAAGTTTCTGTGTAGTGTGTATTGGGCAGTCCCCGGCCATTTAGAGAACCATTCA
GGAGAAAGCAAGAATCTGTCAAGCTTGGTTTTGGCTGTACCGTTTGGCCTGAACCATGTA
AACTTTCTGCCTACCCACGGTGCTTCCTCTACCTCCATCTCCGCGATCCATTCATTAAAC
TCCCTAGATGAACCGTCTTCCGCAACTCTGTGACATGCACCCAATCTCTCTGATGGCTGC
CTGATACTGTTAAAATCACCTACTATACACCAAAGTCCCCCAGAGGTGGGATTTTTCAGC
TGTTTGATACTGTCCCACAGCACCCTTTTATTGTGAATATCACAAGGCGAGTAAATATTA
ACAATGTGAACTCGCAGAGCCTCTTGAATCCACCTTCCTGTCAGCAATATGAATCCACTC
CCAATGACCTTGCTTTCTAGCACAAAGGATTTCGCACTCCAGATACATAAGATGCCACCT
GCTGAATTCAATGAGGGCTGTGCTTCCCAGCAGACATCATTCTCCCCCCATAGAGCTTGA
CAAGTAGACCTGTCAATTGTCTCCTTTTTTGTTTCCTGGATACACAGCATATCAATGTGT
TGTGTGTGGACCATCCTTCTAATTGCTGGCCACTTGACCCCCTTCCCTAACCCTCTTA

>A07.134 1213061 length 2307 cvg_7.1_tip_1
ACTAGAAGTTGTATAAAAAATTTAGGGTAAAATATGTATGGGATTCCTGTAAAATTTTAA
AAATATTAATTTGATTCTCATAATTTTTTTTTGTATTAATTTGATTCCTATAAAAATAAA
ACATATTTTGTATGATACTCAATAATAATTTGTTAGACTATTTTCATATATGACTAACAA
AATCATTTTTTCTATACCTTTTCAAAAACATTCAAAAGATATCGGATCCCATTTTTGTTT
CATATTTTCTCCTAATCTCATAATAAAGTGCAACAAAATTACTTAAAAAGTGACGAAAAA
TTACAAGTTTGAGGTTTTTGGCCACAAAAAATATTTAATTCATTTGGGGGATTTTAACTA
CTACAAATTATTTTATTCATTTGTAATCAAATTATACGTGTAAGTCTATTAATTACGTCA
AAATACAATTTAACGGAGTTATCACTAAAAATGATAAAAATAAATAAATTTATAAAGACT
AAATTAATAAAAAAAAATTGAAAATCAAATTAATATTTTTTAAATTTTAACGAGACTCCA
AATGTATTTTACACTTTTTTTTTATCTGTATGTAAGATTATATGAGTGAGATTTAAGATA
CTCTTCATTTGACAAGCAAATTTAAGATACTTATTCCTTGTTAATTTAACTAATCAATCA
TTTTTATTTTTATCAACTAATCAATCATAATTGAACTTAGTCAAACTTGAAGTAAATTTT
AGTCAAGTTAAACTCAGTTAAAATTGAGGGAATTAATTTTGATTATTTTTTAAAAATTAC
ATACCACGCGTATATGCCCTTTGTAATGATAACAAAATATTTTTAAAAAGACTGTAATTA
TAGTGATCGATATAAAAGGAAAAAAAAAGGACAAACTTTTAGAGAGAAAAAAGGTTAACT
TAAAGGGGAACCAAACACGCCACACGCACCATACTTTTTTTTTTTTCATGTTTCAAAATA
TTCCTATAAGCTATAACTTCTAAAATTATAGGAATGCGAATTTGATTCATTAAGAGCTCA
AGATTACTTTAGAAAATAAAATAAAAATTATAACTATTAATTAAAAGGTCTTGTTAATTA
ATATCTTAAGAATATTAGTTAATAAATTAAAAAGAAAAAATATTTATTATAAAAATCATA
GAAAAACGTAAAAATATTTTGAACAGCATAATTTTCCACATTGTAATAAATAAATTCCTT
TTAATTCTTTAACTACATCATTAAGACATTAATTAGCATTTACTTTAATTAAAGAACCAG
ACTCTCACTGTAAATGGGATAAATTTATAGCATCACAGATTGTGAGATAGAAACTATTTC
TTTTTTAAGGAATGAAATAGAAACTATTATTGACCCGTAATCATTAACATATACAGTGAT
CTTTTTTATTTATATCATTATAATACTAATAATAAACAATAAAATTTATAAATGAACTAA
TAATAGAATAAGATTAATTTTGTGAAATTGTTATTTTTTTTATCTATTTATGATTTTTTT
TTTATTTATGTAAAACAAACTAAGACATCAATTATTTTAAAATGAAAAAATAATTCAAAT
TTTAAACCTTACAACTCTCGAAACTATTTCAATTTCTTTCCATTCCCATTAACCAAACTT
TTTTTCAAGAGTTTGGCCGGAAATGAAAGGCTTGAGCCTTCTGCAATTAAAAAACAAGAA
TCTACTTTACCCAAATATTAGGAAGGCTTGAGCAGGTTGGCTCTTTTCTTTACTCAGGGT
CTCTATTATAAAAGCACAAATGCCCCTGAATTGCAACAGTGTGGTGCTGTTTCCACACAC
ACAAATGCTTTCTATGTGTTTCAGGTTCTCCAAGAACTCTCTCCCTATGTGAACTCATTT
CACTACAAACCAAGCAATCTTAGAAGCCACAGAAGGAGTTGAGAATGTTCACATCATTGA
TTTTGACATCATGGAGGGGATTCAGTGGCCACCCTTGATGGTTGACCTTGCAATGAAGAA
AAGTGCTACTCCCCTGAGAGTAACAGCCATCACAGTGGACCTGAGAGGTGCTGAGTCTGC
TCAACAAGCAGGAAGAAGGCTCAAAGAGTTAGCAGCTTCTATCAACTTTCAATTCATGTT
TCACCAGTTAATGATGGAAAGGGGAGAAGATTTTCAAGGAATTGAACTTGGTCAAACACT
TATAATCAGCTGCATGATACACCAGTGGATGCCTAATAGGAGCTTCTCATTGGTCAATTT
TCTTGGATGGTGTGACAAAATTGTCCCCAAGGCTTGTTGTTTTAGTGGAAGAAGAACTAT
TTAATTTTTCTAGGCTCAAGTCCATGT

>A07.144 1213081 length 2334 cvg_8.3_tip_1
CAATTCCATATCATTGTGAAACATCCCAAATGACTCTATTTACTACAAAGAATGGAATGC
TGAATCAACAGATTCCCTGACCTGTGCTTCATAATCATTTTTCAAATTAAGTTTCATTGT
AGTAGTGTAATCTATTGACCCCATGTCTTAGTCAGATGATAGTGGAGTTTTATTGGAGTA
GTCTTGGTTTGTTGAAAGTGGAAAAACATGAAAAATAAACAAATGTACACTGTTAGCAAT
TAATCTACGGTCAAAACTTACATGTAATTCTTTATGTGGTTTTGGTGTTGTTCTATCTCT
AATACCTCAGGAACCTATACTAACCTTTTAAGTAAACACTTATTATGCGGGTTATGGAGT
ACAACACTAAAAACACCCAAGAAACTACGTCTATAGATTGTGCTTTATCATTATTATAAC
GAAATATTTTTCTTTCATTTTCGTATATGCTAATGTTTATGCCGATGAGGCAAAATAATT
CAAGGTTTTGTTTTGTGTGCAGAGAGTAGTGAATATTACTCCCATTATGGCACATAACCT
ATTTGAACTATACTGTAAACATTTCTGTTGTACAAACTTGTGAGTTGTGACTGGTAGTAC
TGAAAATACCCTCACCATACTCCCTTTCCCTTTATCACAAACTTTGTTGAATACTATTGC
TACTCTAGAACAATGATCTTTACTTAATCTACCCTCTAGGGTAATTCCATCATATAATTA
CCTTGCAGACCCTAAAATCAGAGAACATTGAGTTTGTTGTAGCTCCATATAAAGCAGATA
GTTAGTTAGCGCACATGTCTCAGCTTGGAGTAGAAAATGGTGGAGTTGCACCGGTGATCA
CAGAAGATAGCGATCTAATAGCATATGGCTATCCAGCTGTAAGAACTCATCCAATATTGT
CATATTGTGCGTGGAGGTTTACTGGTTTTTTTATATCTTGATTTATTTTATGTGTCACTA
TTTAGTTTGATAGAAGTCATGAATTTTGGATTGTAATTCTCAGTGGTTTTGGAAAAAATA
TTTATAACATGGACGGTCATGGGAATGGTGAAAGAATTCAGTTAGACAAAGTGTTTTCTG
CTGAGTCTAGTAGACCTTCATTTCAGAGTTTCATAATAAAACTCCTCACAGGTAAATTTT
GTTGCTTGTGGATTTCAATAGTATGAGATCACATACTACTCCCTTGAAATGATCAAGGTT
GGCCTGTAACCTATGATGACCATACATGGATGTTCCTTCATATAACTGCTATATATCTCT
AGAGCTCTTGATTCATAAATGTGTTATCAAACAGGAAATAAAGAAAGAAAATAAACTAGC
AACTTGTTTAAAAGAAATAGCTTTTTCTGAATCTCTCTGCTTTGACCTGTTGGATACATT
AACCTGACATGACTAGTAATTTAGGATAAATTCAGGAGATTCTAGTAATTTCCAAAGAGA
TGTTTGTTGTTTGTGTCAAAGAAAACAAATCTCATGCTTTTAGTTTTATGACAGGCCAAA
AAGTGCTTTTCATTTCCCCTCTCCAGGTAAGTGCGTATTAGCTGCCTGTGATTTTCTTCC
ATCTGTTCCTGGAGTTGGTATTGCTTGAGCTCATGCTTTAGTTTCCAAGTATCGGAACCT
AGATGGTGTAAGTTTGTTCTCATCTGCTATAAAACATTAGGGTTCATAGGTTCTTAAAGG
ACTTTCATAAGAAATCTATAAACACAGAGTATTTTAGAATTTTAGAAGCTCTTTTGTCCC
CTATTATTACTGGTTTCATATGATCATGAGGACATCTAAATTGGATTGATTATATCAAAT
GTTTTCATTGTTCCTTACATTTCTATTAGCTTCACAGAAGGATATATCCCTTTCTATTCA
TGCCAATTGCCAAGTATCCAAATTTTCAAATGTCTATCCTTAATAAATTGACCCAAAACC
AAAGAGATTATTAGATAATCTTTTCTTATAGTACTTTCCATTGATGATGTATACAAAAAA
ACATTAAATGGAAAAGTGGTCCACATAGGTTTTCAACCTCATTTACTGAGATGCAACTAT
GAGAGGCTATTGAAAGTTTTTAAAAAGATGCATTTTCAAGCTTTTGAGCCACTGAGTACT
AAGCCATTGGCCAGTTGTTTCATTTGATCATCATTCAAAAATTGCTCACTGGCAGAGGAG
CATAGTATGATAGATTTCACAGGGAACTTGTCTAACCATTTCGACCACTTTTCCTCTAGC
CCATCCATTGATGGCTCTGGGACAAGGAAACCAGTTTCCCAAATTGCTTTTCTATGTAGT
CTAACTAGGATTTAGATGTTGGACAAGTGGCCTCAGATATCTTAAGAAGGGGGG

>A07.146 1213085 length 2345 cvg_7.4_tip_1
AGCCAGGTTCATGTTGCTGATATCCCATCCCCCAAACACAATGTCGTCAGGGTTAACCTG
CCAACAGATTTATTTCAAGAATATAAGCTAAGTTTATTACCTTAACTACAACAAGTGGGC
ATGTATCAAAAAATTCAATCAACACTAATAAATCTGATAAAAAAAAATGATAAATTGCTG
CAATAATGATGATATACCATTGGAAGCAGGCTCTTGAATGGGGCATAGATTTCCTCTCCC
TGGAAGGACCCAACTCGGATAGCTGAGGCTTGGGTGAGGGAGCCAAAGTAATTGGCTTGT
TGAATCTTGTCCTTTGTAGCCCATGAAATGCCCCTGAGGATAATAAAACACAAAAATGTT
AGCATAAATAACACAAGGTTTCTCTTAATACCAAAAGACAGAGGCTAAGAAATCGAAACT
AACTCTCGGTTAGCAATAACACCACCGGTGAGGGTTGAGCCGTTGTTTCCACCCCAACCC
ACAAGCATTACCCTGAGAATCAAGCAACCAATTAAACAAATCAGCAAAACGAAAACAAAA
AATTAATTAAAAAAAAAGGAGGTTGATGTGAGACCTAACCCTAATTTAGGAACATGGATG
TTGGTTTTAAATTCGTATTTGACAGATTTGGGTTTGACAATCCACTGATAGGTGCCATTC
CTGTTCTCGTGAACAAGTTCGGTGGTTTCGTAGTTGTACACGGACTGAATCTCAGTCTCG
GTGTACTTCACATTAGGACACTCAACCTTAAAATTCTCGATGAACATTATTTTTCACAAA
GATTAAGAATGAATGAAATTACAAAAGGAATAAAGAAGAGAATCCTATACTACACACACT
TGTGTTGGGTGAAGGAGGTCCTATATATAGAGGAACGAGATAGAATGCTTATACACGTGT
CACAACTTGAGTGGGTTGCGGGTTACATCATTGATGATTCTGAAATGCTCCATTTCAAAG
CCCAGCGCTTGCCTTGGCCATTTGCAAAGGCACCACCCTTTCTTCCTTCTCAATCTTAAA
TAGTAAACTGTCCATTTTGGCATGCGCCAATCAAATTTGTTCATTTGCTTGTCTACTAGT
ATTGTTTTCAACTTTCAACTTAAACTTGTTTTGTATTTTCAATTTTAATGCATATTTTCA
ATCAATGAGTATACTTATCTTAGTTTTTTTTAAATAGTTTGACAAATGCAACTATTTTTA
TAAGAAAAAAAATATCATTAGAGGTAAAAAAAATGAAATTTAACAATAATTTACTCATAT
GTTATATGTTATTTATAATTAGTAAAAAAAAATATTATTATTTGTTTCTTATATATATGG
CCTATAACAAGTCTTAACTAGATTTTATACTTATGTGATACACGAATTTATTTAATTACA
AATTTTTAAATTTATACTTAGTATTATTTGTACTTTTTCTTAATTAAAAAATATGTACCA
TTAGTTGCTATGTTTCTAAAAAAAAAATTTATAATCTTAATTGTTGTATGAACTAATTAT
GTATTATAACTAATGTTTTTAATTTGAATAACATTAATTATTTTTATTTTTGAAATAATG
CAATTAAGTGATGATGCCTTTTTTAAAGGCGTAAATGCTGGATTTTATTGATGGAAAGAA
AGATAGAGCAGCAGCTACATCATTTGCTATGATTTGGTTCAACTAATAAGGAACCTCCTC
AATCCAGCAATTATCCAAATGAGAAAAAACTGAAGTTGTCATACTCTGTGCAACATTGTT
AACCCGTTCTCCTGGTAAAACTAAGCAATTTGAAAGAAGAGTTAGATAACAACTTTCTAC
CGTCTTCCATTTAGATCATGGAACAAAAATATTCTAGTCACCTCCTTGATTTGGCACTGT
TAGCCATTATGATTGCCCACCTAAAAGCATAAGCCTCACCATCTCTCAACTCCAGAACAC
CATCCCCCATAAGTGTGAAGCAGTGGCTACAACATTGTCCTCCTCGTCACGAATCACCAA
CCCGACACCTGATCCAACATTCTCCCTCACTGCAGCATCAAAATTTACCTTGTAGAATAC
CTTAAATGCTTTGTCTTGTCTTTATTTGATGTAAAGCACGTAAATGTTGCAAGTTAGACA
AAAATATTTAAATAAAAGTGAATATGAGTGATAATGAGAAGAGTAGAGGCAGCAAGAAGC
AGATAAAGTTAGATATTGTTCTCTAAAGTTTGTATATATATAAATATTCTTAATTTAAAG
CTTTTAAAAATTTTACGGTTTAAAATATTTTAATTGGTTATTTTCATTCTTACATAAGAT
TATTAGATTATTCTTATATGATATATCCTTTATTTATATATATATATATATATATATATA
TATAT

>A07.170 1213133 length 2427 cvg_5.9_tip_1
AATTTCACGTGCTTTGTTAAGGTCAATCAGTCCCGGTACGGCCGAGAGAATTATTGCTGC
AAGGATTGCTTTCGGAGTGAAATACAAAAGCCCCGTCAAAAATTTAAGTGACATGAGAAC
CGTCAGTGCCATCACTATGTTCGACACCATTGTTTCAGAGCCAGCATTGTAGTTTACAGC
AGTACGTGACAAAGATCCTGAATGGTTAATTAGCCATAGTCATCAGCAAACACTGTTGTA
AATTTGTTACTGTCGATACCAAATTAGAGTGTTCTCTTGTTGCTTACTTATATTCTTCTA
TTTAGATATTATAAATATCAAAATAGAGTTTTTCACTATTAATATTATGTGATATAATTA
ATACATAATTTTATTGTTTTTAAATATGTGGTTAAGATTTGATTTCTGATTTATGTGTAT
GAAAAAATATTTATCTTTTAAATGAATTTTAATACTTTGAGGAATTAGTACTTGATTTTT
AACTAAAAAATATCCAAATTCACCAATAAATTTGTTTACTTTTACGAATTGTTCTGAAGT
AATGTTAAAGAGACATGAAGAGGAATTTACCTGATGCAATATAGCAAGAAGTTAAGGATC
CAACAATGTTCATTATGCCCAAGGACACCACTTCTCTGTTGGGATCAATACTGTGTCCTT
TTAGAGATGCAAATGATCGGCCAACAGCAATAGATCCCTATGGTTGTACAACAAAATTAA
AATGTATATATATAATTAGAAAGATTAATTCCCGTCATCACTACAGATTGACAATTAATT
AATAGAAATAGTTTGAATATGGGGGTACCCCACCGTGAGTGAAATAATAGCAATGGTGAG
CCCTATTCTGATCAAATGACCCACAACTTGGCTATCAAATGTTAACTGATGGAGTGAGCT
TGGATTCGAGCTGCCCCCTTTAATTGGTCCCAAGACTTCAACTTTGTAGTCCTTCACTTG
AAGCTCGTTAAAGTTTATTTTGTATGCAACAACAGAGGATACAATAACAGAAAGGAGAGG
AGCAACGTGTGACAACCACATCAGTTTCTTGTTCCTTTTGCCCTAATTAATTGGATATCA
ATAATATAGTTTAACTTTATAAGTACAACAAATTCAGATATATAGAAAATGAACCGCAAG
TGTAAGAATTAGTTAGTTTCCACTTTCTAGTAAAACTATTACAAGAAGAAAAAAATAATA
CTAATAGTACATTACTAACCAGGAATCTGGTAAATAGGATGAAACAGAGAAATGAGAATC
CAATAATTAAATTGTAGGGATGCCAGGCTGACTGCAAAAATGCAAGTGAAAGAAAAATTA
ATATTTAAGCAATTAACTAGCAAAAAGTAATAATGAACTTTGAGTTTTAATCTATCAAAT
TTAATTTCCATCGGAACTGTACTTTTCTTACTTGGTTTTTGAACGATGTCCAAAGAGATT
TGACCACGGAAAATAAACCAGTTTTGTTGGTAAAGTTAACGATCCCAAATAATCCTTTCA
ATTGTTGTAGCCCAATGCTCACGGCAGCTGCTGCCAAGAACCCCACGATCGTGGGATCTG
AAAGATATTCCACCAGAAAACCAAACCTGTAAAATGTGACAATTAACAGGCTTAGCCATG
CCATAATAATTAGTGTGTTTGGTTTGACACCCTCAAACATGATTTTTCAGGTTTATGAAA
GATTAATAGTTATAGTTTCTATATTTCAAGTGTACGTAATTCCTTCTCATCGGATCTTCA
AACTCGCGTTTTAGCAAAAACTATACATGGCATTGACAAGATGAAAATGTGGCCGGGATA
AACCATATTTACAATTGTTTATTTCTTAATTATCTAGTTAAATATCTTTCACTATAGTAT
ACATGTGGAATATTCACTTTGTTAGACAATTATTTTTTATTGAAAAATTTGACTGATTAT
TTTAAAGATTACCAAAATATCTTTTAACACTTTTAAAATTTTAAGTTAATTAATTATTAT
CAAAATTATAAATTACCTTGCTTTAATTATATTTTTATTTTTTATTTACTTTTATATCTA
AAAATTTTAAATAATGTTATGAAAATTGGTTCGATCATTGATTTGATTGACATAGTGGAT
CAATGATCCACCAGTGGACTAATAATTAATTCAATTTAATCCGATATATGTTAAAAATTT
AAAATTATATATATCATGTAAGTATATAATTAAAATGAATCAAAACACATTAAGACATCA
TGATAAATGTAGCTCCTTCCCTTGATGCCAAAGAGGTGTCTATCCCAAAAATTGATCAAC
ACCAAGTTTGTGATCCCCAAACTAGTCATGTCTTCAAATCAAAATCACAAATATACCAAT
CTCCAACCACCTCCTTCTCCACGCCTACTACTTCGAGAACCTCTTCGAATTCGTCGATCG
CCCATGCCTCATCGTCGGACCCACTAC

>A07.265 1213323 length 2799 cvg_8.5_tip_1
CCTTCTCTTGCATCTCTAGCCCAATCTACTTGGAGTTTTCTTTCCAATGCCCTTGCAGGG
TAGGATTGCATCAGTGCCCCTTGGGGATCTGAGCACGGATTGAATTTAGGGTTAAGTTTC
TTAAGGTTGATAGGGATTCAACGTTGACAATCCATCAGCTAAAAGGTGAACGGGAAACCA
AAGACCATAAGTTGATACCTTATCAAGCCTACATCAGAGAATTGATGGAACGCTTTGATG
ATATATCATTTCATCACATCCCTAGAGAGGAAAATCAAATGGTTGACGCCCTCACTACTT
GGTCATCTATGTTCCAGGTGAGCCCTCATAGGGACTTGCCATGCATAGAAATTAGATGTC
ACAGTGAGCCTGCTCACTGTTGTTTGATAGAGGAAGAAAATGATGGCAAACCTTGGTATT
TCGATATCAAGAGATATATCAAGGATAGGGAGTACCTACATGGGGCCTCTGAGAATGACA
AGAGGACACTACGGAGGTTGGCGACTAACTTCTTTTTGAATGGAGACGTGTTATACAAAA
TAAATCATGATATGGTATTACTCCGGTGCATGGATGCAAGTGAAGTTGAGCAGATACTAA
GGGAGGTGCATGAAGGCTCCTTTGGCACTCATGCCAATGGGCATGCCCTGGCCCGAAAGA
TTCTAAGAGGTAGAATATTTTGGCTCAGGATGGAGAATGATTGTTGTATTCATGTACGAA
AATGACAGAAGTGTTAGGCTTTTGCAGATAATGTCAAGGCTCTACCAGTTCCGTTGAACG
TGTTGTCCGCACCATGGCCATTTTCAATGTGGGGCATAGATGTGATGGGGGAAATTGAGC
CCAAAGCTTCGAATGGGCATCATTTCATCCTGGTTGCTATTGATTACTTCACTAAGTGGG
TGGAAGCCACTTCATATGCTAATGTGACTAGAAATATGGTGGTTAGGTTCATAAAAAAGG
AGATAATTTGCAGATATTGGTTGCCGAGAAAAATCATCACTAACAACATCACTAACCTAA
ATAATAAGATGATAAAGGAGTTATGTGGGGATTTCAAGATCCAACACCATAATTCGACTC
CTTATCGAACCAAGATGAATAGTGCAGTTGAGGCCGCCAACAAGAATATCATTCAAAAGA
TGATCGTGACATACAAAGATTGGCATGAGATGTTGTCGTTTGCATTGGATGGTTATCAAA
CTTCAGTTCATACTTCTACTGGGGCAACCCCATTTTCATTAGTGTATGGGATGGAAATTG
TCCTCCCGTTTGAGGTAGAGATTCCTTCTTTGAGGGTTCTTTCGGAAGCAAAGTTGGAGG
AAGCGGAATGGGTCCAAATAGGTTTTGATCAATTGAGACTTATTGAGGGAAAGAGATTGG
ATGGTATGAGTCATGGGTAGTTGTATCAAAGAAGAATGAATAATGCTTTTGACAAAAGGG
TGCACTTGCTTAAATTCAATGATGGAGACCTTGTTTTGAAGAAGGTATCACCTGTTCAGA
GAGATCTCCAAGGGAAATGGGCCCTGAACTATGAAGGACCTTTTCTGGTGAAGAAAACTT
TCTCGGGTGAAACACTAATACCCACAAACATGGATGGTGAAGAACTGCCTTCACCTGTGA
ATTCTGACATCATCAAGCAGTACTATGCATAATGCTTGGGGCAATTTGAATACTTATTGC
TAGATATTTCCAATGTCTCATTAGGATTTTCATATTATTCTAAAAAAAAAATCACAACGT
TAATAATATGGATGAATCTAATGTCATCACCTCTCATTCTCTGACGATCATATTTTTGCA
TATTTATTTAACTTTCACTGGAATATGAATGTACGTCGTTGGTTTGTTTGCTCAAGTGAC
TTATGCTCCTGAGTTGATCTCCAAGTCTGCCTAATCAGAAATTATGCGTTCTACATGTTT
GGTGGGGTTGTCGTAAGCGATGAGTAAAGTTGAATAAACATTTGATTGACTATGTTTCAA
ATCAATAAATAATAAGTACAGACATTCAGGTGACCTCATCTTATCTTTCTTAAAAGTTGT
CTTTCTAAAAAAAATTGTGAAGGACAAGAGTCATTTGACTTAATCTTTCAATTGAAAATA
CTTTAAATATTTCTTGTCCTTGAAAATTCTTTTTCGAGAACCTGCACAGTTTCTTTCATT
TCTTCTTTTCTTTCGTTTCTTCTTGCTACAAGGTCATGACAAATGACATCAACAGATACC
TCTGAACCCTACACTGGGGCAATGACATGCACCATGCATGAGCTTCAAGCGAGCCTAGGG
GCAGACAACAAGTCCTCACCCGATAGGTTGAAAACCCAAAAGGGTGGCCTAGGAAAAAGT
TAGGGTAATAATAAAAAAAAGAAAAAGTAATCAGGAGTTGTTATTAGAGGTTTTGTCTCA
AAATCCAAATTGTAAGTTTCTAGTCAATATTTGAAATGAAACATGGCCATGTTTCATCAT
CCCAAACACTAATTTATCCCTTGTTACCCCCTCCGAGCAAAAGCATATTTATTTTCTTAA
AAAAATAAAAAAAATAAAAAAAAAACAAAAACCTTAAGTAGGAACTACCGCTAAACTGGT
GAGAAGAGCAATGCAAACAACACATGCATGAGGTTTACTTAGCTCTAGGTTTGGCAACAA
TGGTGTTAAAAAAAACAAAAAGCAAATCCGCCAAAGGTGAGCAAAGCAAAAGGAGACAAA
AGATCTCCAAATTTTACAAGGAAGACACAAAAGTGCAATAAGGATTAATGTATAAGAAAA
ATGGAGTAGAGCCTAACCCCAAAAGTTGAAATGAATAAA

>A07.275 1213343 length 2823 cvg_7.6_tip_1
ATATTATATTACGCATCTTTGTGTAAAAAAATCCAAGATTTATTTTCTAAAATTCTATCA
AGATGGCCGCAATTAAACCAATAAGCTTCACACCAAAAAGCAAGCATTCAGCTTACAGGG
ATCCCAACAGCCCATGACTTGGTAGTAGCAACTACACCCTTGTAGAGACCATTCATCCCG
CGGCCATCCTCCCCAAAACCTCCAAGGAAGTAAGCACCCAAAAACCACCCTGCACACCAT
TGAAAACACACCCAATTTTCAAGCCTCAGACTCTCCAAAACACAAATTCCACAATCATGA
ACAAAAACAAAAAAACAAGGAAGAAAGCACCCAAAAACCACCATGCACACCGTTGAAAAC
ACACCCAATTTTCAAACCTCAAACTCTCCAAAACACAAATTCCACAATCATGAACAAAAC
AAAAAAAACAAAAAAGCAAAAAAAAATCCAAACACACAAACCCGCTATAAAAGGATCTGC
AGTGCGCAGAGTCTCAAGGTCCAAAACAGAAAGTCCATGACTGTATCTTCCAATCGTCGC
AAACACAAACAAGGCCAACACATCCGCACCAGCTAGAAGAGCCACACGCCTACAACACAT
GCATGATAACCCATTTGAAATTTTGCAACAAGTTTTCTACTTTCTGAATAAAATCGATAA
CTTGAAGGAAAAAAACAAAAGTTACCCCCATTTTTCAAAAGGAGGAGAAGAGGTGGGTTT
CTCGAACTGGATGACACCCTCCAATGGAACATCCTCGCCAGTCACGAAAACCGTTTGGTC
AGTGGCAAAAGGAGAAGGAGAAGAAGAGGAAGTTGAGGGTGAATCTGAGTCAAGGTTTCC
CTCTGCTTTGGCGAGTGTGAGATGAAAGGGTCTTGTGGAGCTTCTTCTTCTAGGGATGAA
TTTGGGTGCAGGATTGGAAAACGTTGGTGGGTTTGTAACAGTGATGAATTCGGGAAGAGA
CAAGAGAGAAGAACACTTTGAAAACATGGCTCCTCCACAATGAACTTGGATACGGCTAAC
CAGTATCATTAATGCTCCTCAATACTGTGTCTGTGTTTTCTACTATCTCATCCACACAAC
ATGAATCATTGCGTTGTAAATATTGGCATCACGTGCATTTTTGGACAGTTTTTTCTTCTG
AAAAGTAGTATTTGAAAGCGAGTTTTTATTATATTTGTTGTTACTCTAATTTAAAAATTA
AAAAAAAATGTCTTATTAACAAATAAAAAATAAATTTTAAATGTTTTGTCACAACATGTC
TGGATTGAGAGTGATAGGACTCGATATAGTTAAATAAGATTAAGTGAAAAAAAATATATA
ATTAAAAAAATAAATCTCACTAAATATTAATAGAGATTAATCTTTAATAAATCTAACACT
TAATAAAAAAAAAATGAAAGGAGCAATAAACTAAACTAACATATATCCGAGGGATGCATG
GGATAATTATTTTAAGAGACGGAGTTACTTTAAGGACTTTTTTTAGTTAAAAAGTCATAA
ATTCATAATTGAATTGTTTTTATGATTATATGTTTGCGTGTGTGAACGTTTATGCATGTG
TAATCATAATAAATTTATTATTTTTTAAAATATTAAATTGAAACAATTTCAATTGATTAT
ATTATACAAAAGTAAAAATATCAAATAATTTTTTACAATCTCATTTATTACGACTCTTGA
TCAAATTCTCTATTTGGACAATTTCAACATTGATCAAATTATTTTTTTCAATCAGAGTTT
CATCATAATTCAAGAGTGGTATTCTGTAAAATAATATGTATTTTTCCTATAAACTCAAAT
GAACTTGAAAAATAATTTTATTTGATATTTTTACTTTCTATATTTTACAATTATAAATTT
TAATTGTTAATTTTGAAACAGTAAAACTTTTTAATAAAATAAAACTACAATCTACAATCA
AGGCATTGTATAATAGCCCGTTTGCACTTGAAGCATCAATTTCCCCTTTAAAGAAAATTT
AAAAACCTTTTATATCTATAAAATGAAATTATTATTTAAAATTTAAAAAGAAAATTATAA
TTAATAAGATCAATTCTAATTTCAAACTTTAATTTCATACTCAGTTCGAAACATTAGAAA
AACAGTTAAAGATTTTTTATCCATAATATTCTATCTTGTAATTCAACTAACTAACAATTT
AGTGTATATCTATGTGTACTATGTATCTATGTTACAATAAATATAATATTAAGAATGAAG
CTTACACTTGTTGTGATGGAGAAATTGGATAATGCAAACCATCCCATTTAATTTTTTTAT
TAAGGTTTACTGGTTTAGTCAATATAGTTTCATCATTTTTATATTTTAGTCCTTATAGTT
TTAAAATAATTTTTTTAGTCTCTATACTTTACATTTTAATTATCTTTTAGTTTATGTGAT
GTAGTTTGAAAATGATTTTTTTAGTTTTATAATTTGTATTTTTTTTTTAGTCCCTATAGT
TTGAAAGTGATTTTTTTTGTTTGTATATTTTATATTTTAATTTCCTTTTAGTTCTTACCA
TTAAAATATGAGTAATATTATCCATTACAATTAACTACAAAAATATTAATAAATAATTCA
ATACTAATTTATCACAAGATAATTTTTAATAGAAAAATAGTTGATAATTTATAACTAATA
ATTTTTAGATTTTTTTGTAGTAAAGACTAAAGATATTAAAATACAAATTATAGAAACTAA
AATATTACTATAAACTTATAGGTATTAAAAAAGAATTAAAATATAAACTATAAGGACTAA
AAAGATAACTTTTAAACTATAAGAACTAAAAGAGAATTAAAATATAAATTATAAGAATTA
AAA

>A07.314 1213421 length 2986 cvg_5.0_tip_1
TTTCAGTACATTCTTATCGTGATTTTTAGTAAAAACTTTTTTATTAGACACCATTAAAAA
CTCATGGAAAAAAGTATGAACTCCTTAAATATAAATATATCAGGGATTAACAATTAATAT
AAGGGTCTTCTTAAATGTCTTAAAAAATCGATAAAATACTTATTTTTTATAAAAAAAACA
TGTTGATTTTTTTTTTGGGTATTGAAATAGTGTAGACTTATAGAGAATTGGGTGTAAAAA
AATAATAGGATTTATTCTAAAAAGACATTTATTTCAGTTTTCCTGTTCTGAGCCTCAGTG
TCCGGTTCAGAGAGAACCGTGATCCAACGTTGACACATTGGACCATTAGATCTGCTTCAG
ACGAATTAAATGCACCTTCCATGTCTCAGTCGCTTTGGCATATCACTGTATCTATCTATC
TATGCATGTCCGGGTATGAATGTCTGCAATGGCGAAGCATAGAAGGAGCTTGGCCATGGC
CCCCTAAATTTTTTACAAAATATAATTATATGGGTTATTAATATATGTGTTGTTCATAAA
CATAAATTATGTCTGTGCTGTAGAAATCAGAAAAATAGAAAACAACCACTGTAAAATTTC
AGACTCTGTTTAAGAATAAACAAACAGTTTTTTCATAGGAGGTAATGGTCACGAGTCATG
GCACACCTGCAAAAGCTCAACTTATAATATAATAATAATGTCTTTGCATTTAATTGATTC
AAACGGTCCATATATGTGATGGTCAATAACAATTGTATATATATAAACTGAGAGGGAAAG
TGAGGCAACAAAAAAGTAGGTTTATATATGTAACTGAAAGAGAAAGTTAAAGAAAAAGCA
AGCTAGAATATAGAATTATCCCATTCTCATACCATCTTATGCAAGAGGGAGAGGGAAGAG
AAGGAAGCAAACAAAAAGGAAAAGCTAAAAAGTGAAAAAAAGAAAAAAGAAACATAATAT
CGACGAGACCATCATAACATAACCATCGCAATCAAAAACATCATCGTAAAACGTTGACGT
ATAACTGCCTGTGTGTGCTTGTTGGTCTTGATCGTCCAGGTAACTACGCTAGCTAGCTCC
TTTTGTAATCTTGTGTCATCACTCATTATTTTATCATTATATGCTTTTTTTTGTTTCTCA
ACGTTCGTTCATCTCGTGAAGTCGTGAACGAGGCTCGTCCTGTCTGTGACGTCGAGTCTC
CACGAGAGAAACTGAATGCCGTTATCAGCGGCGTCTCGATCGCCGTCATCCACGAAACGG
AACTCGCTCCCCATCCCCGGCGAGAAACACTGCATCTTCTGACTCTGCTGGTGTGCGTAC
CATGAGTTATTGTACACCTGCGCCGAATCCATCATGCCGCCGGAAGCCGCCGCAGCCGGC
GGCGTGGCGGCGGCCGCACTCGCTCTTCGCTCTTCCTTCTTGTATCTAATCCCACACGCA
TTGCATAGTGACTGCAATTCAATTCACAGAAAAACAACACTGTTTAATTTTGGACACAAA
AATCGAAAACATTAACAAAACATATGTTGATCAAATAATACCATTAATAACAAAAAGAAC
ATCATTATTTAAAAAATAAAGTAAAAAAGTAAAATAAATTAAATAACTCTTATGAGTTTT
TTTTTTATTCATGAAAATAAAAGATTCTACAATAACTCACTCACGCCTCTGCTCAACCAT
TATATATGCAAGAAGTTTAATTAGTGATATCGCATAGTAGTTATTTAATTACGTACCTTG
GGGCCACGGGGGCCATTTCTCCAGAGGGGAGTAGAAGTGGTGTCACAATTGGCGCAGCGG
CGAGCGAGGAGAGGGTCGGTGGTGTTGGTGGTTCGGGAGGATTTGGAATGGGATTGAGGG
TGGTTGTGTTTAGATTGTAGTAAGTCCCAGCAGAAGTTCGAGACGGAGCGGGGTTCGTGG
CAGCTTCGCTTTTCTTCGTCTTCGGAGAAGCGGGTGGAAGGGGTACCGAGGGAGAGGGTG
CAGTCAACGGAAGAGGAAGAGGGAGTGAAGGAAGAATAGTCATAGATGTTGTCGGAATGG
TCGTAGGGTGGTTTGTGGTTGGGCATGGAGAAGAGCACGGAGAAGGAGCTGGTTTGGCTG
TGAAACATACCACATGTGCAGGGTCCCATCACGTGCCCCTGGGAGCCACTGCAACAGCGA
TGCATGCTTTTATCTTCTTTTATCGATGTTGATCAATAGCGAAAACGGTTCGTTTGTTGA
TGGTGTGGAGGATTGAGGGCGTGAGGGAAGAATGAATTAATAAAGGGGACTGTGAGAGTG
AGAGAGAAAGAAGATGGTGTGGGTTGGAGATTTAAAGCAGGGGAAGTACACTGAGTGGGA
AGAATTGCAATAATAAAACGTTAGAAAAAAAAATGTAAGGGAGGGAGGGGAGGCTTGGAA
GAAAGAGCTGAATGGTACGGAGTGGGGTGGGGGAGAAATGAGAAGGAGGTGTTGTCTGGT
AGCTTTGTGAGCTAATAAGATGTCGAAATACCAGTCAGCACCTGCAGTCCACGTTGTCGT
TAATGCAAATGGAGGGATATATATAGTTCAGAAGTAAAAGAATATGAGAGTTATAATTAA
TAATTATAAAGAGGTGAGCACCCAGTGGGTGTGTTATAGGAGAGAGAAATCAATCAAGTA
TGGAAGACTGAATCATGCAGTCGGGGAGTGAGTGTGGGTATAGGGTATAACTTAGAAGCA
AGTGTGTTGTGTTTCTATGTGTGGCACTGTTTGTGACTTTATGTAAGATTTGGCCTTGCG
TAGTTTCGATTTATAGCAATAGGTGAGGTGGAAATGGAACGAGAAAAAAGAAAGAGAGAC
GGTGGTGGTTTTGTTTTGGTCATTGGGTAATGGGTAGTCAAAAGAGCCCACGTGACCAGC
GGGAACAGTCTTCCATGGATCTGCCTTTTCCGATCACGAGGTTTTAGTGTCTCAAACCCA
ATATCCGTATCTCTGCCTCTGCCACTGCCACCCTCCCAAGGAAAAT

>A07.316 1213425 length 2998 cvg_5.4_tip_1
TCCCTCCACCGACGAACCACCCCCGCACCTTAGCCTGAACGCTCTCGCGGGCATGCCTGC
ACCCGAGACGTTTCGCATTTTTGGGATTGTGTGCGGCCACCGCCTCATAATCCTAGTGGA
TGGCGGCAGCACGCACAATTTCGTGCAGCTGCGAGTCGCGCGTTTCCTCGGACTTCCCTC
CACCCTGATTTCCCCACTCCCAGTAATGGTAGGGGACGGTGGGGTTCTCCATTGTACCTG
TCGCTACCCTAGGGTTCCCATCACCATTCAGGGTCACTCCTTTCACCCTGACCTATTTGG
GTTGCAATTGAGCGGAGCGGATATAGTACTTGGGGTCCAGTGGCTTCAGGAATTGGGCCC
GGTTACAACCGATTATAACGCCCTATCCATGGACTTCCTTCACTTGGGCCTCCCAGTTCA
CTTAGTGGCAGATGTACCCCTCACACCCCCTCTGCCTCAGCCCAGCAAGTGAAACGTATG
TTGCAGACTCATGCCATTGCTGCCCTCTTCCATATTGGCCCAATACCTCCTTCTTCCTAC
TCCCCCACCCTCCTGGTTGATCCCCACTCCCCACCACCGGACCTCGACCCTCTCCTCTCC
AAATTTACCAACATTTTCAGTGAACCCACCACTCTACCCCCAGAACGCACCATCACACAC
CACATCCACCTTCTCCCTGACTCCAAACCAATCTCCGTCAAGCCCTACCGCTACCCACAC
AGCCAGAAAATGGAGCTCGAAAACCAAGTTCAGTCCATGCTTCAATCGGGGCTAATTCGT
TTAAGCCACAGTCCTTACTCGTCCCTGGTCCTTCTTGTGAAGAAGAAGGATGGCAGCTGG
TGCTGCTGCGTCGATTATCGCGCGCTTAACGCCATTACCGTGAAGCACAAATTCCCCATG
CCCACCATCGATGAATTGCTTGACGAATTGGGCTCGGCATCGTGTTTCTCCAAATTAGAT
TTACGCCAGGGTTTCCATCAGATAAGGATGGCCGAGGAAGATATACAGAAAACGGCTTTT
CGCACTCACACTGGACATTACGAATACTGCGTTATGCCTTTTGGGCTTTGCAATGCGCCG
GCCACCTTCCAAGCCACCATGAACGAACTCCTCAAACCTTTCCTCCGCAAGTTCATAGCC
GTTTTCTTCGATGATATTTTAGTATACAGCAAATCCTGGAGCGAACACATGCACCATCTT
GAACAGGTTTTTACTCTTCTGTCTCAGGGCTCTTTCTACCTTCGAGCTTCAAAGTGTGTC
TTCGCCAAATCTTGCCTGCAATACCTTGGCCACATGGTCTCGGCCATGGGCGTGGCTCCC
GACCCTTCCAAAATTTCGGCAATGCTCGATTGGCCTACACCGACATCCACCACAGACCTC
AGAGGTTTCCTTGGGCTCACCGAATTCTACCGGCGTTTTATTCGTGGCTATGCACAGTTG
GCGGCCCCTCTCACGACTCTCCTTCGCAAGGACAATTTTGTTTGGACCGATTCCACCACT
CAGGCATTTAATTCACTGAAGAAGGCAATGACTTCGGCGCCAGTCCTTTCTCCACCCGAC
TTCGATATCCTGTTCTGCCTGGAAACGGATGCTTCCGGCACGGCAATGGGCGCCGTACTC
TCCCAACGCTCCCACCCCATCGCGTTTTTCAGCAAAATGTTTTGTCCCCGCTTGCAGCGT
TCATCCACCTACGTTCGCGAGCTACACGCGATCACTGCCGTGGTCCGACAATGGCGTCAT
TACCTCCTCGGACACCCTTTCGTGATCCTCACCGATCATCAAAGCTTGCGCGAACTGATG
AACCAGGTGGTCCAAACCCCTGAACAACAACATTATTTGGCTAAATTGTTGGGGTATGAT
TATACCATCAAGTTTCGCCCCGGCGCTAACAACACTGCGGCGGATGCCCTTTCCCGCCTT
CCTTCCTCCGGCCAATACCTGATCCTATCAATTCCTTCCCCAGACTGCCTTAAGGACATC
AAAGCCTTCCTAGCTGACTCACCCGTTTTCCAAGACCTCCGTCACCGCATTCAGGCCCAA
CCAGCGGAATATCCTGACTACTCCCTTACCCCTGAGTGGATACGCTATCGTGGCAAACTC
TGGTTACCTCCGAATCACCCTTTCATCCCCATGCTCCTCACGGAGTTCCACTCCACCCCA
TTAGGAGGCCATATGGGTGAGGCCAAGACTCTCAGACGGCTACAGGATAGTTTTTATTGG
GAACACATGCGTCGCGATGTCCACCTCCACGTCTCACAGTGTCGTATCTGCCAACAAGTA
AAGCCCGTTAATCGGAAGCCTGCCGGACTCCTCCAACCCCTACCTATCCCTTCGGGTCTT
TGGGAGGAATTATCTCTAGACTTCGTCACGGGACTTCCCCCATCTCACGGCTACACCGCC
ATATTGGTCGTGGTGGACAGGTATTCAAAGGGGACTCACCTCGAAGCTCTACCCTCCAAG
TTCTCCGCCCATAAGGTTGCTGCTCTGTTTATGGATATCGTCTGCAAACTACACGGTTTT
CCCCGGAGCCTTGTGTCCGATAGGGACCCCATTTTCCTCAGTACCTTCTGGCGCGAGCTG
TTTCGTCTCAGCGGTACTAAGCTCCGTTACAGTACGGCCTACCACCCTGAGACCGATGGG
CAAACAGAGGTGCTCAATCGCACACTCAAGCAGTACCTCTGCTCCTTCACCCATGATAGG
CCCAATCTATGGTTTTCTTTCCTCTCTCTGGCAGAATGGAGTTACAATACCTCCGTTCAC
TCAGGCACGGGTTTGTCCCCATTTGAAATCACATACGGCAAACCTCCCCCTGCGTTGCCC
CAATATCTTGTTAGCACCTCAAACATTGAAGCTGCAGACTCTATGATTAGCACCCGCCAG
GAACTCCACCAACAGTTGCAGCGCCGCCTCACCAAGGCCCAATCGGCCATGAAATCTTCC
GCTGACCTTCATCGTCGCAACGTACAATTCCAGGTGGGCGATTGGGTTTACGTACGCC

>A07.335 1213463 length 3066 cvg_5.4_tip_1
CTCCGATATCCAATTTCCGACCACACATGAAGCTTGAGGTTCCGCGGTTTGACGGCCAGG
ACCCTCTCGGCTGGATTTTCAAAATCCAGCAATTCTTTGATTATCAAGGAATCAGCGACG
CAGAACGCCTCACGGTGGCTTCTTTTTATATGGAGGGCCCCGCCTTATGTTGGTACCAGT
GGATGTCAAGAAATGGTTTCTTGACTTCATGGCAAGCTATGCTGCAGGCATTGGAGTCCC
GATTTGCGCCTTCTTACTACGATGACCCTTACGGCGCCCTTTTCAAACTTCAACAACGCA
CCTCCGTCAATGAGTATCTGTCGGAGTTCGAAAGGCTTGCCAATCGTGTCGTCGGCCTTG
CGCCACCCCTCCTGATGAGTTGCTTCATCTCAGGTCTTTCTCCCGACCTACGCCGGGAGG
TACAGGCGTTCCAGCCCGTCTGCTTAACCCAGGCCATGGCCTTGGCCAAACTCCAGGAGG
AGAAACTCAACGAGCTCCGTCGCCGCGGCCCGCGTTATAACCATCCCCCTCCGTACTCTC
CACCCTCCACAGTAGCCAATCGCCCCCACGCCTCCCCTCAACATCCACCACCCACCCCTA
CTACTCCCAAACCGTCGTTGCGCCGCCTTTCCCCTGAGGAACTCGCTCTCAAGCGCGACA
AGGGCCTGTGTTACTACTGTGAGGACAAATGGTCCCCCGGCCACCGCTGCCACCCCAGAA
TACACCTACTCATAGCCGAGGATGATAACCCCACCGTGCCCGACTCACCCACTCCCTCTG
AACCCTCCATTCATCCACACACAGATGACCCACCCCCGCACCTTAGCCTGAACGCCCTCG
CAGGTATGCCCGCCCCCGAGACGTTCCGTATTTTTGGCACGGTGCACGGCCACCGCCTCA
CGATTCTAGTAGATGGCGGCAGCACGCACAATTTCGTGCAGTTGCGCGTCGCGCGTTTCC
TCGGACTTTCCCCTACCCCGATTTCTCCATTACCGGTGATGGTAGGTGATGGTGGAGTTC
TCCATTGTACCCGCCGCTACCCTAGGGTTCCCCTTGACATTCAGGGTCACTCCTTTTACC
CTGACCTTTTCGGGTTGCAACTAAGTGGAGCGGATATCGTTCTTGGGGTCCAGTGGCTTC
AGGGATTGGGCCCGGTTACGACGGATTATAATTCCCTCTCCATGGATTTCATTCATCTGG
GCCTCCCAGTCCACCTAGTGGCCGATGTACCCCTTACACCCCCCTCTGCCTCAGCCCAAC
AGGTGAAACGTATGTTCCAGACTCATGCCATTGCTGCCCTTTTCCATATTGGCCCAATGC
CTTCCTCTTCCTACTCCCCCACCCTCCTGGTTGATCACCAAGACCCACCACCAGACCTCG
ACCCCCTCCTATCCAAATTTACTCACATCTTCCGTGAACCCACCACATTACCCCCAGAAC
GCACCATCACCCATCACATTCATCTTCTCCCTGACTCCAAACCTATCTCCGTCAAGCCTT
ACCGCTACCCACACAGCCAGAAGACGGAACTTGAAAACCAGGTCCATTCGATGCTGCAAT
CTGGGCTCATTCGTTTAAGCCACAGTCCCTATTCTTCACCGGTCCTCCTCGTGAAGAAGA
AGGACGGCAGTTGGAGATGCTGCGTCGATTATCACGCGCTCAATGCCATCACTGTGAAGC
ACAAGTTTCCCATGCCCACCATCGACGAATTGCTCGACGAATTGGGCTCTGCATCTTGCT
TCTCCAAATTAGACTTACGACAGGGCTTCCATCAGATAAGGATGGCCGAGGAAGACATCC
ATAAGACGGCTTTCCGTACCCACACTGGCCACTATGAGTATTGCGTTATGCCTTTTGGGC
TCTGCAACGCGCCGGCCACTTTCCAGGCCACTATGAATGAGCTTCTCAAACCTTTCCTCC
GCAAGTTCATCGCAGTATTCTTCGATGATATTTTAGTCTACAGCAAATCCTGGGGAGAAC
ACATGCACCATCTCGAGCAGGTTTTTACCCTTCTATCTCAGGGCTCCTTCTATCTTCGAG
CTTCAAAGTGTGTCTTCGCCAAATCCTGCTTGCAATATCTAGGCCACATGGTTTCCGCCA
CAGGTGTGGCTCCAGACCCGTCCAAAATTTCGGCCATGATTGACTGGCCCACACCAACAT
CCACTACGGACCTCCGAGGTTTTCTTGGGCTCACCGGTTTCTACCGGCGTTTTATTCGTG
GCTATGCACAGTTAGCGGCACCTCTCACAGCGTTGCTACGCAAGGACAATTTTGTCTGGA
CGGACTCCACCACACAAGCCTTTAACACCCTTAAGCAGGCTATGACTTCGGCGCCGGTCC
TCTCCCCACCCGACTTCGATCTTCCGTTCTGTCTGGAAACAGATGCTTCCGGCACGGCAA
TGGGGGCCGTTCTCTCCCAACGCTCCCACCCCATCGCGTTTTTCAGCAAAATGTTTTGCC
CCCGCCTGCAACGTTCATCCACATACGTTCGCGAGTTACACGCGATCACTGCCGCCGTCA
GACAATGGCATCACTACCTCCTCGGGCACTCCTTCGTTATCCTCACCGATCATCAAAGTC
TGCGCGAATTGATGAACCAAGTGGTCCAAACCCCGGAACAGCAGCATTATTTGGTTAAAT
TGCTGGGGTATGATTATACCATAAAGTATCGTCCCGGTGCTCACAACGCCGCCGCTGATG
CTCTCTCCCGTTTACCCCCCTCCGGTCAATGCTTGATCCTGTCCATCCCTTCCCCGGACT
GCCTCAAGGATATCAAAGCCTTCCTTTCTACCTCGCCGGCTTTCCACGACCTACGCCAAC
GCATCCAGGCACAACCGGCAGAGTATCCGGACTACTCCCTCACCACCGATTGGATTCGAT
ATCGTGGTAAACTCTGGTTACCACCGAATCATCCCTTTATTCCCATGCTCCTCACGGAGT
TTCACTCCACCCCTTTAGGAGGACATATGGGCGAAGCCAAGACCCTCCGTCGCCTACAAG
ATAGTTTCCATTGGGAGAACATGCGCCGCGACGTCCACATCCATCTCTCAGAGTGTCGTA
CCTGCC

>A07.362 1213517 length 3222 cvg_8.3_tip_1
TATTATAATAGATTATATCTATATAGATATAATCTATTATATACATTTATTTTGAATTAC
CCCTAATAGAATATCAGGCCGATCTCTGTACAAATAAAATAACATATCAAGTACATTAAA
AACGCGGATATAGTCGAATGGTAAAATTTCTCTTTGCCAAGGAGAAGACGCGGGTTCGAT
TCCCGCTATCCGCCCCTACTTAGTTATTTAAATATGTATTTAATAGTCATAGTAAGAAAA
ATGTTATAGAATTGACTGTGTATAATGCCCCTTTTTATTCAGTGAACCCTTGTTTTTATC
AAATTCAAAATGTTGCGGAGACGGGATTTGAACCCGTGACCTCAAGGTTATGAGCCTTGC
GAGCTACCAAGTTGCTCTACTCCGCGATAAAGAGAAGAATTGATAACTAAAGAACAAAAA
CAAAGATGGAATGCGTCCCTTTACCATATCTGTACAAATAGAATAAACCATTTATACATA
ACGGTAAAGGGACCCTCCTATGATCGCGGATAAGAAAAATAAATAAGAAAAATGAAGAGA
ATTTGGAATCCTTACTTATCTTACCAACTGGATCTTGTTGCACCGGGCAATAAACATGCA
TGAACCATTTCACGAAGTATGTGTCCGGATAATCCAAAGTCTCGATAATTAGCTCGCGGT
CTTCCGGTCGAAAAACAACGTCGATGAAGACGTATAGGTGCACTATTACGCGGTAGTGAT
TCTAATTTTCCATGAATTTTCCATTTATCACTTAACGACGGAACTTTGCTTATTTCTTTT
TTTGAGGATCGGCGAATCAAATGATATTTCTGTTCCAATTTTTGTCTCTTCTTCTCCCTC
TGAATCACACTTTTCCTTGCCATAGTGGTTCATTTCCTATTAGTATCAATGATAGAAGTC
GGATCCTAGATGTATAAATGGCCTTCCTTCCCCATAGAAGGAAATGATATGCCAGATATA
ATAATAAAGAATTAATGAAATTAACCAAATTTGCCCGAAGTCGAGGCAATTAAGAAGGCT
GCATAAGTAAATATATAACCTACGGAAAAGTGGGCTAGTCCAACCAATCTTGCTTGCACA
ATGGAAAGAGCCACTGGTTTATCTCTCCATCGAATCAAATTAGCCAAAGGTGTGCGTTCA
TGAGCCCATGCTAAAGTTTCAATCAATTCCTGCCAATATCCGCGCCAGGAAATTAAGAAC
ATAAATCCAGTAGCCCAAACAAGATGTCCAAACAAGAACATCCATGCCCAGACTGATAAA
CTATTCATACCAAAAGGGTTATATCCGTTGATAAGTTGTGAAGAGTTCAACCATAGATAA
TCTCTTAACCATCCCATCAAATAGGTAGAAGATTCATTAAACTGTGAAACATTACCCTGC
CATAGTGTAATGTGTTTCCAATGCCAATAAAAAGTAACCCACCCAATGGTATTTAACATC
CAGAAAACTGCCAAATAAAATGCGTCCCAAGCCGAAATATCGCAAGTACCGCCTCGTCCC
GGGCCATCGCAAGGAAAACTATAACCAAAATCTTTTTTATCTGGCATTAACTTAGAACCA
CGCGCATCCAAAGCACCCTTTACTAAGATCAATGTAGTTGTATGTAAACCAAGAGCAATA
GCATGATGAACCAAGAAGTCTCCAGGCCCTATTGTTAAGAATAGAGAATTACTATTCTCA
TTAACAGCGTTTAACCAACCAGGCAACCATATGCTTCGTCCTGCATTGAACGCCGGACTG
TTCGTTGAAGATAAAAGTATATCGAACCCATAGGAAGTTTTACCATGAGCAGATTGTATC
CATTGGGCAAATATAGGTTCAATCAAGATTTGTTTCTCCGGAGTACCAAAAGCAAGCATG
ACATCATTATGGACATAAAGTCCCAGAGTATGGAACCCCAGAAAGAGGCTAGCCCAACTT
AAGTGGGATATGATAGCTTCTTTATGGTCTAACATTCTTGCTAAGACATTATCTTCATTC
TGTTCTGGATTATAATCTCTAATAAAAAATATAGCTCCATGAGCAAAAGCCCCTGTCATA
ATGAAGCCCGCTATATATTGATGATGAGTATATAATGCAGCTTGAGTAGTAAAGTCTTGC
GCTATAAATGCACAAGACGGTAATTAGGACATGGGTTGAGCTACCAAGGAAGTAATAACC
CCTAAAGAGGCTAGAGCAAGACCTAATTGAAAATGAATTGAATTATTGATTGTGTCATAA
AGACCCTTATGTCCACGCCCCAATCTACCCCCCGGAGGAGTATGTGCTTCTAAAAGATCT
TTTATACTGTGACCAATCCCGAAGTTGGTTCTATACATATGGCCAGCAACTAGAAAAAGA
AATGCAATAGCTAAATGATGGTGTGCAATATCGGTCAGCCATAAACTTTGAGTTTGCGGA
TGAAATCCCCCGAGAAGTGTTAGAATAGCAGTTCCTGCTCCTTGAGGGGTACCAAATATA
TGACTATTGGAATCGGGGTTTTGAGCATAAAGATTCCACTGACCTGTGAAAAATGGACCT
AATCCTTCGGGGTGAGGCAATATACTTAATAAATTATTCCATCGAACGTATTCCCCCCTG
GATCCCGGAATAGCGACATGGACTAAATGCCCTGTCCAAGCCAAGGAACTGACTCCGAAT
AATCCTGACAAATGATGATTGAGGCGGGATTCGGCATTTTTAAACCACGAAACGCTTGGT
TTCCATTTTGGTTGCAAGTGTAACCAACCCGCTATTAAAGATATAGTAGAAAGAAATAAT
AGAAAAAGAGCTCCAGTATAAAGATCCCCATTAGTACGTAAACCGATTGTATACCACCAC
TGATAAACACCAGAATAGGCTATATTAACTGGGCCTAGAGCACCTCCTCGAGTAAAAGCT
TCTACAGCCGGTTGACCAAAATGAGGATCCCAAATTGCATGAGCTATAGGTCTTACATGT
AAAGGATCCTGTACCCATGCTTCAAAATTCCCTTGCCAAGCTACATGAAACAGATTCCCG
GAAGTCCACAGAAAAATTATTGCTAATTGCCCGAAATGAGAAGCAAAAATATTCTGATAA
AGACGTTCCTCAGTAATATCATCATGACTTTCGAAGTCATGTGCGGTAGCAATACCAAAC
CAAATACGACGAGTAGTGGGGTCTTGAGCTAAGCCTTGACTAAACCTTGGAAATCTTAAT
GCCATAATGATTTTCAAATCCTCCAAGCTATTATCCTACTGC

>A07.378 1213549 length 3325 cvg_9.3_tip_1
TCCTAGGCACATTCAGCTTGCTGTGAGGAACGATGAGGAACTGAGCAAGCTTTTGGGGTC
TGTTACCATTGCCAACGGAGGTGTCTTGCCGAACATTCACCAGACTCTGCTTCCCAAGAA
GGCTGGAAAGGGGAAGGGCGAAATTGGATCTGCCTCTCAAGAGTTTTAGGGTTTTTGTTT
TACCCATTTGGACTATAGTTTTGATTTTATTGCGTTTGTAACATACATGTTTCGGTTATT
TTCTACATGTCTTCTCTGAGAAATTAGGTGCTTCTCAGTCTGATGAACTGGATGGTGTAT
TATCACTTTTGAATCAGATGTGAATGTGAAGTGCTATTTGGATTATCTGTCGAATTAATT
TATTTTATAACGATAGTGTTTCATAAGCTGGCGCACATTGCTTTTTGAACTTTGAACAGT
CAATTGATTATTCTATATCTCCTAAATATATGGTCGATTTTTAGCTTCTTAATACGAGTG
TGACTGTGCTGAAAACTGTAGTTGCACTTTTGGTGGCATGTTGCACGAATTGGCAGTCTT
GGTATGTGCCTATGCTTATAAGTTCTAACCCTTTGTATCAGACGGGTTTTTTAGACTGAG
TTGTCCTTCCTGTCAAATGCGTACTGTGCTAGGGATTAATCCTTACCTGTTATGCTTGTA
GGCAGGTTCATCTCTAAATGTCCTTAGTGACCAATTTCTGTTCATTGGACTTTTTCTTTT
CCTCTTAGTCAGTGCCCTTTTGTACAGTGTTATTTACTTTTTCTGTTCAAGGCTGTTGTT
ATTTCGTGTCGTCTTTTTAAATTAAGCACTCGTCGAATTAACCAATGGTGCTTTCAAAAT
GTTTTAGAATAACTGAGATCAGAGTCTCTCTCTCTCATTGTGTCACTCAAAGTTGCAAAT
TTCATGATTTGGCTAGACTAATTCTTTGCGCTCAGTAGGTTACGTATGAAAACAATTTGT
CAAGTGCTTTTCGAAATTTCATAGCACGTTTCCAAAGTTAAAGTATTTGTGGTCTTTAAA
TTTGAAATTAAAAGAAAATAAAAATTGGATGGCTAATGCTAACCGATCATAGGTCGTTTT
TCTATGTTCTTGTGATGACTGCTAGTGATTGCATCATAGTTTTTGAACAATTAACTGGAA
GCTCATCATGGGTTTAGGAGTCTTCGACAAGGTATGATTTAACCAGCAGTGAAACTGCGA
AAATGCATAGTTAAAATTGGTCTTTACTTTTTACGAAGTAAAGTAACGCAAGCGTAGTTA
AAAAGCGAGTGGGTCTAAATCGTGTCTTGTTAAAAGCCGTCGATATCATTATGTCAGAAA
CGGCGTCCTCAAATGGCCAGTAGTCGTTTCTCCAAGCAACGTATATTTTGTTTGGTTATT
TTATAATTTATCCTAATTGTATAAACAGTAACTCTGGGTTAAACGGGGTTAGACTCGGGA
CGGAAACTTTTTGTTTTTGATTTGAAAATTGTTTATCTTGTATTTATGTGGTGAAGAACG
CATGCAATGAAAAATGCAACACTAGCCTTGAAAAGCCTGGTCCGTGGAAAACAATAGGTA
ATAATTTCATTTCATGAACCCAAAATAGTTTGAATTAAATGGTCGGTTTGGCTTTGATGC
AGCATGTGGGTGTGGCCCTGACATCATGCCCTGGACAACTGAAACCGGTAACATGTGAAT
TTAGGGTCAGAATCCGATGCTCCTCCAATGTTGGTGTTTCTAGGCAACAAGTTCTGGAGA
AATTGGACAAGGAGCTAGCAAAGGGAGATGATAGAGCTGCGCTCGCACTTGTCAAGGATT
TGCAGGGTAAGCCTGATGGCCTTCGGTGTTTTGGTGCAGCCAGACAGGTTAGTAGTCTTG
TGCCCTCTTGCTTCTTCTTGTAAATATTTTAGATTAATTTTTCTTCTATGCCTATTACGT
AGGTGCCTCAAAGGCTTTACACCTTGGATGAATTGAGGCTTAATGGGATTGAAACTTTGT
CTCTTCTTTCGCCCGTGGACACAACTCTTGGTTCAATTGAGAGAAACCTCCAGATTGCTG
CTATTGTAGGAGGCCTTGCTGCATGGAATGCCTTTGCTATTTCCCCACAGCAAATCTTCT
ATATTTCACTTGGGTTGCTCTTTCTATGGACATTGGACGCGGTACTTACTTAATTCATTT
CATTTCACCACATAAGTGAAGTGAAGTTTTTCTACAAGACCCATCTGTTGTATGCTTCTA
TGCATGTTCTGCTGCAGCCCAACATAACCATTTGTGATAAATAAGAAATTTTACTTGCAT
ATTTAGGGATCTTATTCTCTTTTCTCTTGCTTTGTCCGTCTATACCTTCTTAGAAATGCA
ATTTCCATGTTTGCTTTGCTTCCAATATGAACGAACGATTTTATTTCCAATATCCCAATT
GCCACCTAATAACATCGCTGAAATTTGGGTATTTAAGTGAGCCGAATAACGTCGCGAGAA
TCAAGTAGTTAACCGTACCTAGTGGAATAAAGCTTTGTGGTTACTGTATCCTAATTGCCA
CATCTGTCTATAACAGACTTTATAACTGCTGTATAAGTATTAAGGATTGAAGGTTCATTA
CATTGTAAAATTCAGGATCAAGTTTGTTTATCAACCTTTATCATGAAAATCTGTGTTTGT
TCATTGACATGCTACTTGATTGCTTACTGTAAAAGATTTTCTCGAGGATGCTCATCCAAC
TGATTGTTTGCAGGTCTCTTTTGGTGGAGGTATTGGTGGCTTGGTTGTTGATACAATTGG
TCACAGCTTCAGTCAAAAATACCACAATAGGGTTATTCAAGTCAGATTCATGCCTTTCTC
TTATTGTCCACTAAAAATAATTTTATTTCTAATAAATAATTTACATCTTCTTAATGACAG
TTATGTAACCATAACAAAATTTAATTACGCAGCATGAAGCTGGTCACTTTTTAATTGCCT
ATCTGGTAGGAATACTTCCTAGAGGATATACTATTTCTAGTTTGGATGCTCTGCAGAAGG
TGGGATCTCTGAATATTCAAGCGGGCACAGCCTTTGTAGATTTTGAGTTTCAAGAAGAAG
TAGGTTGCTTTATTTTCCCCCCTTGTATTTTAATGCAACTCAATTTACTTTAATGTAACA
CATAGAATGAGAGAATAACAACTAGGGATGTGTCTTTGTATCACTGTTTGTCCTAGCAAT
CTGGCTTTGACCTTTGTCACAATTTCCTTGTATGACAAAGTTTTTGTGTAGCAGTTTAGG
TTGAGTGACTCCATTATCAATAATCTAATTGATTGAATACATGTTTTTAGCTCATTAAAC
TGCTTGATTATCTTGAGTTTCACGT

>A07.406 1213605 length 3574 cvg_7.3_tip_0
AAAACCTTAATTGCATCAAGTATCTCAGCAGAAGAACCCAAAGCATTTACATATCTGTTT
TCACACCCAATTGTTTATTGTTTTTTATTAGAATAGAAACCATTTCTATTTTTAATGCAT
AATACTTAATTTTTCATACAAATGCCTATTTACTGAATGATGCTTTACCAAGTAAAACAA
GTTCCCTGAGTTTGATACTCGGTTCACACCGTTTTAATTATTTACTTGACGACCCGGTGC
ACTTGCCGGTTAGATTTCACATCCACAAAAACAAGTAGCACCAGGATGCGAACAAGTATT
TTGGTGCCGTTGCCGGGGAACTTCTTTTTATTTGGAAAAGTTTAGTTCAGTTCGTAGTGT
TTATTCTTTATTCTTTGATTCGTTGTTTTGTTTGTTTTTGTGAATATTTGTTACTGCATA
ATTCATTGTTCTTTGGAATTGGTTAACTGCTGTTTCTGCTTAGTTGTGCATGCATAGAAG
GTCCTCTGCAGGTAATTTGGTTCCAAGCGACTTGGAAATCAAAGCAACTTGTAGAAGGAA
TAGAGCAGAAAGGCATAGAAAATTTTTGTAGGACATTGAGGCAGCAACAATTCTTGAAGA
ACCTATATCTTCTTAGTCATCTTCAAGTTTTCCACAAAACAGGGAATCTCATACAACACT
ATTTGAAGCTAATATCATGGCTGACAGACAACCAAGAAGAGTGACTCTTGAAGATTACTC
TAGCTCAAGTGTGCCGCAGTTCTTTACAAGCATTGTGCGGCCAGAGGTTCAAGCATAGAA
TATAACCTATCCACACTCTCTAATTCAGTTGATTCAACACAATTTATTCCACGATCTGAC
CAATGAAGACCCGTATGCACGTTTAGCTACTTGCATTAAGATTTGCAATACTGTTAGAAT
AGCTCGTGTGCTTGAGGATGTTGTCAGATTGAGCTTGTTTTCATTTTCATTCTCTGGAGA
GGCAAAAAGATGGCTTCATTCGTTTAAAGGCAGCAGTCTGAAGACTTAGGATGAAGTGGT
TGAAAAGTTTTTGAAGAAGTACTTCCCAGAGTCCAAGACTGCTGAAGGAAAAGCTACCAT
CTCTTATTTTCATCAATTTCCAGACGAGTCCTTGGGTGAGGCTTTGGACAGATTTCGTGG
TTTGCTTAGGAAGACGCCTACTCACGGATTCTCAGAACCAATTTAGCTCAATATTTTCAT
TGACGAGTTATGGCCACAATCCAAGTAGCTTTTAGTCGCTTCTGCAGGGGGCAAAATAAA
GCTTAAGGTTCCTGAAGAAGCCATGGAATCAATTGAGAATATGGTTGCTAGTGACCACGC
AATCTTGCGTGATAAAGCACACATTCCTACTAAAAGAAGATGACTAGAGCTCACATCACA
AGATGCATTGTTGGCACAAAATAAGTTGTTGTCAAAGCAACTTGAAGCCTTTAGAAACAT
TGAGTAAGTTGCCAACCCAATTACATGCTGGACAATCTTCACCTTCTTCTGTTTTGTAGG
TTGCAGGTTGTGCTATATATGGTGGAGCTCACAAGTCTGGCTACTGCATTCCCACTGAAG
ACACAACACATGAAGTGAATTATATGGGGAACCAACCAAGAACAAACTTTAATGCAGGTT
GATATTCTGGATTCCAACATGGCCAACAATATAATTAGCAACAGGGACAATAGAGAACTC
ACCCGGGTAATCAGTTCAACAAGGACCAGGGTGGGCCATCTAACAGGCAACAACAACAAG
GGCCTAGTCTCTATGACAGAATGACAAAGCTGGAAGAGACTCTTGCTCAATTTATGAAAT
TTTCCATGTCTAATCATAAGAGCACAGAGTCAGCCATTAAGAATCTAGAGGTCCAGGTAG
GACAATTGGCTAAGCAACTGGCAGACAGACCATCATGCAGCTTTGGAGCCAACATAGAGA
AGAATCCAAAGGAGGAGTGCAAAGCTGTTATGACCCGTGAGAAAATGGAAACCATGGTGG
ATGAAGGAAAGGATGAGAAGAGAGTGAATGAGGATAAACAATAGCTGGTAACTGAACCAA
CACTTGAACCAGAGGACAACTTTTGTGAGCATGAGGAGGTTGAGGATGAGGATGATGATG
ATGACCAGATTAGAGAGACACCAATAATTTTGAGTGAAAAAGAAATAAATGAGGAGGAAA
TGAAAGAAAAAGATACTGAAAAAAATGAAAAAATTGAAAAAGAAAAAGAGAATGAGAGAA
AAGAATAGAAGAAAAAGAGTAAGAGTGAGCTGGCTAGAGAGAAGAAGAAGAAAGAAGCAA
CTCCTTCTGAAGGGAAGGAGGTACCATACCCCTTGATACCTTCAAAGAAGGATAAAGAGT
GTCAATTGGCTAGATTTCTTGACATCTTCAAGAAATTAAAAATTACCATGCCCTTTGGAG
AAGCTCTACAGCAGATGCCGCTCTACTCTAAATTTCTGAAGGATATGTTAACTCGAAAGA
ATTGGTACATTTATAGTGACACCATTTTTGTGGAAGGATGCTGCAGTGCCATGATTCAAC
GAATCCTTCCACCCAAGCATAAGGATTCAGGAAGTGTCACCATTCCTTGTTCTATTGGTG
CAGTCTCAGTGGGCAAAGCTCTTATAGATTTAGGAGCTAGTATAAATCTGATGCCGCTCT
CCATGTGCCGAAAACTTGGGGAGCTGGACATAATGCCTACAAGGATGAACTTACAGTTAG
CAGATCACTCCATCACCAGACCTTATAGAGTGATTGAAGGTGTTCTGGTTAGGGTCAAAC
ACTTTACTTTCCCTGCAAATTTTGTCGTCATGGACATTGAAGAAGATGCATATATTCCCT
TAATTTTAGGACGTCCATTCATGTCTACTACAAGTTGTGCAGTAGACATGGGAAAGAAAA
AGTTAGAAATGGGTATTCAAGACCAAAAGATCAACATCGACTTGTTTGATGAAGAAAAAC
AATTGCTGAACCAGAATGTCTGCTTAAAGGTGAAGGAGTATGAAAAAAAGGTTCTAATGG
AGGGAACCAAGTTTGATCCGGATCCATGAAAGAACTATGCATCAAGCTAATGACGTTAAA
TGAGCACTTACTGGAAGGCAACCCAGCCCTTTTTAATTCTATTTTTCTTGCATTTAGCTA
AGTTTGATTGCTTGTGATTGCATGAATTCAACATGTATAGTATTGAAAAAGGGATTAATA
AGCTTTTGTGAAGTTGTGGACAGAAAAATAACTTAGAAAATTTTTCAGCAGTCCACTCGC
TTAGCGCCACCCTCGTGATAAGCAAATCATCCTTCATGAGCTAAGCGAGTTGTTGCTCCA
CTAAGCGCCTTGACCCTTGATCATTGGCTGTAATGGTCCCGCTAAGCGCTACTCTTCGCG
CTAAGCCCAAATACTTCTTTCGATGTTAATTCTTTTGAATTGGGCAAAGCACACGGACTC
GCTAAGTGCAAATACTTCTCTGGACTTTAATTCTTTCGAATTGTTCTAAGCGAGTCGCCC
GTGCTAAGCGAGACCCACTACTACATTTAAGGAGCATGTTATTCGATAAGCGCGGTGATG
TGCCATTATTTTCTCCTATTTCTTAACCCTTTTT

>A07.408 1213609 length 3632 cvg_9.1_tip_1
AATAATAATAATAATAATAATAATAATAATAATAAATTATAAGTTTGACATTATTATGGT
CATTCCTGATTATAAATTTTTTTTACTAATTTATAGCATTTAAGTAAATTGGTTAATTTA
ATTAATAATATTAAATTTATTAATCATTTATATTATTTTAAAATTATCCTTAAAATTATT
AAAATTCACCTCACACTCTTTTTGGGATGTTGGGGATGACATAGTTGCATGCATCGTCAC
GCATAAACGCGTCGCGTCTTTGTGGGCAAGGGATGGAAGGTAAAATGGGATAAACAATCC
CATATGAGGAGTATTCTGGGTGGGAGCAGCAGAGAGTTTTGAACAAGAGCAAAAGTGGAC
TAGAAATAGGAAGCGATTCAAAACAAAACGCCGTAGTGGAGGCGTGATAATCTGATGGAG
AATGTAATCCATCATCAATGAGGAAGGAGAGTAGGAACATGTATTCTTCCAAGCTTTGAA
ATATGGGTGAGTTTGCTTTAAGGAAGAACCTTCCCAATCACGTATGCTTCAACTCCATTA
ATATAAAGTAAATGAAGAAATTTTCATCTTCCGTCTAACTTTACTTCACACTGATCAGAG
CAGCTAGCCATATAGCTTCTTTTTTTTCCATTACTGCAACAATAATATCCTTCTTCGCAC
TCCTCTGTTCTTTTACATTTTAGTTTTGTTTTAAAACTATTGATATTTTACAAATTTAAG
ACTATATTGATTACTTATTTTGATGACTTTTTCAATTTCTTTTAGTTTTGATGACTTTTA
GACAATCCACTGTTAAAAGACTTTAAAAAAATATGATTAGTCATAATAAGTAATTTAAAT
TTATAAAAATATTAAAATAATCTTTTAAAATCTTAATCTAATATATCTTCTTTCATGGTT
TTAAAATTTAAATTTCAGAACTCAATTTTTTACATTCCGTAATAAGTTCCTTGAAACAAG
CTATTAAAAAAAATCATTAAGCAGGTTCAGGAATTACATTGTTGGATTCTCGTCTATGAA
ACACGGACATGGCAGTTGAAGGACGTCTTGGGATGTACGACACGTTTTCAACACTAAAAC
GAGATAAAGAAAAATTAAATATATAAGTATTAATAGAGTTTTTTTTTTTAGTGAAACAAT
GTTCACATATATCAATACTTTAAAGAATATATTATTATTAATTTACAGTCCTGTGCATTA
CCATCCACAACTAAACGTTCAATCCTTCAGTTCTTATCCTATCCATTACCATATATAGCG
AAACGTTCATTACGTTGGGCATTACATCATGAAGCACCTTGGTCGAAAACCAGCTCATAC
ACATGAATCACTACATCTCCGTAATGCCTCCCTTGTCCTCATATCTTTTTATATTCGATC
TCCACCGCCATATTCCACCACCTTCTTCTATTCATATAAATTTCTTTTCCTCCATCATGA
TCGATCATGCTACAACTTGCACGCATTCGTTCATTCTTATCCTTTATATAAACACATTAC
ACACTTAACAAGAACAAGAACAAGAACAAGAACAACACTCAGGTGCGGAATCAGTCATCA
TGGCGGTGATCAACAAAGAAATAATCGATGAGCCCTACGAACAAGAGGAGTGCATCGACT
ACGAGCAGCTGAAGAAACGCATGTGGAAGGACCGTGTGCTTTTGCAGAAGCTGAAGGAGA
AGCGCGAGAAGCAAGAACCCGACGTGGAAGCGAAACAAGAGGCGTCAAGGAGGAAGAAGA
TGTCACGCGCACAAGACTCGGTGCTCAAGTACATGGTGAAGATCATGGAGGACTGTAACG
CGCAGGGCTTCGTGTACGGCATCATCCCTGAGAAAGGAAAACCAGTGTCCAGTTACTCCG
ACAGCCTCCGCGAGTGGTGGAAGGACCAAATCCGCTTTGACCAAAACGCCCCCGTGGCGA
TCTCAAAGTACCTCCCAGTCCTCGAAAACGACTTAGACATAAGTTCCTACATACACCTCC
TCCAAGACTTGCAAGACTCCACATGCACTAGGCTCTCTTCTCTCTGCTCTCATGCGCGCA
TGCAACACTGTGCACCTCCACAGAGGAGGTTTCCTCTGGAGAGAGGGCTTTCCCCTCCTT
GGTGGCCCAGTGGGGAGGAAGTTTGGTGGGGCCAACAGGGCCTTCTGGCCCAAGTACACG
GCCCACCTCCTTACAGAAAGCCCCATGACTTGAAAAAGGCTTGGAAGGTTTCTGTCCTCG
CTGCAGTCATCAAACACATATCTCCTGATTTTGATAAACTCAGAAGGTTGGTGACACAAT
CAAAGACCCTGCAAGATAAGATGACAGCCAAGGACAGTGCCACGTGGTCCAAAGTCATGA
TCCAAGAAGAGGCTTGGCTTGGACTAACCGACAAGTGCCTCAAAATATCTGCTTCAAACC
AAGAAGAAGAAGATGATATTGCACAGGGTTTGAAGAGAAAGGGCGCGTTTGGTTTTGGTG
ATGCTGCATTGGACACGATGTATGCTTGTCAGAACGTGGAGTTTCCACAGAGTGAGGATG
ATTGGATGAACGTGGCTGTTCAGAATGATGTGAGCCTAGGTGAGGATGCGGGTGGGAGTG
GAACATTGGAAGATGACCCTTGTTATTGGCTTAACAGCGTTGAAAATCTTGAGTTGCAAG
CGGCGCTGGAGTTGTTGGTCAGAGATAACGTGGACTTTGCTCCAAATATTCCACAGGGAC
AAGAGGATGCAGCCTCGGCTTCGGACTTGGGAACCCATCCACCGCAACAAGGATAGTGTT
CAGTTTAGCAGGCTAATTAATTCTAATTCTTTTGCTTTAATTTGTAGCTATAATAAGATA
GATATATAGCTAGGATATTTACAATTAATGATCTTATCATATGTATTATTAATAGGATGA
GAGATTCTTAATTACACTCGGAGTACGTTACTACATAGATTTAATGTATTACTTACTAAA
TTTAATAATAAAAATTGATTTTTCTTCCACTCATTTTTCTTTTTTTAACGTGTATTTTTG
GTAAAATTTGGAAGTACGTACAAGTTGTCAATTATGTAAGCATGCATCATATCATGTATA
ACTAGTACATGTGATGGGGGCCGGGCAAGGAAGATCTCTCTCTGAACCTTTTGAAAACCC
TTCTTCCATTGGATGTCATTCTATTTATCCAATTGCTTGTAATTAAGAAAAAGAAAAAAG
AGTTAATTTTTACCCAAAAAAAGTTCACTAAATTTACAGATAGGTGAAAACAGAATATGT
ATGTCATTGTGAATGGAGGGACACACCTGATCTTCATATAACAAAGCCTCGCGGTCATTA
ATTAACTACCATTAATTATTGTTTTGTTGCTACTCAGCATTTTCATGCATGTACCAAATA
TTCCAGTATACCCGCTAATTAAACTGAGAGAAATTAAATTAAGAAATTACAGTATTTGGT
GCAGATAACAGAAGAAAATTGCAAAGGCGGTGATGCTTTTAACTTTCAATGCATGAATGC
GAATTCTAGGGAATTGTGTGATTTTACAAATCTGAGCCACATCAACATTCATTCTTCTTT
AGCACGTCACCTGCCTCCTTTCTTCAAACAAATTAACAGATCTTTGGACGGATAATTTAT
TAAAAGAGAAAAATATATTTTTAGTTGATATA

>A07.418 1213629 length 3731 cvg_7.8_tip_0
TCTCTGTTATTCATTGGAATAACCGCCTTAAGAATATAAAAAGATTTCATAAAATAACAT
TTCCTTATATTTTATTATTTTTTACCCACAAAATATTTATTAAAAATTGCATATATCTAT
GTACGTGGTCCCAAGCTCTTACTTCCTCACACTCTTGTACTCACTATAGTTGTTATTATA
AGATCCAATTAATTAATTTATGAGATTAAGAAAATTGTTTAATATGTTAGTTATTTATAA
GATATAGTTTTGAAATTTTTTGGTCCTTTTTATAAAACTTCATTTTAATTATTTCTTTTA
TTAATTATTTTATTTTACTAAAATATTAAGAGTTGTCTCTTTCTTTATCTTATGGAGATT
AGAGAAAATAAATAAATTTTCAATAAAGTTAAGAATAAATTTAGAAAAATATTATAATTG
TAGATAAATTTAATGTTAATAATTAAATTAACTAATTTTATTAATAAACATAAATTAGTT
AACTGTGTCTTATAATTAGAGATGAATGAATTTTTTTTAAACTATCCTTATAAACAAAGC
TAATAATCGTTAATAGATTATGTTTTTTTCACTATCACATCATTTTAAAACTAACTTTAA
TGATAATTTAATAAAAATAATCAATGCAATAAATATTTTAAATTGAATGTTACAAAAAAG
ATTAAATCCCAATTTTTTTTAAGGTACATCCTTTAACGGCAGTCTCTCCTCCGAAGAACC
TCATGAACATGTATTCAAAAAACTCGTTTATCCCTTTTTTGTGTGTGTGTGGATACTCTT
CCCATTCCCTTTCCTATCAACCTTCTTATAGTGTTCATTTGTCTTCTCGAATTCACCATT
GAGTAGAAAAAATTGCTATTACAACCTCCCTCCTTAATCCACTTATCCAGTTATTCCTTG
ACTTTTGCATCAAAAACTCAAATTTTGTGGATATTTCGTAATATTTAGCAATTAATTTGT
CATCTCCTTCACTTCTTCAAATTAAGTTTTCTCTCTTCATCCTTCATCAATAATAATATC
TTATTTCAATTATTAAAAAAATATTTTTAATTAGCAATATCTAACTTTTTAGCATATTAA
ATTAAAAAAAATTATTGTAAAAAATTGATTATAAAAGTATAATTATATTTAACTTTTTTT
TTACTTAAACACAAAATATTTTAGAATTTATTACGATAATAATAATATCTTATTTCACTT
AATATATAAAATATTGAAAAATAAAACAACATAATTTTATAAAAGAATAAGTGCATGCAT
TATGCATAAAAATAAGAGAAAGAAGGATATGTATTGAAAATAAAATTATTTTATACCATC
ATCCAATCATAATCATCCGATTATATAAATTTATTAATTTTTATAATAGTTACCTTAAAA
ATAATAGAATAGATGATTGTTGGTGCAAGTTGGTAAGCTACAAATCCATCAAATGAAAAA
TGATCAAGTCAGCAATGATCAGGGAAGACTTTTATGTTGAATCACAAATAAAAGACACAA
AATAGCTTCAATTCATTCCATCACCTTCAATTACAGAATTGTTAAATGATAAACACTTTC
CAACCTAGCAACCCCCAATAACCTATTACATTCACACAAAAGAAATCACAGGCCTAGATA
CTCGCACTTATATTATAACAAAACAGGGGAATATATAGTGTGGCTCCCCATCAACTTAAT
TCAATTTGAGAGGGAAGGAACTGCACAATCTGGGAAATAGTCTAAGAGGAGGGTGGTTTC
ATTTCAGATTTAATGGCATCGACCAGCTGATCATAAGCTTCTCCCCATGCATTCTTCATG
GTCGGTGACCACATTTCTGGTACAGCTTCCTTTATGGTCTCCAAAAGTGCAAACTTTGTC
ACCTTTACAAAACCAAACAATAAACTACATACATTAGGCTTCTAGAAAACTGCTCTCCAA
ATACTCCGCTAGAAACAAAAAGTACTCAGCCTATGGGGGACTAATATATAGGATGCTGGG
ATATATCATCTATATACACATTTATAAAGAAGTGTAGTATAAAAAAAACAAATAAATCCG
AGTCTTGTCATAAATTATTTATGCCAAATTTTCTATGAAACAATTTATGTAAACAATGTT
TAATTTGTTAACCATACTCATTAAAAGTTTAAATACCTCAAGATGCTCGTTTGCTACGCC
GGTTTTAAAATGGGTAGCACCTAATTTTTCAAGTTTGATTCTCTGACAGTAACTTTACCT
GCCTTACGCAGTTGAACTGCTGAATCACAGGTCTGCAATAACAAATTAAGCCAACATAAA
GTGATACCAAGCAAGAGGCATTGCTTCTATAATTTATGATCTTTGTATATGTATAGTAGT
TTTAGCTTACGCACCATCACAAAGACAGATATGGCATGGGGCTTGAGCTTGGGGTTTTGC
TCCAAAGGAACCGCGCGTTGAATCTCCCAAGAATGAGAACAACTTCTGAGCTGATGGAGC
AATCTCAAATATTCTACTAATATATTGTTTTTGAAGTCATTAGTTCAATTGTTTCGAGTT
GAAGAAATGACTTACTTCAAGAAAAATTTGAGGCCCAACTGTCCAGAATTCTTCTTCATC
ACATTCCACGACTTCACCACAAGAGCTTCTTGCTCTTCCGTTAAACCTCCTCCCAAGGTG
TTCATGTTCTCTGGTATGCTAATTAAATGTTAAGGCACGTATTTGTTTAAAGTGGATGAG
GAAATGGTTGATGTTGTAGCTTTCTTTGGTGAAGTTTTTATAGTGAGATTCATTGAAAAT
GAAGCTGGCTCTTAATTGCAATGGGGAATCATTCCCATTTGTATGGCTACCTTGTTACTC
AAGTTTTTCTTAGTCCACTTTCATTTCTAAAAATAGTAAAATATATCTGAAATATAATTT
TTATGACTGCTACCTTTAGTTATATACTCCAAACACTTGCAATGTGCCATATCAATGGCT
GCTTGTGGCGAGAGGAAAATGGTTTCGGCCAATCAACATAGCCGTTTAGTTGACACTCCA
TGCGTAAGCCATGACCAAATCAAATTATTTTATGTTTATATACATCACAATATTTTTATC
TCGATATCTTTGTTTTAACTTTTTATCTTTCGTCTTCTCATCTTCTTGAGTTACACTCGC
ATTTCAAAAACTGGAGAAAATTAAAGTTGTTCAGCGTACCTGTCAGCTTTTTTTAGTTTC
CATTGCAAATTTCAAAAGAAATATGTTTTTACTAAAATGGAACTAAATTGAATTTTAACT
TAATTTTGAACATTCTACCTCATTTTTTTAAAAGTACTTTTGGTTTTTAATTATTTAGAT
TAGTGTTTTTTTGAAGAACTAACTTTTAATTTCTTAGGAGATGTTTGTATCATAAAATCT
TATCATATTCCTATTTTTTTTATAGCAAATCTTATCATATTATTGAGAATGTAGAGATAA
TAATATAATATTTTCATGTTTGTTACAATTTTTTTTTAAAATATGTATGGGTATTATTGA
TTAATGGAAATGTTATAATTTTTTTTTACCATGTTTTTCAACCTATCTATTCCCATGAGG
AGGGTGAAAATGTAATATTACCATTAGAATGTGAAAATTTATTATTTAATACACATGAAA
TTTTTTTTATTTAAATTATTTTGAGAAATATTAAAATGTAATCAAACATATCTTTTTAAT
ATTAAAATTATTTAATACCTAAGAAGATATTCTCTGTTATTCATTGGAATAACCGCCTTA
AGAATATAAAA

>A07.427 1213647 length 3825 cvg_6.0_tip_1
TCTTACCCCAAAGGAGGTATGTCTCATGATCTGATTAAAGGAAACTAGTAAATTTCATAA
AACAATTTCTAAGCACTATAATTGATTACCCTGCATAGAATCTCAATTTTCAATACCAAA
ATAATGGATTAGACATTTTTAACATTTTTATTCATAACTAGACTTAATGAAACATGTATA
ACATTCAATTTTATTAGCTGATTCACATATTTCAGTCTTCTAAAAAAACTCCTTTTACTT
GTTAAACTTTTAAGTCTTAACTTCAACGAACTACTTTTCTTTTAGCTAAAACAAGACCAA
GATTGAGCTTGCCAAAGACAAACAGCACAACACAATTACACAACACACACCTAGCCTATT
ACAACTTGCAGTACGTCATCAATGCATGTGAGGCTTCATTTAAACTCAACAAGCTACATA
TATTAAAAGTATTTGAGTACTACAGTAACATTTATTATTGTGGTTCCTTAGCCCATAATT
AAAGTTTTCTATACCAACTTTAATGCTGAGATTTTCACACGAGACAAATGATGTCCACGC
AAATCACATGAGCAGTGCAGTGAAAATTAGAAATTTTTCTTACTTTTTTCTTTTGTATTT
AATTTATTTTTATTAAATTTTATTTCAAATTTTTAATATAATCTTCTAGAATATCCCCAA
TAAAGACCAAAAGACTAAAATGGTCATATTGGAGTTGGAGCTCATGGATTGATCTAGTAA
GCCCGTCTAAAATTGGCACGGGAATACATGGGGAGTTGGGCTTTGGCAACTAGTCCAACT
CAACACAAGGAAAAAATTGACTGGAAAGTAGAAACAGAAAAGAGAAAGAAACATTTTACC
GATCGTTAAATAAAAAACGCAAAACAAATTAATCACATACAAGAAGAAATAATTAATGAT
TAATAAATTGAGTATGCTATTATTTTAAGCAGTTAATTTAGTGACTGAAATAAGATATTA
TTATTAATATAATATTTTTAGTAAAATGTATAAACTAAACAATAATAGTAATTTTGAAGA
TATTATTAAAATTTTATTTCAATTTTAATTACAATATTTAAATACAATAAATTTTCAAGA
TATTATTAAAAATTATATTTTAATTTTTAATTTTTTAATAAAATACAAACAAAAAAATAT
TACATAAATAATATGATCTTATTTTAGTAACTAAAATATAAAAAATACAATTCTATATAA
AAAAGTATTTAATGTAGAATGATGAAGCCATAATTAAGATATATAATATTAAAAAATATA
AGTTAAAGTAGCTTATAAGATATTAGAATGACTTACCAAACACTATTAAGTTATATATAA
TATATATTTTAAATAAGTTAAGAGTCATAGCGATTCTTATATATAGTATTAAAGTATAGA
ATTGTGAATTTAAATTCACAAAAAAAGAACAGTGGGTTTAAATCTGTCAAATTAAGTGTT
AGATTAGAATTTTATTAATTTTAAAAGCATAAAAATTTGATTTAATCAGTTAAAATAACT
CATTTGATTAATTACAAGAACAAAAATACAATTAAATCGTAAATCTCTATTCTCAGATTT
TATCAAAATTAAACTAAACTAATAATTACTTATAAATATATTTATTTTCTCAAGTTAACT
TGGTGAAGTTCAAATTAATTTTCAGTTAAAAAAAGTTCAAATTAATTTATTAACTTTTAA
TTAATTTATAAATTATTTTTATAAAAAAACACTAATGCATAAAAATGTATAATTTTATAG
CCTTGTCTCCTTAATTGCTTTAGCAGGCAGATTCATGCCAGACAAATTGTAATATAGTTT
AATATTTTTTATGGACCTTTTTTCTTTCAGCATCAAGAACAGACAAGGCTTTTCTTTTTT
GTTTACTTCTGATAGCTATATATTATATTCTAATTAGGAAGAGGTAAACACCTGCACGTA
AACAAATGAATTTATTCTGTAATCGCCCTCAGCATTCTATTGAGAGACACATATATCAAT
TCAACTTTTAAAATAATCGCTCCACTGCATCCGTTAACTAATTAATTAGATTCTTTTACG
GCGATTCCTATTTATATTCTTTTTAATTTTTTATTGATAAATATTAATAATTAATTTGTT
AACTTTTATCCACCACTTACCTCTTCTTTCATTCACTTTTTATTAATGTTATAGTTTATA
TACAAAAAATATAACACCCTCTTTTTTAAATTTATATAATTTAAATTTTTATTGAATAAT
AAATTAATTTATTAAAGATCTATTTGTTTGTTTCTTTAAAAGAAAATATTTTCCATTTAT
TTGTAATCATAAAAAACTCTTATTTATTTTAAGAATTATTTATAATTTCATTTTTTTTCA
AACTAGGTTCTCAAAATAAAAGAAACTCATGTTTTTTTTAAATTAAATAAACACATTAAA
AATTGTTAGAAGTGATTTTTTTTTTCAAAACAATTAATTGGAATGTACTAATGGTGCAAA
GAGGAATTCAAATTAAGTTTTCAAATTTCACCTATCACAAAAAAATACTCGAAGGAAAAT
ATCATAGAAAATATTGCTAGCATTCCTTATGGTGTGAATATATTTTATATATACTAACAC
TTAATCATAAACTATCATATATAATCAGATTATTACTTTTATAATAATTATTTTAAAAAT
ATCAATAATTTATTTGTTCAAATAATATTCAACTCGATCTCTTTAAATAAGGTGTTAATC
ATCGATAAAATCAAAGATACTCCGTATTGATAATATGATTAATAAAATAAATAAAAGGTT
ATATTTTTGTAATTAGTTAAGAATATAAAAAACTTTTATATTAACATGAGAATTAAACTA
TTTTTATATAGAAATGTGGCAAACATACTCTAAATAAAACAAGATTCAGATGCGAATACG
ACTCAACAAAAGATTAAGAGTTGCTCCAATTTGTTGATTAAACAATAGGAAAACAATTGA
AGTTCCCTGGTCCTTGCGTGTATAATAACTGGCATGCATGTCCAAATAAAGAAGCTAGCT
AGCTAGCTAGAAGGAGTGAAGAATTGAAGCACCTTCTCTGACAGCACTAGGTTCTTGAAA
TGCGTTGGAGCTCTACTAACTCAGAGGTGGTTGCTTCAAACAAAACCACGTTAGGAGAGA
TTTTGGACATTGAGAAAAACATGGCTAAGTGGGTGCTCAATGCTCCAGAGCCACCTTCCA
TGCTGCGTCAGGTCGTGGACAACGTCAAGGACACCCTCTTGCCACATCCAAATCCAAAGA
CATTCTCTTATCTCAGGAACCAACCCTTTTCCAAACGTGCCTTTGCCTTGTTGCAAGACT
TGTTTCCCATTCTTCCTTCACTCCATAACTACAATGCCCAAAAGTTCAAGTGCGATTTCA
TGGCCGGTCTAACCCTTGCAATCTTCGCTATTCCTCAGGTTCACCTATTTTATTTTTCTT
CTCATGCATCATTAGTACCAAGGTTTTTAAAAAAAAGTCTGTAATGATTTTGACCAAGGT
TTTTGAAAATGGTTGCAGTAACAGTTTCTAATTCACATTTATTGGCATTACGGTAAATTA
TAGTTAGTACATATAACATGCGTCGTCAATTTAAAATCACGGTAGCAGATAGAGGATGAT
ATTAGCACTTAAAATTTGTAATTACGAATACACATGATGATATAATTAATGAATCAATCA
AAGTTGATGCCTTTAATTGGTGTTGCAGTGTATGGGAAATGCGACATTGGCGCGGCTAAG
TCCTGAATATGGCCTCTGTAAGTTGCATAAACAGTGTGACTTATTTTTCTAAAAAGTTAG
GCACATTGGTTCTAACATTAATGCCCTTAAGGTTAATTAGGAATA

>A07.446 1213685 length 3960 cvg_8.5_tip_1
TCAAAGGGGTAACTTTGTCCTTCAATAAATTTTTCATATATATTGTAACTGTTAATATTT
TGATATTAAGTTAAAATTATATATATAGTTATATACACCAAATATCATATAAACTTATAA
TAAATATTTATTTAAAAAATTTATTCTCTGATTTTTATTATTTGATTTAAATTAAAGGTA
TACTTTGATTTATATTATAAGATTCAATCTAAAATATTTTTTTTTAATTATTTTTTCATA
GAAATATTTTTCATTAAAATTATTTCTAAAATGATGTAATAACATGAAAAAAAACTCATT
AATATTCGTTAGTTTTGTTTGCAAACATATTTTTTTAAAAGTATATATTAATTTAGAAAA
AATTTAATAATAAGTTTTTATGCATTAATTTATTTTATGACTTACTTTACCTTTTTTTTA
TATTTTTCTTTTCTTCCGCATTATTCTTTATAATTATCTTTTTTCTTTTTTTTTTTTCTT
ATCTGTCTCTCCCTAAGGTCCATACACCATTCTTTTGTATGAAAAAGATCGTTTTCATAT
AGCAAAAAAATATGTGGAAAAAGCGAAGATTATATCTGCAAAATAATTTTTCTCTATTTT
TTTTACAATAATATTTTTTTTCTTTGTTAAACAAACTGAAAACAGTTTGTCGTCTTTAAC
CTAACTCTCGCGCCAGCTTCTTTAGAATGCGATATATTGACAAAAAAAAAAAATAGAGGG
AAAGAGAGAAGTCAAGAGATTAATTAGTTAGCATATATACCTTGGCATTCTTTGGACAAG
GCCTTCTCCAAAATGGTTGAAGGCCACCGTAACCTGCATGTCCTTGTCCTGTACGTAAGA
GTCACTATGCCCCAAGAGCATGACCTTATTATGATGGGTCATGTAATTATTCGAGATTGT
AACAGCCGTGGATCCATGAATAACATCAATGAGCCCATCATGGCAATTAGACAAGGAGCA
ATGGTCAATCCACACATGCCTCGAGTTAAAAATCGAAACTCCATCCCCATCCGAAACACT
CCACCACCCATAATGCCTCGGGGAGTCTCTTACATACCCATGCCCCATGGGCTTGCAATC
ATGTATGTGAATCCCATGGATGATGATGTTGCTCACATAATGTATGGTGATGCATCCCCC
ACCAGCTATGTGGACACTCGCACCCCTTCCATCGAGAGTCTTGTAGGAGTTCATCACGAG
CTCCTGCTTTAGGGTTATCACCATGTCGCGGTTGAAAATGATCCACAATGGGGAGTCTTG
GATGACCGCGTGTCTCAGTGTTCCCGGTCTAGGGTTCATCAGATCGTCGTCACCAGAGTC
GGTGACGACGTAGATTCGACCGTTTTTCCCTCCCAATGCGTCTCTCCCGAACCCTATGGC
GCAGTCTGCTAGCCTTTGCCGGTTGGTTTCCCAGTTTGGGTCACACCGCCAGCAGTCGTC
GATGGGGTTGCCGGTTCCACATGAGAAATAGCCCAGGTTTCTTCTAGAGGCATTGATGCT
TCTGCAATAGAGAACATGAACATGAAAATTTGTATATACTAATAGTATGTAGTATGTACT
CGAATTCCTCATTTTTAATCAACTTTTTTTCTTATTATCATATCATATGATATTGTATAT
AATATACACTTTTCATTATAAGAAAAAAAATTAAAATTACTGATGAAATAATCTTGAGAA
ATACGGGGACCACACTCTCTAATTAAAATATCTTTTTTTAACACACTAAACACATTATTT
TTCTCATTAATTAAAATTTATTAGAATTCACAAAATTTAATAGCTAGGTCTTACATCTTT
TTAGTGATTCTCTCTCCTTATTTTATAATTTTCAATATATTTTAACCAATAAAAAAATAT
GTAAAAAAATATGTTAAAAAATGTGTTGTTAGCAATTCTCAATAATTTTTATATTTAATT
TTGTCAATAAATTTAGTTACTAATAGTTTTTTTAATTAATTTTTTCTGTCTCTTTCTATT
TGAAACATGTTTTTCTTTTATTCATAAGGATTGAAGATAGGTGACAAATGTTTTACAATA
ACTTATATATCTTGCTTAATGGACTAAAATAAACTCTATATTTGAAAGTGTTTGACACTT
CATGAACCATTTTTTTTAAAAAAAAAGAACTAAAATTTTCTAACATGATAGTCACTCAAA
CTCCTTCTCTTTCAGGCTTTAGATATAAGGCAACGATAAGGTAAACGTATTGATTACTAT
TTATTTAATGAAATTTCATGTTACGATAAAATAATATATTAAATTTATAATGCAAAATTT
GTTAAAATAAATTAAAAATTATAATACAAAAATTGATTTATAGATTTCATATAAAATTTA
TTAAGATAATTTTAATAAAATGTACAACAGAGAAATTTTTCTTTTTTTGTAAACCTAAAT
ACCTTAATTTGCCTAAAGTATTTCATGCACAAGAAGATAAAGGATTATAAGCAAGTACCT
GTGTACATCTTGTAAAACTAGTACAGGGTCATGAACTGGTGAGGAAGAAACGAAGTTGGG
AATCAGAAGAGAGAGAGCTAAAAGAAGGAAGCATAGGTGAGCCATTTTTGCTATTCTCAT
TCTCATGGGGACGGTGGGGAACGTTGGGGGTGAATGGAGGGCTTTTCAAGGAATAAAAGC
CGAGAGTAATGGCGCGATTATTACTTCAGTAGGGTCCATATTATCTTAATTTCTTTCTTT
TTTATTCTTTTTTCAAAGTATATTATCCTTTTTTCTGGTTTTATGCACCGGAAGTTTTCT
TCTCACAACACAGGAAGAGGTAATTTTTTGGTGTGAAAAAATATATTTTAAAAGTTTTAA
ATTTTAGTTTAATTAACGTGACATTTATTAATTAAATAACGTATAACTTTAGTTTAATTA
AATAATGTGTGATTGATGAAATATTTTTTTATTGTCTGTCTACATTATTGATTGATTGAT
TTTAACGAAAAAAACATATTTTAATTAATGACCAATTTTTCGAGTGTTGTGATCAATTGA
TTCCTGTTAATAGTTTTATTCATTTCAACATTTTCTTCTCATTTCTTTAATTGTTAATTG
ATTGGATTGTCAATTTAAGTGTGTTTGATGCTAACGTTTCTGTGAAACTAAATGTAACAT
ACTCGATGAAACCTTTTGATGCTGAATCAAACATAATCCAGATATATAACATGTTAATGT
CAATTTAGAAGATATATAATTTTGTTTAAGTTGGATAAGATTAAAAAAATTTATCTTTTT
TAAGTATTTAATGCATAGAACTCAAGATTATACATTAAATTATAATAATCTCGCAGCAGA
GGTTCCGCGGTTGATATCAATCGTTATGTTATGTATTTGTCAGTAAATGTTAATTATATT
CATTAATTAATATTCTCTTGTAATCTTCTCGTTGTAGCCAGAGCTGTACCATTTGAAAAG
AATTGAGAAACAACTTTGACTCTCTTCTAGTGGCTCTTTTAATTTTTCTTCTAAAAATTG
TTGGGTTATACATACTTTGCCTCTCCAGTCTCCATACTATTCTTTTTATCCAAACTACTC
TGGGAGGATCATCTTATATCTATTTTTAAGGTTCTTAGAGGCAACTAAATCTTTTAAAAT
AATGCTTACATACATCTATAAACGGACACTTTTCCGGTTATTTTCCAAGAGTTTGAAACC
GTCACATTGCCACCAATGAAATTCAAACACTCGAGTCAAACTTGTTGACCTCTGTTCTCA
TTTGGTTTGTGTCATGTCCAGAAAGTGTAGTTCTACCACATAATCTCCTCCTTCTCCGCT
TCCGAGCCCTTAAATTATGCCATGTTCTGTTTCAGCATGATCCACCAAACCCCTTCTTAG
TTATTATAATGGCAGAAAATTTTCAAATGTAGCGGTTGATTTGTTGGTACACATATGTCC
AAGGTGAAGGTCGTCGTTCATTTGTGCCTAATTGACCATTATTTTTCTTCTTCCTACCAT

>A07.468 1213729 length 4247 cvg_12.1_tip_1
CTTGCTAATCGGGGCTAAAATTCCAGAAATTAGAAATGCCAAAATAGGAATAAAACTTGA
TATTATTAGAAATGCCCAAAAAATATCATATTCGTAAAGAAGAAACATAAACGTACTCCT
CTGAATGTGGAAAATATACCGGATTAGTATTAATTATTAGTCTAAAGTTTAAATAATAAA
GTATAAATTTTTTTAGACTAGTATCTGAATATACTACTATTAGTATTATTCTATCGAATA
TTAATATGTTCCGATAGAAATTTACAAATTCTTTCTATTCTATTCTTAATTTAGTAATAG
TATAGTATTAGTAATGAGATCTATTCGATCGTAAATGTAAATATTATTAGTATCTGTAGG
AATATTAGGGCTATACGGACTCGAACCGTAGACTTTCTCGGTAAAACAAATCAAACTGAT
TATTATCTAAATGATTTGAATTGTTTTAAAAACCCAACGTGCATTTTTTTTGCATTGAGC
TTTTTCATTAACTGATAGAAATATTAGTTAGTCCACCATCTTTTTTCTTGACAGCAAGAA
TAAAGAGATGATTCCCTATGCTCTGATTTTTTTATTTGGATTACAATCTAAGAGCACTAC
CAAAGTGTTTCAAAGAAGGATTATCTTGACGTAGGTCTGCTTCTGGCCTAGATCAACTTA
AGTTAAATGGACTCTTTATCTACCTACTAAAATTAAAATCTAAGATAGGAAATGACACTT
CATACACCTTAAAGTTCATAAGATAGGAAGAAAAGATAATCTTTTTTAGGTCCCTATACC
CGCATTATGCCTAGCATTGACGAGAAATGAGTATTCACCTTATCAATATCTCAAATCAAT
GATGGATTCGATTTTATGGCTAAACCCTTTGTCAGGCTATTGTTCTCTTGTTTTGTTCCT
TAAAATGGAGTAAGACATCGATTTCTTACTATAAGATAAACTCTTTTGATTACAAGATGA
AACTCCTCTGAAAAAAACATTGGCGCTCGTGTAAACGAGGTGCTCTACCTAACTGAGCTA
TAGCCCTTGTGCTTTTGATACATATTTTATCATAGTATGTAGATAATTTCTTGTCAAGAT
GAAAATTACACGATCCAATCCCTTGAATGGATATTGCGTTGGTATTGCTTCTAAGTAATA
TTACATTTATAATCAATTGATCTGATAGATAGGTACCATCCTTTTTTTTTTTTTGGGGGG
GGGGTTGATAAATGACCTACTTAACTCAGTGGTTAGAGTATTGCTTTCATACGGCGGGAG
TCATTGGTTCAAATCCAATAGTAGGTAAAATATAGTTAGAACTTATTAGATACCATTCAC
TCTGGTATCTAATAAGTTTTTCTACTCATCTTTTTATTTTTTTCTATCTTTTCTTACTGT
TTCATTTTCCATTTTTTAGTTATTCCGATATTCGGACGCATCAACTTGTTATGAAATCAC
ATTGATAGCCTCTACTCGTGTCCTAGCTCGTCTAAGAGCTAGATTTGCCTCAATTGTTTG
TCTCTTGCCTTCCGCCTTATTCAAATTAGCTTCTGCTATTTCAAGAGTTTGCTGTGCTTC
TTGTGGATCAATGTCACTACCCTTTTCCGCATCATTTACTAAAACAGTGATCTCATTATT
GTTTATTCTAGCAAAACCGCCCATCAGAGCCATCGTTAACCATTGGTCTTTAAGAAGACG
TATTCTCAAAATACCTATATCTACGGCTGTGGCAATAGGCGCATGATTTGGTAATACTCC
AATTTGTCCGCTATTAGTAGATAAAATGATTTCCTTCACTTCCGAATCCCAAACAATTCG
ATTGGGGGTCAGTACACAAAGATTTAAAGTCATTTCTTCAAATTGCTCTCCATTTCTAAG
TTCGTAGCTTTCGCAGTAGCTTCATCGATATTACCTACCAAATAAAAGGCTTGTTCAGGA
AGACCATCTAATTCTCCAGAAAGAATCAATTTAAACCCTCTAATTGTTTCTGCTAGACTA
ACATATTTCCCCGGCGAACCGGTAAAAACTTCTGCTACGAAAAAAGGTTGTGATAAGAAA
CGCTCAATTTTTCGTGCTCTTGCTACGGTTAAGCGATCTTCTTCGGATAATTCGTCCAAG
CCAAGGATAGCTATAATGTCTTGAAGTTCTTTGTAACGTTGTAAAGTTTGTTTAACTCTT
TGCGCAGTCTCATAATGTTCTTCACCAACGATTCGAGGTTGGAGCATAGTTGAGGTTGAA
TCTAAAGGATCTACTGCTGGATAGATACCTTTGGCCGCTAATCCTCTTGATAGTACAGTA
GTAGCATCTAAATGTGCAAATGTCGTAGCAGGCGCAGGATCGGTTAAATCGTCTGCGGGT
ACATAAACTGCTTGAATAGAAGTTATGGACCCCTCTTTGGTAGAAGTGATTCTTTCTTGT
AAAGAACCCATTTCAGTACTAAGAGTGGGTTGATAACCCACAGCAGAAGGCATTCGACCC
AATAAGGCAGATACTTCAGATCCTGCTTGGACGAAGCGAAAGATATTGTCGATAAATAGA
AGTACATCTTGTTCATTGACATCTCGAAAATATTCCGCCATAGTCAGGGCAGTTAAACCA
ACTCTCATACGAGCTCCGGGCGGTTCATTCATTTGACCATATACTAGAGCTACTTTTGAT
TCTGCAATATTTTGTTCATTAATTACTCCAGATTCTTTCATTTCCATATAAAGATCATTT
CCCTCACGAGTACGTTCACCTACTCCGCCAAATACAGATACACCTCCATGAGCTTTGGCA
ATGTTATTGATCAATTCCATAATCAGTACCGTTTTACCCACTCCAGCTCCACCGAAAAGT
CCTATTTTTCCTCCACGACGATAAGGAGCTAAAAGATCTACTACTTTTATTCCTGTTTCA
AAAATGGCTAATTTTGTATCTAATTGTATAAAGGCAGGCGCAGATCTATGAATGGGAGAT
GTTGTGCGAGTATCTACAGGACCTAAATTATCAATGGGCTCTCCAAGCACGTTGAAAATT
CGTCCTAGAGTTGCTCCACCTACTGGAACACTTAGGGCAGCTCCTGTGTCAATCACTTCC
ATTCCTCTCATTAGACCTTCTGTCGCACTCATAGCTACAGCTCTAATTCGATTATTTCCT
AATAATTGCTGTACTTCACAAGTCACATTAATTTGTTGACCAACAGTATCTCGACCCTTA
ACTATCAGAGCGTTGTAAATATTAGGCATCTTACCTGGGGGAAAAGCTACATCTAGTACC
GGACCAATTATTTGGGCGATACGTCCCAGATTTTTTTTTTCAAGCGCAGAAACCTCAGGA
CCAGAAGTAGTAGGATTGATTCGCATATAAAAATAGATTCAAATTTTTTCCGGAAAATTT
TTGAAATCAAAAAGAAATGTTCGATAACAAAGCAAGTTGATCGGTTAATTCAATAATAAA
TAAGAAATGGGAGTTAGTACTCCATTTTTTTGATACCATTCGACCAATCCAATTAAATTG
TTTACTTATTCAATTTCAATAATTGAATTCTTAAGTTTATCCCAGTCATTTTTAAAATTT
CAATTGGATAAAATCTTTCGAAAGTTTTTTATTTTTTTCTATCATTATAGACAATATCAT
CTATATTCTCTATGGAAGTCGAACCTGAACCTTATTTACAATTCTTTTTTTTTCAATATC
ATCAGCTTTCGTATTTCATCAGTAGACAATTTATACTTAGCATATTTTTTTACCTACTTT
TTTTCCCGGGAGAAGTCTGCCTATTTTTACATCTAGGATTTACATATACAACATATATCA
CTGTCAAGATTAAGAGTGAATTTTTGGATTATTTAGATTAGATATTTCGATTCCAAAATT
AAAAAAAGGGATAGGAGATTAAAAATTGAAAAAAAAAAACAAAAATTGGGTTGCGCCATA
CATATAAAAGAGTATACAATAATGATGTATTTGACAAATCAAATACCATCGTTTAATAAT
AACGAACCTTGGGGATTAATTGATAATATTAGTTTATTATTTGGGAAAGATTCCTGTGAA
ATGAAAGATTTCATTAACTCCTAAGTCATGTCGAGTAGACCTTGTTGTTTCGAGAATTCT
TAATTCATGAGTTGTAGGGAGGGATTTATGTCACCACAAACAGAGACTAAAGCAAGTGTT
GGGTTCAAAGCTGGTGTTAAAGATTATAAATTGACTTATTATACTCCTGACTATGAAACC
AAAGATACTGATATCTTGGCAGCATTCCGAGTAACTCCTCAACCAGG

>A07.491 1213775 length 4578 cvg_11.1_tip_1
TTGACAACCTTGTTTTGAGCTGAAATGATTTATTAATTATTTGAACAAGTTTTATTATGG
GTTAGAAAAGTGAATGTGAACCTTTTACCCGTTCGAATTTGGTTACCGATATTTTTATAT
ATTTTATTTTTTTATATATATGTGGGGTAGAGGGTGTCACACCACCATTTTGGTAGGTTT
GCAACGCAGGTTCCAACTTTGTCAGGCAAAATAATTCAACGCTTTACATTTGCATAAGTT
GACAAAAATGGCATAACTTTTGAGTTTGTTTTGAATTTCAAATTTATGTGCCAAGCCCAC
CAAAGATGATGTGCATTTGGGTCTTTCCTCTATAAAAGGCAATTGAGGGAAAGTGCAAAA
ATAGGCTAACATATTTATGAGACTAGAGAGAGACAAAGAGAGGAGAGGAGGTGTGACAAG
GTGGACAATTTTTAAGTGGGAAGCAAGAGAGTAAAGAAGGACATGTGCATTGAGGTGGGA
GATGAGGGATCAGACCACTAGAGGAAATTTCTATACGACTCCTTTTTTCAACCATACCTA
AATTTTGTCATATTTTTGTTGTTATTCTATTTCATTTTTTTTGTTTTTCTTCCAATTAAT
TTCTGCAGAGTTTTCTACCTGATTTTAGGTTTGCAATGGATGATTAATGAATTTGGTCGA
AGGTGAATTTGAGTTTAGGAGATTGGGAATGGGAATATGGTGTTTTCCCCTTTTATTTTA
TTTTTTTCTCTTGCTTTATTTTTGGGTAAACTATAGATATAATTTTTAATGTTATATATT
TTCTTTATTCATGTATGGTGTGTTGTTACATATTAAGGGGTTTAACCAGCAAGCTACTCA
TTGTTGTGGTTCATAAAAGGGGAGATTCTCAACGTGATGTTGCCTATGGTCTGCATGGCT
ATACATGAGGTTTTTAATCACTCTGATGTTCCTTGCTGCAAATTCTATATTGATAAACTA
GTGTGTACCTTATTTTTATAATTTGATGCGAGTGAGTTATCAAGGATGTTGTTTATTTGT
ATGTTCTAATATATTCAGTTGAATTTGTGATTACTACTTCAAATTTGGGTGGCTTTTCTT
TACTCAACATTTTTTTAGTTTGATATGCCATATTCTTCTCTTTAGTTTATGAATTTTTTG
GAATTAGTTTATCTAAATATATATTGAATGGTTATGTGTATGAATTCTTCAAGAATACGA
AATTTGTGCTTTGTGACATTTTAATTCAACAAACAATAGGAATTACTAACTATTGAAAGT
TAGTTTGACTTTATAATTGGTATATAGTTCTTAAGTTGTAAAAGAGATTTATTTGTATAC
CAATCTTACTCTATATTTTCTAAGTTTTGTATATTACTATTGAAAAAGATTTTAGAAATT
CTATTCAGATAAGGAAGTTTAGATGAGAGAAGGAGAAGAAAGTTACTATGCAAAATTGTT
TAGTTTATTGCAATTAAGGGGTTCAAAGAACTCTTAAACTCTCTATGAATCTAGAATACA
AAGCTCTTTGTAAAGGAGACAACAACTAATTGTCTATCCAAAAATGGTTACAATAGAAAA
AATTTACAGTTACAACACCTCATATATTAATGAACCACCAGACTAAATGCTCCCTTCTAC
ATGATTGGATGCTCCACTAGATTACAAAAGATTGGAAGACTAATATAGAAGACAAAAGTA
CTAGGAAAAAACTATCAATGTTGTCATCCACCCTATCTCTATCGTCCATCATCCAACAAT
CAACAATCTCCATCTTGGTTCAATAACATTTTTGAATTACAAGTAACTCAGTTCATTTCC
AGCAATCTATGTTAAATAGATCCAGACAATGCATGAATTTGATTCTTGAAACAAGCTTTT
TAAACATATCAATTGGTTCTCCCTCGTATCAATTTTCTTGACTTTGACCCTCTTCTCAGA
GTTGGATGAAGTGGTATTTGATTTTAATATGCTCACTCCTATCATGATGGACTTGATCCT
TGGTCAAACAAATTGCACTTAGATTGTCACAGAATATGATAACCTTTTCTTGTGGAAACC
CAAGATTGCTAATTAGACCCTTTAGCCAAATCCCTTCCTTTGTGCTTTTGTTAGAACCAT
GTACTCTACCTCTATAGTGAATAAAGCCACTATGGGTTGAAGTTTTTCCTTCTAACTAAT
AAGAGAGCTGCCAATTGTGAATGTGCACCCAGTCACAAATCTCCTTGCATCCAAATCTAC
AACATAGTCAAAATATGAGTAACCAACGAGAGCACAAGATGTGTCTCTATGGTAGACGAG
CCCAATATCAATTGTACCCTTAAGATACATGAATATATGTTTAACAACTTGCCAATGTTC
CTTCCCAGGATTACCCATATACCTACTCATAACACTAACTACTTGTGCTAGGTCCAATCT
AGTGTATACCATAGGATATATGAAAGTACCTACAACACTTGCATAAGGAAAATGAGATAT
GTATTTTTTTTTCTCTGATTCTGACTAAGTAGTATTGAGTTTAGATAGAAAAATAGACGT
TTTCAGGCAAGTACATACTGGTTTATGGATGTCATTCCAAAACGATTCAGCATTTTCTAA
ATGTATTCCTTTCGAGACAGAAAGAGCTTCTTCTAAACTCAATCCCTCTTGATCTCCATG
CCCAAAATCTTTTCAACAACTTCCATGTCTTTCATCTCAAATTCACTACTGAGTAGTGAC
TTCAGCTTCTGAATTGCCAACAAAATTTTGAGATGCTATGAGCATGTTGTCCACATTGAG
TAGTAGATAGATGTGGGAACCATCCTCCACCTTGCTATGATAAACACTTGAGTCATAGGG
ACTTTTGATGTACCCATGAAAGACAATGAACTCATTGAATCTCTTGTACCATTGCCTTGG
TGATTGCTTCATCTCATAAAGAGACCTTTTCAATCCCCAAACATAATTTTCATTTCCTTC
CACCTCAAAACCTTCAGGTTGTTGCATCAGAATGTCTTCCTCTAGTTTTTCCTTGGAGAA
AGACAGTTTTGACATTAAGTTGTTCTAACTATTGGAGAGAATATCTCATCGTAGTTCACA
CCTTTCTGCTAACTATAGCCTTTAGCTACCATACGTGTTTTTATAATGGATGACTTCTTT
ATTGGACAATCCTTCCAAGTGGTCATTGTGATCGAAAACATTCTTTAATGGGCACACTGA
AATTGTAAAATAGTATAAAATTGGATAGGTGCAAGTGATGGCTTCAATCAATAAGTTGTT
GGGCCCTAATCACATACTAAATCCATATAAAGTTCTGCCTCACTTTTTTTATTATAACTG
AATTCTTGTAACACATAACAACAATAAATTTGTATGAGAACAATAAATTCATTCACAAAA
TATGACTAAATGACATTAATATTGCATAAATAAAGTCACCACAAGTAGAGTCATCACATT
CACAAAATACAAGAATCCCAATTGACTAAATCAAGAAACACCAAAAGTAGTAGCAAATCC
CATGCAATTACATCAATATTTTGAAACCTATGGTCTTAATGAATACATCCAAAAGAAGTA
TTCATATGTACTAGTTACATTCATAAAAGTGTCATCAAAATACTTCACTTTGTTATGCAC
TTAGAACCTCCCAAAGACTAGTTATTAGATTCAATTCTCAAAATTAATAATGAATAAAAC
AATGTCATATTCCTCTACTTATATAACACTTCTTCAAAACTATGTATCCTTCTTCCATTT
GTTGTTTTTGCTCGTGGTAAATCTTGCCATCCTACAATGGTGAAACATAATATAGTGAGT
ACCACAAACAATTGTTGTATAATTGTAGCCAACAGTTTCATAAAATATATTTTAACAAGC
CAAGAAAATTTAGAATAAGTTGACCATAATAACATAATTATTGTAGCTCTTTGGGATTTC
TACAACTATTGCATCCATTGTGACCTTTAGATACATTTTAATACAAATTTAGAATAACAT
GACCATAACAAAAAAATTAATAAAATAATTTTAATTAATTCCATAATTAAAAACCAACAT
ATTTTAATTTGGTCTTTTTAATTGCGGTTGTTGATGTCTTTCTTTTAAAACAATTGTACC
TTTGTTTTTCTATAACTCTACTAGTAACTCTTTGAGTAGAAATAGGTTCCTCATTACATG
GTGTTGCACTATCAATAAATCCTCCTGAGGTGTTGCATTGTTTGTAGAATCACCACTAGT
CTTTGACACAACAATATAATAGGTAGTTGGAGTAGCAATAGTTCTTGCAAGGCCTATTGG
GGCCACTATTGGTCCTCACCAAATTAAAATGTGTGACTTTTTTGTCTGGATCTAAGTTTG
GTTATATCTAAACTTACATGTATGATGTATCACCGCTAAAAGTTGGACACATGTATCTCC
TCTCCCTACCATGCCTACAATGACAACACCCTCTTCCTCATTCTCACCCTTATCCTCTCA
CCAAAATCATGTTCCACCCCGCAAACCCTCCCCCCTATAATCTCCTCACCACCTCCAATG
ACTACCTCTACCTATGGTAAGTCCACGACAACTTCATCAAGGCCATCGCCTTATTCAACA
ACAGTAAGACCAAAGAGT

>A07.512 1213817 length 4932 cvg_6.8_tip_0
AATATTTATTTAATAATTAAATAAATAAAAACTATTTACAATTCTTTTTAAAAAATTGAA
AACAAAACAAAAGAAAATACAAGTAAATAAAAAATCCTAAAACATAAAACTTTACACATA
AAAAAAATTACAACTCCAAAGTAGTAAAATAAAAAAAATTAAACTTATGATAAAATAATA
AACATATACGACTTTAAAATCTTAAAAAAAATTTAGCTGAAATCTAACCCTTTTTTTTAT
AATTTAAGTTAAAACAAATAATAAATCATAATAAATTTTACAACTCTTAATTAAAAGTCG
TAATTGTTATTACGACTTACATGGTATTTGATAATAATTTAAAATAAATCCTGAAAAAAG
CCTCACATTTTTTGTAAAAAGCTAAATTTAATATTTTTTATCTAGACTAATTTACCACAT
TCCCACACTTTTAAGAGCCAAATGAATACATACGAGGGAAAAAAAAGTCTAGGAATTTGG
ATGGGCCCTTAGAATATTCATATTTGAACAATACCTTTCCCTTTCCCCATGGTGATTAAC
TGATTATAAAATCCCCGAAGACATTGCAATTTGCATCTAAACCTGTTGGCTGTTACATCA
AAATTTCACACTGATCCCCAAAAGCACCGCTAAATCATACTCTCTCTCTCTGGTTGAGTC
GTTGTGTTATTCTTTCAATTTCAATGGATCGAAACCAAATCCTTCTCGTTGGGTTACCAA
TCTTCCTCTTCTTCTCGGACATTCTCAACCTCTTCTCTCCTCAACCCCCTCCCAAACCAA
CCCATCATCATCACCTTCCCATCCACCCCAAACCGCACCCTCAACCGCACCTTCAACAAC
CCCTCGAGTTCCCTGCGCAGGTTTCTCAATTACCCTCTTCAAATTTACGATTTTGCTCCC
CTTCTAAGTGCCAATTTTTGTTATTTTTATCTGGGGTTCTTCCAACCATTTTTTTCCTTT
TCAATTTTGTACAGAAACAGAGTGGTTTTGGCCCAATTGGAGCTGGCAACACCGTGAGCA
TTGATTTCTGCACTTCCTGCTCTTACAAGTTCGTCCAATTCCTTTCTTTTTACCGTTCCG
ATCTAATTGTTAATTTATGTTGCGGTTGTTAATGTGTGTGCGGGTTGTTGGAACAGTAAG
GTGTAGTTGTTGTTAGTATTAAAAAATGATCCGCGACCATGATTTGAGCTACAATATCAA
GGTTTTTTAACTGTTCACAAATTGGGACCGCATCGGCCACGGTACCAATAAACGTGACGA
AACCGCAACGCGACCGCCACAGACATTTTAAACCCCAATGTGCCATATTGTTTTTGTTAC
TATTTCGGGGTGTGAGGGTGTGTTTGGAAACGGATCATGGGCGTAATTTTTAACATCAAA
GTGAACGCTACTAGTTCTAACTAGTAACTAGTGTTTTCTACATCATGGACGTGATTTTTT
GCCTATAGAATGTGTTTCAAAATACCTCAGTTTCTTGGTATTGAAAAGGAAATGATGGAC
TAGAAAGCAAATTGAATGATAGAAAATGTTACTTGTGTGACTGATGCTTAATTAACAAAT
TTCTTGCATATCCATGTTGTGTCTAGTTTTAGTTATTTGTTATAATCACAATTCTCAACA
TCTATTGGTATTAAATTATCTCGGTGTCTCTCTTATTCAGGTCTATTTCATTTTGTGTGT
TTGTATATTTTTGTTAATGATCAATTCAACCATTAGTCCTGTTTATAAGTTTGAGCAGTT
GATCCTCCCCTCCCTTGAAAGAAGCTTAAATCACTGCCCTTGCTTCTTTGTTTTAAAATT
ACTCACCCCTTCCTTAAGAGATCAGTTATGTTCCTTTTCAGTGAGTCTATTAGTGGTGGT
GAACAACTATGAGCGAGCCTGCTAGGAGTACTTTCTTTCATCTGCAACTTCTAAAGTTAC
TGATAACTAAATGGTGGTTTAAATATTCATACAATCTGCTTTTTTGAAGTAGTAATGTAC
TACTAGACTTTGTTATTTTAGTATTGTGAAGTTTGTGGTTTATTATTTTGTTTTATTATG
GTGTTAAAATATTGCTGAATTGGTATATTATTTATAGGTATTTTATCATTTTTTGATATG
AAGTAGACTTTTATGATTCTACGAGTTGAATTTACATAGCTTTCGCAACTCTACGTAGAC
TCTCGAGTTTGATAACCTTGGTGTCTTTTATTGATGATGGTGTTTACATCTATAACTGCT
AAGGGGAAACTTTGGAACTTACTAGGTCATGTAAATCTTTTGAATCATTCGGCTTCAGAG
CATATTATTGCACTAATGTTTATATTTAATATTTGAACACTTTTCATGGCTTTATGATCA
TGTTGTTCCTTTTGACATCATAGGTTTTCTCCAAATTGAAAGAGAACAGATTCCCTGGGG
AAATTGAGTTGAGGGAACTTGTTGGGAGAAGATTAGCTAGTACAAGATTTGCCAGTGGTA
TTGAAGGTGGTGTTGTGCTCTAGAACCCTCAATAGCTGATTGCAAGATTTATCTCATTTA
TTTGAAGTTAGGCCTTGAGAAGATACATCACACAGATTGAAGCCTTCAAAATGGATGTTA
AAGAATCAAATTTTTAGTTAGTGTTTGTGTAATTTGTTTTGTACACTGTTAGGTAAGCTA
GTGAATAATAAGCAAGCATTTTTCTCATGCTCTCACTTTTGAAGCCTTTTTTTTTCTTTT
TATAAACTTGGATTTCATAAAAAAAATATTCCTCCATTTACTAACATGAACACTCTAAAC
CGGTGGTTACTACTAAGTTTAAAAGGAAAATGTTTAAGATCTCGAGTTGAGATCTTGAAC
ATTTTCCTTTTATATATGTGTATATATACATCTATATGTAGTTGTTGCATTATTCATTGC
ATTCTTTCCTTAATAGTCGTCGTCGTTGTCAAAACGTAATCATAGTAATAAAAAAGAATG
AACATGTTTTACGGCACCCTTACCGAACACGTGCTAAGGTTAGAATCATGAGTGATATGG
AGAAAGTTCAAGAACAGATGAAGGTCGACATGGAGGTCATGAAAGACCAAATGACCACCA
TGTGGAGGTCATGATGAGTATGAGAAAAATGATGGAGGTCAACGTGGCTGCAGTCATTGC
CACTAGTACCGTCACTTAGGTGGACTCGACTCACCCATCTGGTATCAATCAAGTAAATTG
TCCAGTCCTGGATATGGTAGGTCTGGGAGGCGAAGCGTTGGGAAGTACAGGCGATCCTTA
TTTTGTGCAAGTCCAGAGCAAGCATCCCTTCCCACCATATGGCCTGCCTCCCAACTATGC
ACAACCCAATATTGAACGAGTCCGATGAGAATGTCGATAACTCCTCTCCCATACCCATTG
AGAGCCAACAACCCCAGTCTATTCATACACATGTCTATCAACCCATGGGGGAGTCACCTG
AAGTACCTCGAGATCACGTTCTAGTTGACTTCGAGTCTCACCTCGGATATGCTACTGAGG
GTTAGGTGTTTTGTGACGTACCCCTGCCAAACACTGTGGGGGGTCCTCAGTATCGCCCAC
AACCACAACCCTTACATTTTGTGGTGGGAAGAGGGCCTCTTGCCGTGGTGGAAAGAAAAA
AATTCGATCATATAGAAGAGAGGCTGAGGGCCATTAAATGAGGCGGAAATTTTGCCTTTG
TCGACAAGGCAGAACTGTGCCTAGTGCTCGACTTCATCATTCCTCTGAAGTTCAAGGTGC
CAGATTTCAAAAAGTACAAGGAGATTACTTGTCCCAAGAATCACCTGAACATATACTGTC
GGAAAATGGGAGCATACCAAAAAGATGAAAAACTCTTGATGCATTTTTTTCAAGAGAGTT
TGGTTGGGGTAGCTATCACTTGGTACCCCAATCTAGAATCTTCCTGGGTTTGTTCTTGGA
AAGACCTAATGGCTGCCTTCATCAGGCAATACTAGTACAATTCTGATATGGCCCTGGATA
GAATGCAGCTGCAGAACATGTCCAAAAGGGAGTAGGAATCTTTCAAAGAATATGCCCAGA
GATGGAGGGATCTGACGGCTCAAGTAGCGCCCCCAACAATGGAGAGGAAAATTATCACAA
TGATAATAGACACTTTACCTGTGTTCTACTACGAGAAAATAGTGGGATACATGCTCTCAA
GTTTTAAGGATCTGGTATTTGCAGGCAAAAGGATCAAAGTAGGCCTAAGAATGGGCAAGT
TTGATTACGTTCTTCAACAAGTTTTGACAATAGGAGGCCTGGGGCAGGTGGAGCAAAGAA
AAAGGAAGGAGACGCCCACGCCGTGACCGCAATACCCATATGGCCAAGCTCCCCGCAAAC
CTCTCATAACCCTATGTATTAGTATCCCCCGCACCAATATAATTACTTGGCCAATATCGG
ATCTTTTCCCTACCCGATGCCCCTTCGATCGAGAATGCCCGATCAACCACAAAGACCTCC
CCAACATCACCCACAAAATCCATTCCCTACATAACCTAGATCGAGTGCAAATCCCAACCC
CAATACAAACACCAACCCAAGGAGGAACTTCCTAGAAAGAAAACCCACGGAGTTCACCCC
AATGCTAATGCTATACGCCGACCTGCTACCATCCTTACTCAACAACCAAATGGTTGTCAA
CCTCCATTTCCCTGATGGTACAATCCTAACGCCATATGCGGCTATCATGGTGGCGTCCCG
AGACACTCTGTCGAGCAATGTGTAGCTTTTAAGCACAAAGTACAAAGTTTGATTGATGCG
GGATGACTTACATTTCAAGAGGATAGTCCTAATGTAAGGACTAATTCACTTGCAAATCAT
GGAAGCTCATTGGTGAGCATGGTGGGAGAAGGGAAATCTCAAGAGTTGAAACATATAGGG
GATGTGTCGACTCCAAAACGGTTCATATTGGAGGGTGTCATACCCTAATTTCGTCCGGGG
ACCTTTGCTTGA

>A07.544 1213881 length 7181 cvg_9.6_tip_1
CTTGAAGTGGCATCTCCAATCACCTTTCCTCCTTCTCCATTACGCTACCTTTGATCTTCA
AGAAACAAAAGACTTTATTGATGAAAAAGATCCAAGACCTAGAAGCTTTACAATAGAGCC
ACATCATCCTGAGCCTTGAGCGTTGTTCCACTAGTAAATAACTGCTTCAATGCATGATTA
CATATCATATATTGTCCATCATTGGGTAAAGTTCTAAAGTTATTCATGATATATGTATTA
CCTTCTCTCAGCATTGCAGACCATGTATCAAACTGGTCTTTCGTACCTACACATAGAATC
TTATCTCCCTAACAACAATAAAATAATCAAGTGTTTAATAAATGGACAATTTTCTATTTG
ACCTAAATAAATTCATTATAGCATATAAATCATGTTCTTACATTAGAGTCCATGATCACC
ATTTCTAAATGGTCAGAGTTATCACAAGTAAGGACAACCCATAGATCAATTATGCGAACA
ACAAGACACAATGTTTCCTGTGTTCCATCAATATCTTTAATGGAATCAAACTTCCTTGTC
ATTATTGCAACCACAACTTAAAAATAAAACTATATGCATAGTTTGCATAACATTGGAACA
AATTATGCCAAAACAAAAAAATAAAAGATGCTATAATGAACATTGATATCCGAAACACTT
ACAATCAGCTTCTAATGACTTCATCTGCACAACAAAATAAAGTGCAAAGTCTACAAAACA
TTCAAAAAAACCTCAAAATTTTGTCCAAAACACATTAAACTTAAATAGAAAACCAACAAT
TGAATTAAAACCTTAAATGTTAACACAACGAACAACTAACCCCAAAACCCTAAAGCCAGA
ACTAAATGAACACCTACATTCAATTTCTAACGACTTCATCTGCACAACAAAATGTAGTGC
AAAGTCTACAAAACATATGAAAAAACCCTCAACATTTTTCCCACCTCACATTAAACTTAA
ACAAAAAAAACCAACAGCTAAATCTAAACCTCAAATGTTAACACAACGAACAACTAACCC
CAAAACAAAAAGTGTAATACGCAAAAAACTGATATCCCATAAAATAAAATAAAAATTAAC
ACAAAATCAATTTTACAAAGAAAAAGCTCACTTACCAAATGAACCTTCGATCAAGCTTAC
ACCAACCCCAACGATGATTGAAATATAGTAGTATAGAGGAGATGAAGAGATAAGAAGAAT
GTTGGAAATGTGGATGTTGTGTGGAAAAGAGAAATGAGAGATATGAGTGTAAGCGTGAGT
GTGATGAACCATTTCTCCTTTACAAGAGAGAAAAATTAGAAGAGAGACAAATGAGTGACA
ATAGTTGCTTACTGTCTTGTCAATAAGCAAAGAAGTGTTTAGAAGTTCTTTAAAAAATTG
AACCCATCGCTTTCTCATTTTTTTCTCCCCATTTTGCTAACTAAGGGAAGACAAGTATCG
AAACATGAAATAAATAGCATCAATTTCCCCCACGAATGTCTCTCTTGTGCTTGCTTCAAA
CCTCAAACTCCTCTGCGGTTTCGCTTGTTGTTCTTCTTCATAGGTAACTCAAATAAAAAA
ATAATAACTGATAAACATATTTACACCATAAAATTAAACTTTGATGTTTGAAAAAGGAAA
AAACCAAATAAAACTGAATACACCTTTATTTCCACTTTCATCGCCTAACTATCAAGAAGA
TGAGTCTATGATATTAACCCTTACCTTTTCCCTTAACCTTTGTGTGTTATATATTACTCT
ATAATTATGTTCAAAAATAAATTTTAAAGAAAGTCATTGTTACTTTAATAATCACAATAT
TTTATTATGTTTGACAAATTTACACATAACATACATAGTTGAATTCCAAAATATTTGTCT
CTGAATTAAATGAAAAAAAGTACTTTTTTTTTTATTCAATGTGTTATGTAGTATTTAATA
AATTCAAATAGTAAAACAATAAACTCAATGTGCAGACAGAAACACAAATTTTAGTTACAC
AATATTAATTATTATAAGTAAATATATGTAAGACATGCCATATTAATGATAGATATATAA
GAAAATAAATGAGGAAGAACAAATAAGTAAGTAATTAATGTTGAAGAAATAAGTATGAAT
TAAAATTAAGTTGTACACACATCTTACTAAGAATAGATAAAAAAAACAATTTGTAAATGC
ATCTAAATAGAGTAATGTTTAAAACATAACAAATTAAATTATTGGATTGTCATATAACAA
AAACAAATTTCAGTTAGACATACACTATTGGTTTTGTGTTAATAATAATTCAAGAATGGG
AATATTTTCATCACCTTTTTTTTTGGGCAAAGGCATGTAAGAAGGTCAAACACAAATAAA
CTGTCAAAAATAAATTTTAGAGGGCAAGCTTATTTCCATTTCAAAGACAAAATACATTCA
ATTAAAATTGAAAAGGTTTTATGTACCCATGTCTTATTGAAGGCCATTAATCTGAATTAG
GGTTGAAAAACATCATTGTTGTATTATGAACGTTTCAACCACAACATCACCTACAAATTT
TAGAGGGAAATTGCTTAAAAATAAAGAATCCAAACATGAATAAATGTTAACTTTTTAGAG
GAGCAAAAAAGAAAAAAAAAACAGCAATAATTATAATAATAATACTTTATGTATAAAGCG
TTAAACATATTTGTTTTCTAAGCATATAATATTGGGGAAGACTCGCTTATTTTTGCAAAT
TGGATTGCAATTGTTGTTACTGAAGTTGTGTTTTGAATAAGCCAATTTAAACCTTCTTCA
GCATAGTTATCATGCAACACATATTCCACCTTTCCCCCATGCATTTAAACAAAAACAAAT
TTATATAAAAAAAATTGTAGATTTGAAATAAGTAAACATACATATGATCTAAAATTTCAA
AGATAAATTTTGAGATCCTGTTGTTGTTACGTAAATCTTGTTTTGGTCTAGACCTTGTTG
TGACAACATCAACTATATCTATGTAAAAAAACATTGTGTTAGTAATATCATATATTTTCA
TAGAAATAAAGATATAAAATGAATAATATGTGTTATTAGCCATCAAAAACTCTGAATATT
ACTTTAGATTGGAAATTTCATTGATGTGGACAGGTATTAGCCCAAAGTTAGTATAGATAT
CAAATTCAACCTCTCTAATGTCAGTTTTTTTGTTAATTGTAGGATATTATCATGTTTGTT
GGCCAGCATTATTCAATAACTTAACATTGTCAAAGGTGAAATTTTTTTCAGGATTTATCT
TATCCTTTAAAACCATATCATAAATTTTCTCTTTCATTAGAGCTTCAATTCTACAACCCT
GTACATCGAAATAGAAATACATATAAATGTCATGTACATTGAAATAGAAATATGCATAAA
TAATTGTAATCAACTTCTTTCTATTTGCAATTCACATTACTTCAAATCTCAAAAATAAAA
ATAGTAAATAGAAGAAAAAGTATGATCCATATTAAGAACATACCTCTGAATCTATCAAAA
TGAACTTAATATAAGATTCATGTTTCCCGTTGATAAGTTGGCAGAATGGCAAATATCTAA
TAATCTAACATTTTACAAACCATTTCACTTGAGTTGGGTTGATCTCTTTAATTTTGATTT
CTCTTAAAGTATTTGAAGACATAACTGAATAGCAGTGAGAAAAGACAAAATAAACATTAA
ATCTATAAAATAAGATATGCTTGTAGGCATAAGCAGCAAAATATGAACGAGCAAAAACTT
TAAACCGAACTTGCAAACACAAGTAGCAAAATATGAAAGAGGCTATAGAGAAACACTCAA
AAACCACTCTCCAATAATTGAACTGGTAAAACAACAAACTCAAGCTCTATCCAGAAGGAA
TAAAATATGAAAGTGTTCACATAGAAACACTTCAAATAGAATAACCACCAAACATCAATT
ATTAGCATTAATAAAAAAGAAAATAATCAACTCAACCTCAACGAAACCAAGTCAACACTG
GACACAACAAACCACAGTAAACCACAGTAATTATAGTCACTCAATAGCCAAAACATCTCT
TCATAAAGTAAATTTGAAATCCAAACCCTCAAACCCAATCAAACAACTTCAAACTTCAAA
CCTCAAACAAACTCCTAACACAAAATAAGGAATGAAAACAACGCACAGAGTATTTACCTA
GATTGAATCAAACATTCATACATTGCTAATAAAAAAGAATCCACAAAAAGAATTAACACG
AAATCAATTGTTTTTAAAAAAACCCACAAAAAAATTAATATAAATTCAATTTTAAAAAAC
ACACCTCACTTACTAAATGATTCTTTGGGGCCAAATTGACGATAGCCCCAACATTAAACT
CCAAAATTTGATTAGAAAAACCCTCACTTACCAAATGAATCTTCGGCCAAGCCTACCACA
GCCCCAACGATATTTGAACTGTAGTAGATTCAAATGAAGAGGTAAAGAGAAGAGATGAAG
AGAGAAGAAAAATGTTCGGAACAGTCAAGGGTGTGCATATGATGAAAAGCTCGTGTTGAT
GAAGCTTGGGTCGATGAAGAGGGAGTGAGGCTCGAGTCTAATGAAGAAGCTCGGGTCCAC
GAAGAGGGAGTGTTCTTCTTTTTTTCTTTGAATGAGTAAGTATTTTTTTCAAAGTTCCCA
TTTTACCAACATATAGAGGATAGGTGTGACGCAAGAAATGAGGGTAAAATGGTCATTTCT
AGGGCCTAAGAATTCTTTAAGTTATATTAGATAGATTAATCAAGTCCCAGCAAACATGCT
TTGTACTTGTGCATCAGAAGTAGTATTTATTATCTGATTATGCATTATTATTGTATTCTT
CTTGTGGGGTTAAAAATCCTCGTTGAATAAAGTGTCGCTAGGCTGAAATCCGAGCTTTAT
TCCAAACTCTTGTGACAAAAAAAAAAAACAAAGTTCAAAACAGATTTAATTACTACACCC
ACTTTTTATTACGCCTAACTTGCATAATTTTAACCCAAACATTGCATTATTTTTTTTTCC
AACAATGGCAACAACAAAATTTGAATCTAAGACCCTGTGTAAGCACCCAGTGTCTCTAGA
ATTAGATCAACCCTAGTTAGTGCAGTTATAATCACAATATTAATTATTTATTTTTAAAAT
TAACATTAAGTATGTGCTTAAAAAAATGAAGTTGTTACATGTATAACCTACATTCCTTTT
GAAATTAATGTTCAATATTCAACAGCAGTGCACAAGAAGTTTTCAAGCATTTCTTTTCTC
AACACAATATTCTAAACTAAATTACTACACGTCCAACGACTTAACTGTTTGAAGTTTGAA
ACAGAGTTTTGTCAACATTAAAAAGTAGTATCAAGGTAATCCGACATGTCACACAAGTCA
CAAGTCATTGATTACTTGAAAAGCGTGTTGTATTGAAAAAACGAGTGAACAATACCACTA
ATTCTGTACGGTGCAAATGTATGTAAATTACATAGTACAAATAAAAAAATACACATGTTT
CCATATATCATATGATCATACATGATACATCAAGAAAAAAAGAAGAAAGCTAATAAAAAA
ATAAAGAAATTCTTATTTCTTCAATTAATGGTGGGCTATGAAATAGCAATTGTTACAATC
CCAAAGTATGACAACGCTACAGTTGACACTTGACTTTTGATGTAATAAAGAACCAAAATA
AAAAAATCACCAGTCCTCCTCCTATGAATATGAATGAAAGACTTCATAAAATGAAAACAA
ATTGTAAATTGACAACATTACTTGTTTTTTCCCTATCCCCTTACACGGTTTGGAAGAAAA
TATGCCTATGATTTCAAGCTTGTGGGGATGTTGAGATCTATGTACAATGCTAACAAAACT
TAATAATTAAATTGAGTGCTAAATAAGAATTAATGGAGGCCAACAAGTCAAGCTAACATG
TGACCAGCGTCCTTGTTGTTGAAGTAAAAGTAAGATTTTTTGCGAGAGGAAGTGCTAGAC
AGTACGGTAGAAAAGCCATTGTATTTGCCATCAAATTTTGATAACCCTATTTTGGTAAGA
AAGTCAAATAGCTCATTTTCTCGGACAAAAGGCTGGGCCATGTAGTCCTCAATTGCCATC
CACTGAAAAAACAAAGAAAAATCACATAACCATGATTGGCATAATTCATAACTATTAATA
ATTGAAATTATCTCATTTAATATACACATTTCGTTAGATTATATCCTTAAATCACTTTTT
AAATTTCAAAATTTTCTTCTAACTTAGATTAACTTCTCACTTTTTTTTATATTATTAGTT
TTTTTATTTTATCATTTTTATTAACTGTATTTAAATTTTATTTTTTTATTATTTAAAAAA
TTTAGAGGAACACCCTTTTTGTAGGATTCAAAGCTAAATTTGTAGATAGCCTAGGATTTG
TTTAATTTTTAAACAAGTTTTTTATTTATGTTTTCTTAAATAATTATAAAAGCATCATCT
TATTTATATTTTATTTTTTCGTATTAAAAGATTTACAAAAAAATTGTGAAAAAATAAAAT
TGTTTTTATAATTTTAAAAAAAAATGTTGTAATTATTTGTAAAAATTTTAAAAAGTCCTT
AATCTTATTCTAGATAAATTGGATGCTAAGTGTTCTTTGAATATGCATTCATACCTGAGC
TGCCTCAATTTCTGAAACTTGTCTCTGAATTTTAAAGGAATGAGGTTGCAACATGCAAAC
AAAGAACAACTCTGATTTCCGGAAGAAAGATTTATGCCTTTCCCTGATACCAGAAAATAC
AGATCATTAAGGGCATACATAATTAAATTTGAAGAGAAAATGATTGCTAAATAATGTTTG
TAGCAACCGATGATTATTAATGCTAATGCTAATTATTTTCATGAAACACCAAACACAGAG
TATGTTTGTAGCAATCCATAATAGTATTTGATAACTTACTTAAATGCTATGACCTCCACA
AACTGTGTATCTATCTGAAACAAGAACAAGAGCAGTGCCCTTAGACTTGGAAAGGGTTTA
ATTATTAAATGGTTAAAGTATTACGCTATTTGATTATGTTTTTGCTTACCCCAGTCTCTT
CTTTGACTTCTCTAACTGCAGCAGTACAAATATCTTCACCCTGCAAATGAAATTCATATT
AATCAGAAAAGTATTTTTAATGTTTAATAATCAACAATAATTTTTTAAACATACTTCATC
AACGCCTCCAGTAGGCAACTTCCAGATTCCTTGGCCACTAA

>A07.547 1213887 length 7429 cvg_10.9_tip_0
CTATGCGAAGGTATGGGGGAGGGATATTGTACGCAGTCTTATCTTTGCATATGCAAAGAG
GCTGTTTCCGGATTCGAACCCAGACAAGGGATATTCAAAATATTTTTTTAAAAAAAGAAT
AATTACCTGCAGGGGAAGGATGAAGTTAGAGATCAAAGAATCAATTGAACAGACTTCACA
TAAAGCGGCAATTGCATGGCATGCATCTCTCCCTTCTTCCTCTGTTGGAAAACAAGAAAA
AGCTGTTCCGTAAGTAGATTTATCTATTTCCACAGGTAAAAATTCACTTTGAGAAGGATT
TCCATCTTCATCATCAAGATCCATGTTACAAGCCTCATAAAAGTCATATTCGGCAGAAAC
TTTGCCAGCCAAGACCTTTAAAACATCACCACTAACTGAGGGCCAACCACTTGGCGTGTA
CATATCAACATTCAGGTTGTAGCCAATGCTATTCAACTTAATATCACGAAGTTTTGTGGG
AGCCTTCTTGCCTTCTTTAATTACTTTATCAACATTGGGAATTTTGAAAACTCTCTCAGT
TGGAATTGCCTCATTATGGTTTTTTCTGTAATGAATGATGAAACATGAGAAAATGAAAGC
TTTAATTTCATCTATATACTTGAACAACTTCATAATCAGAAGAGAATGTTAAAGATATGG
TTTTATCTTTATGCAAATATAGAAATAGGGAATTATTGTATGGCTGAATATTAGGGATTA
CTTTAGTGATTTCTTACCTTAATTGTATCATTATTCAGATTATACATAATATCATGTGTG
GTCTCAAAGACAGTTTCTGTAAACCTAATATGGTATCAGTAGGGTTCGATCCCTCTTTAT
CGCGCAGCTTCCGTTCATGGTGAACAGTACCGCACGACCTCCATCTGCTGTTTGGCAGCC
ATGCCATTGCCGTTTGACCGGCAACCACCTGCGACCACCGGCGACCCCCATGCTGGTCGT
CGCTCTGGCAGCCGCTGCCGCACACGCCCCCTTAATGACTTTCATATATACAATTAGAAA
GTGACAACAATCACGGATGCATTATACTAATGACTTTCATATATACAAATAGAATAGACT
CTTAACCCTAGTCTGCAGAATTCCCCCATCCCTCCAGCTGAATGTGTTAAACAGATCAAG
GTCAGCCTTCAGCCACATAATGATTGACACTGAATAAAATAACATTCTTTAACAATTAAA
AACCTAAAAAATTCTGACTGCTGACATTATACTGAGCAGTAGTATTGATAAAAAGTATCT
TGAAATTTCAGTCAAACAATAAAAACTGAAACTTAAGAACCATTTTTTTCCTACGGAATA
CTTTATAGCGATGAACAGAATACAACACAATGATATGACCATCACAGTTTCATGACGATG
ACAAGTATAAAGTTAAATTAGACTTTACAAAGTTTATTGCTTCAAGAGAAGAAGAAATAC
CATCAAGCCACTTATATGCCAAACTAAAATTAAAAGATAGTTAACATAATACATAAAACA
GCCTTAATTCAGAATACCACAAAGGTCTTTACATCCAAAAATCAACATACCACACATATG
CAGTTTACAATAACATAAGACTAGATATAACAGCCTATTTTTTTTTTTAAATCATCATAA
TGAATATCTCTATTATTTTTACAAAGCATATTTCAGTATAATTCAGATTGCATGATATCA
TTCACAAAAAAAAAAAAAAACAGATGGCGAGATATCAATTTCAACAATTCAACTTTGAAA
TTATCAATTGATTAAGGCAGAAAAAATTCTCCACACAAGATTTAAATAATGTGCACCTGT
TCACAGTGCCACCAAAGAGAAGTACGCGCAACTGTGCATCACTTCCGACATTCATGTACT
TGGCATCCGGACAATACCTAGATGCCCATTTTCGGAATCTATTAACAGCTGCCTCTTGCT
CTGCTTTGGCCACGTTTTCTATGTCTTTAAGATATGACTGATCAACTAGCATTCCCACAG
ATTCCATTTTTATTAGAAGCTCACCAAATGGCTTCCAATATTCCTGGTAGAAATCATACA
TGTTTTTCTGTAAAACAGGTACTCCATCAAGATTCCAAGGCATATCAGATAGATGACTCT
TTAGGCTCTCATAAAGCTTCAGAGTGCTTCTAGCATCTAAGACAGAGTAACATATCCAAG
GTATTCGCTCATCTCTTTGCAGCACATCAACAGGAGCAATGGTAACCATTTTACCTGCAG
ATCCATCTATCCTCACCTTTTTCTGACCAAATATAGTTGTCATTGACACCTTACCAATCA
AATCCTTTTCATGGTCCAACTTAGCCCTAGACATGACCTCTTGGTCACCTGTAAGTCCTT
CAAGAGAATAACCACCAACCCAACGCCTAGATGAATCCCATAGCCGTGCCATGTGCATTG
TATCAGCATGAAATCCAGAAACCATAAATCCGTAGTTTTGTATAACATGACAGTCAAAGC
TATAGTTATGCCAGACCTACAGAATGCACCAGTGACTGTTATTTCAAAAATTATTTTGAA
TCCCATGTCACAAACCCAGCAGTCTTGACTATTAGATCATTAGAACCTTTGATATGTGAA
GGCAAACTTCTACAAAAACTAAAGCTATGCAGAAGCATGGAATGATTTATATCTTTAAAA
ACATCATTCATACAACTGAAATCGTGTAGTTGACTTAGTGCTCGTTTGGATATGGCCAAA
CAGCAGTTTGCGTCCAAAAAATCTATTTGCAATGTAACATTTTTGTTTTTTTAAGATTTT
GGATTCTCAAAATCGGTTGAGGTAAGTAGAAATGATATTGAAGGAAATTCTTTTTTTTTT
TAACTTAAAAATTGATTCTACTCTACCGTTCAAATAAAATCAATTCTTCTAAATCTTTAC
AATATCGTTCCCAAACACAAATGAGTGTTTCTAACATCAGTTCTTCAAAAAAAAGATTAG
TAAAATTTAAGCAAACAGACCTTAAGAGGTGCACATTAAGAGGCGTGATAGGGTTCAAAG
CATAAAAAGGGTTAGAAGGAAGTTACCTTTTTTATAGACGAATCTTGAAAAAATTCAGCA
AACTTAATTAAGATCTCTTTGCCTCCACCATCAAGAACATCTACCCAGATACATGACTTT
CCACCTCCAAAATCAGCTTCTGGACCCGAATAAATACTGAAGCATATTATCTCCCCGTGA
TCTACAGGTGTTTCTTGTTTCACATTTATCTTGGCCACCTTTGAAGACATTAAGAGTTGG
TACATGTTACATTTCAGCATTTGTGAAATACAAGTAGCCAGGAGATTCATACCGATACAA
CTGCTTATATGCACTCAATTGAAGAAAGGGTTTAAGAATATAATATATGATATATCACTT
CAATTTGTATCAGTTAAAAAGGACAAATTCACTAAATTCATGTCCAATGTATGATATAAC
TCATGTCCAGAGTATACTCATATTAGAGAAAATGACTATAATTATGCACACTGTTGCAAT
CAAGGCACAACCATAATACATGTTGACACAGTCAAGAATTGTACCTCAGTATCACATGCA
TGAATAAGATGCCTGTAATTTACTGTAAGCATCTTAGCAACTTCCTCTGCAAGAGAAATA
TTATTAACAACCAATATGTCTTCATAGATGCTACAAAGCCTTCCCCGAAGTTTTGATTGC
TCAGTACTATGTGCCTTTTTAAAAGTTGCATTAGTTTCACCCTTTGCAGTTGTTTGTTTA
GTACTGCGTGCCTTCTTACCAGTAGTTGCATTAGTTGCACGCTTCACATTTGTGTGTTCA
GTACTACGTGCCTTTTCAACAGAAGTTGCATCCTTAGCAGTTGTATCCAAACCATGATTA
TCATTAACTTTATCACTTTTCTCTTTACAGATCTCTGATGGAGGTACCTTTAACTGAGTG
CCCACCCTTTTAGTGTCTGTCAACACTTTTGAGTCTTTAACAGAAGATGAGGCAGGTTCA
TCAAGATCCTGCTGCGCATGATCGTGATTCATAGAAACAGCCTGTTCCTGACCAGTGGAA
GTAACTGCATTAGATGCAACCCTGAACTTATTATCAGCTTGTATTTCCTTTTTATTTTTA
GACAATTTATTACTTGCCTCGGCCCAGGCTTGTTTATTATACCCAAACGCTTTTCCATTA
GCAGGGGATGTGGGAAATTGAGCCAAACCCGCCATCCTTACTTGACTATTACAGGAATGT
AAAGAACCCAAATCTTCTTCATATCTCCTTTCCTCCAACATGCCACATGACATGTCCGAA
AATTTGTTAACTGAAATATGTACAGGATATTTATGGCTATATTCCATGTCATCACATTTA
TTCAACCCAAAAGGTGTTCTCTTTAGACAGGACAAACCTTTTCTGAAAGACAATGCACTA
TGTTGAAGGATATTGCTGGCAATCTGGATTGATTGGATTTTTCTTCTGCAGTTCATAGCA
TGCAAAAAATTAAAGGAAAAAAAATAGAAAGGTACCAATCAATGGAATGTGATAGCATAT
TTAGCTTTTCAGTTTAACACGAAGAAGATACAAGAACAATCACCCAGGGCAAACAAAACT
ATGCGCCATGCACTAGCCAAAGCAAAATAAAGTCCCATAGGAATGAGCTAAAATAATGCA
TATTTTGAAATGTCACAAATAATAATAAAATATTTCCACTATACAGTATATCCTTTGTGC
CAATGTACTCCACATTTACATATAGTTAATCCCAGGATAATATGATATCCCTAGTTGCCA
GCTTTACATATTTTACCTGTAATTGTTAGTAACTGCTAATAATATGCAGGGAGTTCAATT
GTCAGCCATTCAATCTTGAATTATTTTCCTTTTTTTTTCCTTCTAATCACGAGTTGAAAG
TTTAGCAACTAATAAATTTGAAAACTTTTATCAACATATATATCAAGCAACAAGCAACCT
TGGGTGAAATTTACACGGTGACACGCCCCTTTTGGCAGTATGCAGTATAACAATCTCCAT
AAACCCTAAGAGTTTTCAATTTTTCTTTTATTATTGCTCAAATCCATATACCCTTTAGAG
TGAAAACCCTGTTCAAGCCCTGCAATACCAGAACCATCCATAAACCGAACATTCACAATT
ACAAAGTCACAATGTGCAACCTTAAGAGAAAACGCCTAAAAAGACCATAAGCAAAATGCT
TCAAACAAAGAACACTCTCTGAAACAAACACAGACACTCAAATACACTCCACAAAACCCT
TTCACACTATTACTATCAGACCAAACCGTTTCTACACCTTCACTCCCTACCTCCCTCATC
CCCTCTGGGCCTCTCCTCACTTCAGAAACATCAGTAGAAACTAGAGACCTCCACAAAACG
CCAGAAATAAGAAACAAACACTCCAAACTTAATCCCTTAACCTTTTTTATTATTTTTATT
GGCAAATGTTGGTTGTTAATTGTTAGTTTTTTTGTTAGTTGGGGATTTGAACCTATGACC
TCTCCCTCGCTCCCTTCCCCCTTCATCACGAAGCCAACCTTATAACCCGGCAAACTTAAC
CCCTTGAAATTCACTATTTCCTATATCAAAAAGTTCAAATTCAAACACAAAGAAACCAAA
GCCAGCAAAGCACAAGACAGTCCAACTCAACAGTAGTAGTACTCCACAACAGCAAACCAA
ATTCTCCAAACCATCTAACAAAGCTACCAAAACATCTAACACTTCAATAACAACACATCT
TAACACCCCACCAAAGACTTGTTCATTGATGACAGGGTTTTCAAGACAAGGCAAAGAAGA
AGACAACACCCAATGGAGAAAAGATGACAACTTTGAAGGAAAAAGAACCTGGGGAGGTGT
GATTGAGAGGGAGCCAACAAGGACCAAGAAAAGAGAGCAGCACGGAAGTGGCGGGAACAA
GAGGGGCAATACAAAGGGGTGCTCTGAGAAGAGACCCCCATGGCTGCTGCAATCACACAC
ACAAGCCTCCCCAGTTTTGTGCCTTTGTTTTGTGTTGGGGCAGTGGCAAAAAGGGTTAAA
AAGAGAAGTGGCTCACTCACTCAGGGTCTTATTTGAGTTGCAAGAAAAGTGGGTCTGTGA
ATGTGAGTGAAGAGTTTATATATTGAGGGAGAGAGGGAAAGGGGTTGTAAGAAGTGGAAG
TGGAAGAAGAGAGAGCATAAACCCTTGTGCTTTGAAAATTCATTCATGCAACTACAAAAC
AGAGAATGAAGGGGAACCCAAAAACAAATTATAAAAGGAAAATAACGTAGAAAAAGGTAA
AGTCTTTTATGTTGTTTTTTAGTACTGAATTATGGATATTACTATTTACACCTCAACTTT
TTCTTCTGCACCCCTTTTCAACTTTTATTTTCTAAAATTACCCTTTCTAGGACCAAAGGA
GACCCATCACCAAGGTTGAATTGAATGAAATGTTTGGATGAATAAGGGCCAAACAATTTT
GCAGGAGGAAAGTGTTGAACGGTATGAAAGAGTGAGGTTTTGAGCTTTGGAATATCACTT
TGTCAAAGAAAAAAAGTGAGACTAAGGAAGGGGAAAGGAATATAAGATGCGCCCAATTGG
ATGAATCTGAAAGGGTCATAGGAGGGGGTGTGCGTGAGTGGCTACAATATGCAGGTCTGC
AAAAAAGACAGGTTAAAGGATACGAGGGTGCGTTTGTAATAATAATTTTAAAAGACAAGG
CAAGGGATGCAAAAGAAAACAATAGAAGTGTATTTAGTAATTGTCCTGAATTATTTAAGG
GAAAAAAGCATGCGGGTTGCTAACTAGGCCTGGTTGGGTTAGATTACTATATGGCTTGCT
TTCGGGAGTTGCTTTGTGCACCAGAAAAACTTTTTGTGCACCCAGCAACTTTTTGTCCTC
ACTATCAAGTATCCATTTACATAGTTCGAAACGAATGTGGCATGGCTCATTTAATCCACC
TTCATCTCAAAGGTGTTAGGTGACTTTAGACAGCAAGGAGAAAAATGTGATTGCAAATAT
AGGGCATAGAATCATGGATTCAGTTTCTCATTTATTTTTTTGGCTAGCGCTTGTAGTCTA
CATGGGTGGAGTTTGAAAAAGACACATTGATTCATTTTCTCTCTGTTCTTGTTGACTCAT
AACCTCAACTACTCAGATCCGCCTTCTTTGGTTCAAATCATGCACTATAAGATTAGATAT
AATCTAGCCCAATGAATTTCCTAGAGACATGAGCCTAGCTACATTGCTTTCCCAGATTAA
TTAGTCTAGCCTCACAATGTTAGGAACAAAATTGAAATGATGAAGAAAAGAATTTTACTA
AATATAAGAAAAGAACAGAAAATAGAAGAGAATATTTCATATCCTTCTTCCCCTATTTAT
ATCTAATAAAACCCTCTAATTAACTAACTCATTAATAGTCCAAATATCCTTCTCATTGTA
TCCTAAATCCTAACACACAACTTTACCACAAGTATCACTAAACCCTAAA

>A07.553 1213899 length 13260 cvg_9.3_tip_1
TCTCATTTCCCGAACCATGCTTCCCCGTGTCTTTCGACTTTCAACCCCGTCAGCACCGCA
GCGACTCTCTCTCTCTCTCTTCCCATTTCTCAAACGACTCGTCGTCGCACCCCTCTCACT
CTGGGGAGACTCCAAAACGATGCCGTTATGGGCCCCACTCAAGCCAACCCTCAACACCAA
GCCCCTCAACATAACCGTCTCCTCGCTCTGCAAGGCGAAGCAAATCCCCAAAGCCAAAAC
GGCAATCGTCGATGGCATACGACTTGGCTTGCTCCCCGACGCGGTCACCTACAACCCCCT
AATCGACGCCTACTGTCGTTTCGCCACCCTCGATGTTGCTTACTCCGTCCTCGCGCCAAT
GCACGACGCCGGCATTCCACACGACATCGTTTCTTTCAACATGCTGATCTCTGGCGCAGT
CAGAAAGTCTCTCTTCTCGAAGTCCCTCGACCTGTTCGACGAAATGCTCAACAGAGGCAT
ATGGCCCGACGCGTGGAGCCACACCATTTTGATGCACTGTTTGTTCTAATTGGGAAAGCC
CGACGAGGCAAATCATGTTTTCAAAGAAATCGTGCTCCGCGGCGAGGTTCACGCCACTAC
CTACAACGTTATGATTAATGGTTTGTGCAAGAACGTTTACGTAGGCAATGGTTTGAGCTT
GTTCAGGAATTTGCAGAGACATGGATTTGTGCCGCAGGTTTTGACCTACAATGCGCTTAT
CAATGGGCTCTGCAAGGCGAGGAGGCTGAAGGACTCGAGGAAAGTGATGAAGGAGTTCGG
AGAGTACGGCTACGAGCCGGATGCGGTTACTTATACTACTGTCATGACGTGCTGTTTCGG
TGCCAGTTGTTCCAGGAGGGGTTGTAGATTTTGTCGGAGATGAGGAGTTTGGGGTTTGCT
TTCGATGGATTCGCGTATTGCATGGTGATCGCAGCGATGATCAAGACCGGCCGGATGCAG
GAGGCCGAGGAGATATTTGAGATGATGGTGAGTTCTGGTGTGAGGCAGGATCTTGTGTCA
TATAATACTTTGATTAATCTTTATTGCAGGCAGGGGAGGCTTGATGATGTGTTGAGGTTG
TTGGATGAGATAGAGGGGAAAGGTTTGGAGTGTGATCAGTATACACATACTATTATTGTT
GATGGATTGTGTCAGGCTGGTAATTTTGTTGGGGCTCAGAGGCATTTGAATTATATGAAT
ACGCTGGGGTTTGGATATAATTTGGTTGCGTTTAATTGTTTGCTTAATGGTTTGGGGAAG
GTCGGGTATATTGATCATGCTTTGAGGTTGTTTAAGGTGATGGAGGTGAAGGATTCTTTT
ACTTATACTATAGTGGTGCACAACCTTTGCAGGGCAAAGCAGTTCCTTTGCGCATCCAAG
GTTTTGGTTTCGTGTTTGAAGTGTGGGTATCAGGTGTTGAGGGCCACTCAGCGGGAGGTT
ATTGTTTGTCTCCAGAGTATTGGGTATGCAAATGAAGCGAGGAGAGTTAAGTCGAGGATC
AGGTTGGCACAGTTCGTGCCTTGATTGTGTGGCAGTTGCTGTAGGGAAGATTGGATGTGT
GGTGATTATTCGAGGGACCTTTGGTTGGACTGAAGTCAGTGAACAAAAGAATGGAACTCT
GATCCTGGGGTCTCGTGATTGATGATTGGCAATTCAGCATAACTGTCGTTGCAAGGGAGA
CTATTATGGTTGTGCTGCAGGACATTTGGTAAGTTACTGTTTAGGTAGACAAACTGCTTT
GTCTTTTGGTTATTGTATCTTGGTCTTGCTGGATAAATGCCTCTTGTTGTAATTGCTGAG
TGATGTTGACTAATTAAGTTCTTGTGAACCAGATGGAAACTATACAGTAATGCACAAGAT
TACCAAATTTGAAACGATGGAAACTGGAAATTTGGTACTTGTGGACAATGCTTGGTGTGC
ATTTGGATAATTTGAAAGGTTTGCTATGATTCATATTAGAGACCCAATATGAATCATAGT
GGGTTCCAAACTTATGAAAATCATAATTCATGCATGCTGTTTAAGTTCAAATATTACCAC
TTATTTTATTTAGAACATGCCACAATTAATGTTCTAACCAGCTAGACATTCCAACATTCT
ACAATTTTATGGTGGCAAAATAGTAAGTACTAAGCAATGTTCTGATTTATGAATTGACAA
ATATCCATAGTCTACCACTTATTCTTAAAATATTTTTAAATTTTTCTAGATATTTTGTTT
GTGTTTCCAGGATGGTGACTGAATCTCATATATATGTCCATTCTGCTTCAATTGAGAAAT
ACATTAATAAAAACATTCTTTAACACTCTTTTCATAGTTGAACACAAATTAAACTGCTGC
AATAAACAAGACATCTTTGCACATTATGCCTTTATCACATAATTTATTGTCAAAATTTGC
GTTGCCATTATTTGCATCACCAAAATGTAGTCCACAACATTTCAATCACATGCTTGAGAT
GCTTTGTAACATGAACTTTGAAGCAAAGTTGAATTATTAGACGCATAGTTATGCAAAACT
GTTTGGCAAAACACCAAAAGATCACTTGTGTATGTGTGTAATGCTGATCAATTAAAAGAA
TTAGTACCTCATCTAAGCCAACATTTAGGGACATTTTTGTCATTGTAGAAGCTCTTGTAG
CCAAGTTGGACAAGTTGCTGAACAGTGTTACCAGGAGAGCTTGGTAGCACCTTTAAATCA
TCAAAAATCAAGTACATGATTTTCCACTTAACAAAAACACCATCCCCACGAGTCCCTTCA
TTAGAATCTTCATTCAGCATTCTTTCTTTGTCCATCAATTTCCCACAGTAGCAACTAGTC
TCAGCAAAAGTACTCAAGAACAAATAACCATCCTTTTGACATTTGTTGCTACACATGAAG
TACTTCGTGGGCTCTGTATCATCCACTTTCAGCTTCTGCTTCTGGCAAAGTGCTTCACAG
GAATTGCAGGAAAAAGCAACATTCTCTTGCAAATATGGTTCCAGAAAACCTCATCCCTAA
AATTCTCCACGCTATGGTACAAATTGTTGATGCAACCAATCTTTTGTGCTTCATCGTGCC
CTTGCTTCTTTGAAACAAGCCTTGTGATAGTTCCCATTGGAAGGGTGAGAAAACCGAATA
AAATGTCTATCAAGTCTCCATTTGCTTCAGCCACAACCACACGGTTTCTTTCTTTGTCCA
CCCAAAGGCTCAAGGGGAGCTTCAGTTCTTGCTCGGAAGCCATGCAAACAAAATCACAGA
AAAACTAAGGAACATAAAAGCAGATTTAGTACAAAGAGTTACTATATCTCAGATGATTTT
GTTGGAGGAAGGGAAAATATATAAAAGAGGATTTCTATTTGTTGGCACACTTGTCACTAG
AGTAGAAGGTGACCCGTAAGTTTCTAAACATTATTACACATTACTCTATGCATTATCTTT
AGGAACTACTAAATGTTAAGTGCCTTGATATATGCGTAACTTTTTCATGTAATAAGGAAA
TGACTGTAAGTGAATGGTCAGTTATTTAATAAATATATGACTTTCTAATTTTTTTTTATT
TACTTCATTTGTACTCCTTCCGTCCTATTATAATTATCGTACAAGAGAAAACAATTTATC
TCAAAATCATTGTCATTTTACCTTTTTAATGTAATATTAATTATCTTTTTTCACTTATAT
ACCTTATAATATTAATGATATACAATAAAATCTATAAATGAATTACTGGTGATATAAGGT
TAATTTTGTAAAGTTACTACTCTTTCATCTATTTATTGTTTTTTCTTGGTCTATTCAATT
TTTTTTATTGAAAAATGTTAGTTGTTAGTTTTGTTAAAAATATTAGTTGGGGAGATTTGA
ACATGCAATCTCTCCTCCCTCCCTTCTCCCTTCACTCTTCCCCAATCATTAAGTTAACCT
TATATCTCCTATAAGAATTGGAATAGAGAAGTGCATATAACATGCCCATTTGTTTCCACA
AACAAGGTCATAAAAGTTACTCCCTCCATCCCATTATAATTGTTGTGTAAGAAAAAAATT
GTCTTAAAATAATTGTCATTTTAGTTTTTCAATGTAATATTAATTACTTTTTTCACTTAT
ATGTTAACTGTTGTAAGACCAGGTGAGTGTGACAACTTGGCAATGCATGCTGCATGTTAT
GAATATGAATTGTTACGATGTTGATTATGAACTGTCATGCTTTGGGATTGAGTCTAGGAG
TCGACCCTCGGCAAAATTTATTTGGAATGTCTTGTAATGATTTAATGATTGGATATGTTG
TGATGAATGCTTTTGGTAAAGTGGTATTTTCCACTTAAAGGGCCATGTTGATGATGACTC
AAAGAGGGAAACAAATTAATTTCCCTCCCTTCTTGTTATGTTTGTTTGAGCACGATGGAG
GATACTTGCAGTTGGGAGTTTCATGAGGATCGACATGCATTACGAGGAAGGAATGAACGG
ACGAGGTAATGATATTGTGTTGAAATTAGAGAGATTGTTGTGTTGGGAGTTGGGGCATGA
CCTTATACTCAGTGGGAATATACTCTCTATCTAATGCCTATTCACAAGTACCAACGTGAC
CGTTGTTCATGCTTCTCATCATGAAGAATGAGTGAGGGTTTGTTAGGTGAGGGTGGATGA
CACACAATATGTACACTCGGGGAAAATCTAAACGATTCAAAGGAACCTGGGGGAATGTTG
AGTGGTGATAACCCAACTAAGGTTATTTTCCTATTAGTTTAGGGGACTCGTGGGCCTCAC
TTGGCATTCCTGACTAGAGTGGAGCTATATCCATGGTTGGTGAGAGTGCCATGTCTAATG
TGGACATGTGATATGTCCTCCTAATTTCCATTCATATGTTGCATAAGACCATAAAGGTCT
AGGAGGCTTAGTGGCGATGTTAGGCCCAAGGTAGTAACAATGTGAGAGTAAAATGTAGAA
TAAGATGTCGTGAGTGATGTATGCTATTAAACCACATGTGGTGGTTGTTAGATCATATGT
GAGACTTAACGTTTGTGTTTGTGATTTTGAAAGGGATGGAGTACTCACCCCTTACACCAA
TATTTTTAGGCTCAGATGATGAGCACCAGGATGGATCTTCGCTTGTGGGTTAGCATGTGT
GGAAGAGTTCTTTGGGTTCACTTTCGTCTGGCATGTATCTTCTTAATGGTGTGGTTGGTT
CGCAGGGCTTGGATAGATGGTTGCTCTAAGACTTAGGTTTTCTTGTTTGGTGTATTGATT
TGAATAGACCTAGGTTTCAAGAACTTTTATATGTGTTCAGTGATCTTATTTACTTACTAT
TTACCTTTGATACTTATTTACTTATGTTTGGTGGCCATAGAGGCTCATCTCAGATCTTTA
TATATACACATGATGTTATTTCAAAGATGCAAGGTGTTATACTTAAAGTTTAAATATTTA
TGATGTATATCAACTTGTGCCTTTAAATGAAACAACATTTTCTAAATATACATGTTGCAT
ACGATTTTGAAAATAGACTACTTCCTTTTTAAGTTAATAGCTTTAATTAAAAAGAAAAGG
GTTGATGAGCCTTCATAAAAAGTTTTATTTCAGTGAAAAATTTATCATTTTTTTTCTAGT
ACGACATTTATGAAAAGACTTTGAACTCACTTGTTTATAAAGATAAAGAAAAGGTATTTG
AAATGTATTTGTAAACCCATATTTTAGGGTGTTACATGAGCTCAAGTAAACAAAGGAGCA
AACAATACAAATATCTGAAAGATTACAACATTTTTGTCAAAGCTTAAACTACTCTTACTT
AAAGGAAAACACATAGAAACCTTCAAACGTAGCTTGGACAAATATTGTAATTTGGGCTTT
GTAACTTCAAGAAGGTTGTTCACAGGGAAGAGTGTAATTTTCAGTTTCAGAATAAAATAA
GTTGTCTAATACAACAAAATAAGATGAAAAATTGAAATTTGAACAACAAAATATTTCTCA
AATCTGTCTCCCTTCTTAACTATGATACATTGTCAACTTCAAAGTTCAAACACCACTGAT
ATGATGCCATTAAAATGCTAGTAAGTAGAAAAATGTCATTGAAGTTATATTTTTCTAAAA
GAACAAAAAATGTAAAGAAAATCAATTGTAGGAAAAGTATTTTGAATTCTCAATTGAAGC
ATAGATGGTGATCATTGAGTTTTGATTAATACTTTCATAATTTAGGGTGTGTTTGTTTTA
ACGTTAGGTTGGAGAACCCATATTCCAATGCACACTTTGTAAGAAGTAGAAATTTGGAGC
TTTTGGTTAAACATTTATTTGGGGGCCTCCCAACAAAAAAAAATGCACTTAAACTATTGA
TGTTAGGACTCCAGGAGGTGAAAAAGAAAAATCTAATACAAATATAGAGGAGAAATCCTA
AAATTTATTTGACTGTTTGAATGCATAAAATTCTATTTTTTTTTTAAAATATATATACGA
AGGAAGGAATAGAATCCACAATATACCTTAATTGGAAATATGATCATAATGTTTACCGCC
AACTGAGATATAGGGAATGTGAGCCATGTTTGGGAAACCTCTCCTGTTTCTTTCTCAAAT
CGTTTCTCTACCTCTGGATGGAAACCGAAAATTGTCAATTGTTGCAGACTGGTAAGTCTA
ACGCTCATTGGAAGACACATCAACTTGGAAAAATAAAAAATACTCAATTCACAAAGCAAG
GAAAGGTTTCCAAAGCAGTCAGGCAATGATTCTAACTTTGGAAATATTCTTTAATCTTAA
CACCTTGAGGGAAGTCATATCTTGTAAAGCTAGCAAATCCTCCTCCTCTCTGCAATTGGA
AATCCATAATTTCCAAAGGCGTTGAAAATCTGTCGATACATTGAACCTACTACAATTAAA
TACAAAAAAAGAGTCCAACCCTTTCAGCAACACTTCCTCTCTTAAAAATTTAGGACAATC
GACAATTCCAATCATGGAAAGGTGCGGGAACATGTTTTCCCCATACTCCCTTGATAACCT
TTTAAACTTTGGTATATGATGGATGGTTTGAACTTCTAGGTCCCTAAAAACTACACCCCC
ATCATATGACTCCTCGTATAGGTATTCTACATGATTCATGTCTAATGTTAGAGTCTTTAG
AGAAGGTAGTTTCCCCAATGTTGGAAGACGTAAAGAGTTTTTGCAATTCAACAACTTTAA
AATGGTTAAATATTTGAGAGAAGGACTAGACATCCATTGTGGGAAATGAACACCTTTATA
TCCTTCCACATCTAATCTCCATTGTTATTGGGTATCAGTTTGAAGCACTTCAAGAATCTC
CTCAACATTTTCCTGTAATTTGGAGTCTTCATTTGTTTCCCATGAGAACCACAACTTATT
TAATTGCTTGCTTGACATATTGGCATCGTTGGTATCCATTACGCTTTTTACATTTCCTAG
ATGCTTGATGTCAATATCTCCTTTAAGCTTCAGTGGTCCTAATTCTTTCAAACGAAACCC
TTTTTCTTCGCCGGCAAACAACTTGGTCAAAATCCTTAGGGAAGTCAACATCCCTATCTG
AGGAGGCATGCTTGATAGTTCTTGGCAATCATTAAAAGATAGTTTCCATAGAGCTTTTAA
GAATATCAAACTATTAGGAAACATTTTGAGATGATTGCAACGATCTAATTTTAATATTTG
GAAATTCCACAATTTAAATAGTGATTCTAGAAGATTTTTGAAACCACCCCAAGAAAGATT
CAAGTACCTTAGATGTTTTAAAAGAACTATTGAAGATGAAAATTTCTCTCTTTTAAAAAA
ATTGAGCACTTGCAAAGAATGACACTTTAACACATTAGGATGAAGAGAAAGTTAGTCACT
ATAGTGATATGACAATATATATGTCCTTAAAGATTTGACTGGATACATCTGCACTGAATC
AATGGATTCCTTGCCTACATTCTACGTTGACCTATGATTTGAGAGATGGTGCATTCTTCC
AGGCATAATAGTTACTCAATTATCTTTTTTAATGCAACAAACATCTTCTGCAACAGATTG
TGCAAGATCATGAACAAGATCATGCATCTTAAAACTTGTAACTTTGCCAAATTCTTTTGT
CACAATATCTTGAAAAAATGATCTCCAATATAATTCATTGCAAACATCATCACCAACATC
TTCAACATCTAATCTTTCATTAGATGAAATGAATCCATTAGTCATCCAAAGTTCAATTAA
ATATTTCTTCCCTATGATTTCATCTTTGTGAAATATTGCACAATAAGCAAGACATTGTCT
GTGCTCAATTGATAAATTTAAGTAACTAAATCGTAGGACAGGAATTATGGAGTTTTCATT
GTGTGGTAACTCCAAAAGTTTGCTTTCCTTAACATTAAGCCACTAATTTTTGTTTCTTTT
GAAGAGTAAATGACCTTTTAGGGCTTTGGCAGCAAGAGGCACTCCTTGACACTTTTGTAT
TATCTCCTTCCCTATGTCCTCAAGGTCTACCTGTTCATCCTTATTCGATCCAAAGGCTTG
GTGTTTAAACAATTTCCAACAATACTTGTCGGGTAGAGTTGGTAATTCATAAGGACGTAT
TGTTCCCATGATTGTTGCAACCTTTGATTAACGAGTAATGACTAAAATGGAAGCATCCTT
AGCCCCACAAACCAATACAAATTTCAACCTCTCCCAATTCTCTTTCTTATTATCCCACAC
GTCATCTAAAACAAGCAACTATCTTTTTCTTTGAAGCATATCCCTAAGTTTTTTTTTTGT
TGTGACCCTAGATCCAAATCCTTGTAGGAACGCCTAGATGCTGCTTTGATGATAGATTTT
GTCATTCTCTCTAAACTGAAATCTTTTGAAACACGCACAAATTCTTAACTCCAAGTGGTT
GACTACTCCTGATTGAAGATGAATTGGACAAGTGTTGTTTTTCCAAGTCTACTTAAACCA
ATTATTGGATAGATAGATAAATCCTCAAAATCAAAAGCATCACCAACCAAAAATTCTAAA
ATTCTATCCTTATCTTCTTCTCTTCCACAGACTTTTGGTTTAGTGATGAGAGGGCCAATT
CGGCGCCACTCAAGGACTCCACTTATTCTCTCATGAACCATCTCAGTCAAATGAAACATA
GTCCTTTCTTCACCAATTTCCATTAATCTCTCACTTATTGTTTTCATGTTCTTAGCAATC
TTGTAACAGAAAATAACACGCTTGGGATGAAATAATGATCAGCAAAAGCATTATACCTTG
ACTGATGGACCACACTTGACCCCTTGTAACTCCAATCCAAGTCCTTCATAGGCACCCTTG
TCAATGATGTCATCTAGGATGTGAGCTGTATGTTTTAGGTTTTCGAGCCAATCTTTTATA
GCCCTATTTGAGAATTGTTTCTCCTCGGCATCTTCAAGTGTCTCCTTGATGGTAGTGAAC
AATCTAGAAATTTTTTCCAAGTGTTGATCAAAACCAATAAATATTAACAACTCCTTTTGA
ACAAGTGAGTTCAAATTCCCATGCAAAGTGTCGAGGACAAACTCAGCCATATTGTATCTC
TGCAAGATTGAAATGCAAAAGGGATTGTATGAAGCAACAAGGAAGATGATGACTAACAAA
GACAACTTTTGTGTGGGTAAGATGTCAAAAAGTTGGCTACTAATGAAGTAATATTGGAAT
AACTTTAAGCAAACTAAGTTTTCTCAAACCAATAAGGCAGGGATCACTTATGAGAAGTCT
TGAATTAATCTATAGATGCGAAAGCAACTGCATGCACAAGGCACTGATGTAACATCCCTA
ATTTTATACTTTTCGATGACTCTCACACTACGACACTCCATGTGGTGACACTTCACTCAA
CATCTTTTTTGGTCAGAACCTTGCACCGGTCAGAATCCTTCATAGGTAGCCTTTTCTGAG
ACCTAAAAAATCAGCTCTGTCTACTTTCAAGATCAATGACTGACCTCACAAACCAACATA
AGACTTTTTTTGTGTGTTTTGTCCTTGATCACTTGTTTTCCAAGAAGCTTCCTAAAAGGT
CACCTATCTCATAACTATTCCAAGCCAAGCATGCTTAACTATGATGTTCTTAAGTGATGG
GCTACTGAAAAGTAGATGCATCTTGTTGGTATAGGTAGTACCAATTAATTCATTTAAGTT
ATCCTCAATTGTATAGTTTCACACCTGCATAGCCCATATCCCTTTCTTTCTAGTGTGATT
CATCGGGGTGTTATATGCCCACCAGCTTTTGTCAGGTTCGTCCTTGAACCTCACCGTACA
GGAAGATAGGTTTACTCTAATACCATTTGTAACATCCTTGATTTTCAACTTCTCGGCGGC
TCTTACACTATGACACTTCAAGCGGTGACACTTCACTCAACATCCTTGTTGGTCAGAGCT
ATCAAGAAGTAAAAAATAAGGGATGTTACAACGAACATGGCATTTAAATGTCCAAGGGGT
TTGGAGTACTATTCTTATAGATGAGGAACTTTGATGTTGGTGATGATGGTTTTGATTTAC
CAGTCACCCATATAAAAAGAATAAAATTGGTCAATGTAATTTCTTATATGAAATAAATTA
CAAAAAGAAAAGCTAATAATAGAAGAAAAAATGTTGATAAAAAAGTTCCAAGTGTTTTCT
CAAGTAAAATAAATTTTTAAAAAAGGTGATCTAACAATGAGCTTTGTAAATTGGTACATA
CATATAATGTTTTGGTATGTGTTAATATCACATTTGGAATATATAAGCTTGCTTTGTAGA
TGTTACAAAAAATTTCTCTTTTAGATGCGTTTTTCTTATTCTTGATTAGTACCACTTGTT
GTAGAATGTTCTCTGATAGCAATAGTTGCAGGAGAGCTTGAAATCAGTGGAAAAATGATC
TAAGGAAATGTGTACGCCTAATTTGCCCTTTTCATGTCTGCATTGTTCCTATTTACATAT
TCCTAATGTTAATTTCCCTCAGCTAGTAGTTGCTAATCTAAGTTGGCTAGTGATTTACAA
GCTAACACTACAAAAAAGTAGGCCTTTTTCTCAGTAGGTTTATCATTTGTGACAACCACT
CTGTAAGAGGAATCAATAGGTTTTTGGGCCAAGTAGTAGTAATAACTACTCAACAGAAAA
TAACACTAGCCCATCTCTTTGGGGGATTTGAGAATAGCCAAGCTTCTCGAGGAAGAGATG
AAGAGGATTTTCCTTATAAACGAGTTTAAATTTACCAGTGGTAATGATAAAAATGGTTAG
TGTATAATATTTTCTCAAAAATCAAACTTAGTCATTATAGTACATACAATGATTTTCTTT
TTAATATTCTACCCTTTTGATTTCATAGGTTAGGATACTTGTATGGAAAGATTAAACAAG
CTTGCAACTTTCTAGAGAAAGGCTCTTAAGCATGCTTTACTTTGTGATTTAGTTCATTCC
TACTTGTCAGTTCATTTTATTTATTTTTCTACTTATAGATTGTTTATAAACTTGATTAAC
AATCCCCAAATTCTTTCTTAAGAGGGCAAAGAACTTTAGGTTTCTTTTCCTAAATGGTGT
CATTTCTTAATATACACATGAAAAATATGAATATAGATTTCAACATTATTGAATCTAAAA
TTAGAAATGTTCCTTAAACCACATGCCTAGCTTTGGGTACATAATAATTCAAGGAAAGAA
TTGTTTCATTTGGCAGTTCCATAAGTTGAAAGAATTGTGTATAGTAAATGTTCAATCAAC
CAAATTGAGAATGAAGATGTCATCAAATATGTTCTTCCTATAGCTGAATCATATGAATTT
CAATTGGCAAAGCCCTTCCCTAAGTGGCAATGTTGTGGTCTTCCTCCCTTCTTTGTGAAT
TTTTTATCATTTTAATCTTTTAAGATTGTTTTCCACATAAGGATACAAAAACTAATTAAT
ATATTATTGGAGTATAAGTGTAAGGTGAAGTCCCACATCAAGTATGAATGAGAATATTGA
ACACCATATAAATGAGGACAAGACCCATAAACTTGAGCTTGAAGATTTTAGGTTAAAGTG
TAGTGTTAAATTCACTTATGTGATTATTCATGACTCATTGGTGTCATTCTCTTTGGTATT
TACCCCATTTGCTTATTGACACAATTTGCTCTGATTTCAAGTTTGACATGAGGCTTTGAC
AAAGGGATAAGCCAATTCAAGCTATTTTCCATAGAGTTTGAATTGGAGATCCTACTTTGG
TATCCTTGTTTCTTAACCGTCAGATTATTGTTCTTTTAATAGCTCATGCTCCATAACCTG
CTATTCTTCCAAACCTCCTCATTTTTCCATGTAAATTGAAATGAGTATGCTCTAACCTTG
CAGGTTGGCCAAGAACAATTCTTCTTTCGATTGGTCTTCCAGGTCCAGCCCTTTTCTATA
ATTATGAAAAAATAATCATAGCTATTTGGTTCCTGCTCTATTTAATTATTTAAGGTCTTA
TCTAACCAAGTCAATTGTGATTCTGCAAACAATGTGATAAAGATCTGAGAAACATAATTC
TTTTTTTAGCAACAAATATTGGCGCGTAGTAATCTTTCATTTGATAATAAAATTAGTTTA
TCTCATTATCTTTTTGTTGGACTGGATGCTTAATGTTTCTAAAATAGTAGTAGCAGAGGT
AAAAGATTTCTAATATCATGTTGCATGAGTAGTGCCGCTAGTTGGAAGGCCTTGTTTTAC
CTTTTCTGTAATCATAATTACTGCCATGCAGGCCATGACCACAATTGATTCAGTAATAAA
CTTATGAAAAACTATTAATTTTAGCTTCACCATATCAGAATCAGACTCCTAAAATTAGTT
TTTAATTGTTGTAAGCAATGTTTACATATAATATTAGTTATAAGCTAGTACACGTTAGCT
TACAGATAGTGATTGAAGTATTTAACCGACACAATTTTAATTTGACTGTGATGTCCATTT
CAAATTTACTAAAGGTCTGCGCCTCATTGACATTGTAAGCGGGTGCCACATTCATAATTT
GCTGGCAAACTGCAAACGTGTTTTTTCATTACTAGCAATTCCCCTATTACATGGGAATTT
TCCTGCGTGAGAAATCTGCAGGAAACATGTGGGTAAAATCCTCATGGATAATAAATTTCT
TACAGTTTTAACATTCGCAAGAATTTCCTGAGAAATTCCGCAAGAAACTTTCCTACAATT
TATTCCTGTAGATAAATTTTCTGGGGATTCATTCGCAGGAAATTCCAAAGGTAACATACT
TATGGATTCAAAATTGGCAGAATTTCGCAAGTAACTTTCTTGCGGATTTAAAATTCACCA
GAAATTTCACAGGAAAATTTGCTGTGGATTTTAAATCTGCAGAAATTAAAATTCCACAGG

>A08.28 990350 length 2053 cvg_3.7_tip_1
ATAGATTTGCTGGAAGTTGGGTTTCTCGATTGGGTATTGAAACCTTGTGGGTGGGAGTGC
TGGATCACTCTTGTAATGTTGGATCGTGTGTGTGTTGCTGGTTTAATAAGAACACATGCT
ACATTTGTAATTATTTGTCCTTTACAATAAAATTTTCTAAGATTGAATTATACAAATTGA
TTCTTCAAATAAAACTCTTAAGATTACGTCTAGACTAAAAACTAATTGATTTACATAATT
ACAAACTAATAATATGAGATAATATAATAATTGCACATAATTTCACACAGATTCTGTTAT
CTCATCATGATATCATTACCCCCAAGTTGGAGCATGTAAATTACATATCCCTAATTTGTA
CAACAAAGAGGTGAACTGAGTGGGACCAAGAGCATGGATCGATACTTAGCCTCAGTAGAG
GAGTGAGATACTGTTTGTTGTTTCTTAGTTTTTTATGAAATTGGAGAAGATCCAAGTAGA
ACAAACAATCCGGTAAGGGACCTACGAGTTAAAGGACATCCAGCCCAATCAGAGTCACAC
CAACCAAATAGTTGCAGGTCACAATCCTTACGCAACAAAACTCTCTGTCCTGGATTCCCT
TTCAGGTATCAAACAACACGGAGAGCAGCCTCCCAATGGGCCTTTTTAGGTGCCTACATA
AATTGAGACAGAACATGCACATAGTATGAAAGCTCGGGTCTGGTAAAACAGAGGTAAATG
AGATGACCTACTAACCGCCTATACTGATCAGGATGAGGAAAAAGCAAGTTTGTTGCAAGT
GCCAGACGATGATTCTGTTCAATTGACACATTTGATAGCTTAGCTCCCAGAAGTCCAGCT
TCGACTATAATTTCCAAAGCATATTTGCATTGACAAAGAAAGATACCCGCGAAAGTTGCG
TCATTTCAACACCCAAGAAATATTTGAGGATCTCCAAATCTTTCATGTAAAAGCAATTAT
GTAAATATGCTTTAAAATCGGTGATAGCTTCATGATTATCTCCCGAAATGATTAGGCCAT
CAACATACACTAACACTACAATATGTACCCCTGGTCTTTGCAAGACGAAAAGAGAATAAT
CAGACAGAGATTGCCGAAATTTGTAGTGTTTTAGTGCAGCAGACAGCTTGGCAAACCAAC
AACGAGGCGTCTGTTTAAGTCCATATAAGGACTTGTTGAGTTTACACACCATGCCATATT
GCTGAGGAAGAAAGTCAGGAGGTGGCTTCATGTACACAACCTCTTCAAGGTTCCCGTGTA
AAAATGCATTGTGCACATCCATCTGATGTAATTCCCAAGCTCATGTGGTTGTTACGGCTA
ACACTATGCAGACCGTTACCATTTTTACAACGGGTGCAAAAGTCTCTGTGTAATTGATCC
CTTCCTTTTGATGATTGCCAAGAATTACTAACCGTGCTTTGAACCGTTCTACACTTCCAT
GAGCTTTATGCTTTATTTTGTACACCTAATTGCAGCCAAGTGCTTTCTTTCCTGGAGGCA
ATTATGTGACTGTCCAAGTTCCATTGGTCTCAAGGGCATGTATCTCACTTTTCATTGCAT
CTCTCTAGCGACTGTCTTTCACCGCGTCAATATAAGTGACGGGCTTCTTTTCCTGTGAAA
TGGATGCAAGGAAAGCACGATGTGCAAGAGAAAAATGGTCATAATTCACATAATCAGCTA
TTGGATAGGGTGCACTTGAGTCTGCCTTTCGAGAGGCTGAACAATTGGATGGACTCAATC
TTTTGGTGGTATTTGTCACATAATCTTGCAATCAAGTAGAAGGTTGTTTGACTTTATGTC
CTCTACCCAATAATGGTCTGGCTGGTGATATAGATGGAAGTACTATATCTTGTGTGTCCA
TATTTTGGAGAGTAACACTTTGTTCATCGACCCCACATTTGGCTCACCCCCTCTATCATC
CATTGTCATATCACCATTTTCTTCAATACCTCTTGTGTGATCCGTTTCTTTTACACCATC
AATCACATCACCAATAATTTCTTCACAGCTCCAATTTTTAGGAGGAACATCTTCTTTGGT
AGTAACATCAATA

>A08.47 990388 length 2102 cvg_8.7_tip_1
CAAAACAATCTACATATGTCCTTCACATTCTCACCAAATAATTATATAGACAAAAAAAAA
GAAGCAACTTTCATTTATCTTTGTTCCCACAAAGCATGCGCCCCACACTGCCAACCCACC
GGCCACAAATATCTTTGAGAACACTTTCATGAGTTGTTTATTACAACATTATTTATTCTT
CTTATCGTTTACCTCGGCATGGTGAGTTCGATGTCCATATTCGTGTTGACTGGTTCGGCT
GAATCTCTAGTTAGATTGGCATCAATGTATTTCGTTCGAGCTAATTCAGTAGATAAAGTC
TCCATTAGTTCAGTCACTACTATCTTCATCATTGGCCTTTCGTTGGGCTTTGGAGAAATA
CAAGCCATTGCTAATTTTATGACTTTCCGAGCTGAATTACTATCAAAATCTCCTCCTAAC
CTTGAGTCAACAATGGCCTTGATATCCTCTTTAGCAATCAAGGAACTAACCCATTCACTT
ATGTGGATATTTTCTTGACTCCTCGCTATCACGGGTTGCCTTGTGATTATCTCCAAAAGA
ACAATACCGAAGCTATAAACATCACTCTTCTCTGTTACTCTATTGGATATACAGTAACTA
CAAGACAAAGCATCACTCAATTCATCTTCTGTACGTTGTCAGAATTTGTGATTAGCACAT
TTCTTATTTTAAACCAGCACATTATATTTAATATAATTATATTATCTATTTAATTTAATA
GGTTTAATTTTAAGTGATCTAATAAGCCTATAACTTTTAAAGCTAATGTGAGTTTAATGA
GTGAATATAGATTAGCAATGGATGGGATACTATCGTACACATACCCACACGTTAAGAAAA
AAATCATGTACCCAAACTCATATCTTTGTAGGTACTAACTTTAATATCCGTACCCATTAT
TCATACTTTAATTAATTATGAAAATTGATGAATAAAATTTTGATTAAAATACAATAATAA
TTAAACTAAAATAAAATTTAAAATTTTTAATAAATCACAGAACATCACAAAAATTAAAAT
TCTATTCAAATATGTTTTACAAAACTTAACAATGATAATCATAAAACATTAATAGAGAAA
ATTGAAAAAAAGAAGCAAATAAAAAACTTGACCTATCTTTAAGAAAATTATCTATAAAAA
ATATAATGTAATTTTATTTTATTTTTAAATTAAAGAACATGATTTATCTCTTAACGGATC
AGACTTTTTTTTTTATGTTTGATGGCTTAAGAGATGTGATCTATATATCTCTTAGGTAAT
ATTATTCATCATAATAAAATTAATTGTAATATAAATTAATGTTAGAATTAGCCTCATCAT
TTAGTGATTTCAGGTCATTGACCATGGATGTTTAACAGCGTCATACCCCTCCGTTCTTTC
TTTTTGGTTCTCCATCTACGCTCTTTCTTCCTCTCCGTTTAAAACCTCCGACGAGAGACA
TCTGCATCCCATGCACCTGTTATGCGTCTAAACTAAGTGCAGAAAGATAAAGAAGCAAAG
AAGAACGAAAGGTAAAATTCCTCAGGCATATCTTTCCGTTGGATAACAAAATTAGTGGAG
GTAGAGCACGAGCCATCACATAAGGAAACTTCATATCACACTTTAACTCAAAATCTTAAG
ACTAAGGTTTATGAGTCTTCTCTTCACTTATATGGTACTCAACTTTTTCACTTTTGTCCG
ATGTGGGACTTCACCTCATACTTTTAACCTAATACTCGTGGACAGCATAGTGGTGTTGTT
AACATCTCCCCTTTCTTGAAACACAACCTTGTCCTCAAGGTTATAGGAATCCCTTAAATT
GTCCCAATTCTCCCACGTGGTATCTTCTGGGGCCAATCTTGACCGTTGTAACAAAACAAG
CTTGGTTAGGGATGGAGCTGAAGTGTCCCACTTCTAGTCCAACATGGAAAGTGGTTTGAT
GACTGGATGATTGTCCAAATTTGTGGGAGGGAGGTGGGCCGGTTGAGAAGGAAGTGGGCA
CTGGTGGAGCTTCAATAAAGAGAGATGGAACACCAGATGAATCTGGGAAGACTCAGGCAA
TGTGAGGCGATAAGCAACTTGGCCCAAACGTTCTTCAACTGGAAACGCTTGACGTACACC
TA

>A08.138 990570 length 2294 cvg_5.1_tip_1
GGTAGGGAGGCAAGGTCAGGTTGTGTCGGGTTGCCTTTGAAAGGTTTGAGCAGCGAACAA
TGGAAGACGGGGTGTATCTTAGCTTCGTCTGGTAATTCAAGCCTATATGTTGCTGCCCCA
ATACGTGTCGTTACTCTAAACGGGCCATAAAAATGTTTTGTTAACTTTCCTGAGTTGACT
TGGGTGCCTTTGACCGTTGACTGACGACGAGGTCTGAGTTTCACCAATACCCAATCATTC
ACTTCATAGCTTACATCCCTTCGATCATTGTCGGCGTGCTTTTTCATCGTTTCTTGTGCT
TTGAGTAATTTCTTACGAATAGATTGAAGCGTGGTATCCCTCTCCACTAGAAATTCTTCC
ACAACATCAATCTTTGAAGTTCCAGTGAGATACTTGGGGAAGGAAAGAGGCTTGCGACCA
TAGGTGATCTCATAGGGTGTGGATCCTGAGCTCACAGTCCAAGCAGAATTATGAGACCAT
TCCACCCACGGGAGAAATTTACCCCAATTCCCTGGCCGGCGATGAACAAAGGCCTGCAAA
TATTGTTCAATTACACGATTGAGACAGTTTCCCCATCACTCTGAGGATGGTAAGTTGAGC
TCATCCTCAACACAGTACCACTTAAGCGAAATAGCTCCTGCCAAAATTGGCTGATGAACA
AAGGGTCCCTGTCTGAAACTATACTCCGAGGGAAGCCATGAAGTTTGAGCACGATGTTCA
AAAATAAGGAAGCCACCATATGAGCCGTGTGAGATGTGGGTAACATACCCAAGTGGATGC
CTTTGGAAAAATGGTCCACTACCACAAAAATCGTAGTCTGTCCATGGTAAGGGGGTAAGC
CGACAATGAAGTCCATGGATAAATCCTCCCATGGTCGATAGGGAATCGGGAGAGGACACA
GCAGACCGGCGGACCTCTTGGCTTCATAATACTTTGTAAGTTGGCAATCTAAACAATTGG
CAATAAAGCGAGTAACATCGTCCCTAAGTCCTGGCCAGGTGAAATTTTCCGACAGGCGAG
CCATTGTCTTAGTGACTCCAGCGTGGCCACCCGTGGGAGTGTCATGGTATTCTTGTAGAA
GGGTGGATATCATGGGCAAGTCGCGGGGTACCCTAATATGACCTCTGTGCATGATGAGGT
TCTGGGTAACAGAGAAACCAGGGTGTTTGGTTGGTTCCACGACAATTGCTTACCGGAATT
GGCCATAATCGTGATGAGCATCAAGCTGCGCCCGTAGTTCCTTCAAGAAGGAGAAACATG
GAATGGAAAGGATCATGGTCAACATAGAATGCTGTTTCGGCAATCTAGACAAACCGTCAA
CCACTTGATTGGTGGACCCTGACCGATATTGAATGTTGTAATCATACCCCATCAATCGGG
ACATGTACATGTGTTGCTCTGGGGTCTGGATGACCTGGCTGAGGAGTTCCTTCAAACTAC
GGTGGTCAGTGAGGATTGTAAAACAGCGGCCAAGCAGGTATTGGCACCATTTGCACATTG
CCATAGTAATTGCACAAAGCTCGCGCACGTAAGTTGAGGACCACAGAAGCTTGGCGATGA
AGGGCTTACTGAAGAAAGTGATGGGTGACCTTGTTGCGAGAGGACAGCTCCCATCCCCAC
TCCTGATGCATCAGTCTCCAGGGTAAACGATTTTGTGAAGTCCGGCAAGGCCATAACCGG
TGTCGTGGATTGAGCTTCCTTGAGGCGGTCAAATACAAGCTAAGATGGAGTGGACCATTG
GAAGGGAGTTAGAGTGGTTGCCTTGACCAGTGGGGCTGCAATGGTTGCGTAGCCGCGTAT
GAACCTACGATAGAACCCTACAAGTCCGAGGAAACTGTGCAGGGCCCGTGTGGATTGGGG
AACTGGCCATTGTTGAATGGCGGAAACCTTTAAGGCTATTGGTTCAACTCCTTTGGCAGA
GACAACATGGCCCAAATACTCTACCTGCTGCTGCGCGAATAAGCACTTAGATAATTTCAA
AACAAACTAATTTGCGAGTAATACTTGAAACTCAGTCTTGAGGTGGCACAAATGTTCATC
AAAGGATCCACTATAAACCAGAATGTTGTCGAAGCAAAGTCCATTGCCCTGAGTGCGGCA
TAGTCGACAAAATTGTGGGGAAGATAGCTGCCGGAGATTGGCATCGTTGTCGCCCTTCAA
CTCCACGAGGCGACCTTTGTGGAAAAATTGCATGGATAGTGTGGTGTAGTCTGTTAGTAC
CGGACCTAAGGATTGAAGCCATTGGACGCCAAGCATAACATTGGCTCCGGAAATTGGAAG
AACATAAAGGTCCA

>A08.150 990594 length 2315 cvg_8.1_tip_1
GAGGTTAACTGATGGCCAAGGCCGTACTGTGGACTTCCGAAACACTGTCATTATCATGAC
CTCCAACCTTGGTGCAGAGCATCTCCTCACTGGACTTTCAGGAAAATCTTCAATGCAAGT
AGCCCGTGATAGAGTGATGCAAGAGGTATGTCTCTTGACACCATTTGTTTAATATGTATG
ACAAAGGTCTTTGTGCTGTGTTTTGACTTGTGACCTTGTCTGTTGAATTTGTTGTAACAG
GTGAGGAGGCATTTTAGGCCAGAGTTGTTGAACCGGCTCGATGAAATTGTTGTATTTGAT
CCTCTTTCACACGAGCAACTAAGGAAGGTCACAAGGTTACAAATGAAGGACGTTGCTAGT
CGTCTTGCTGAGAGAGGAATAGCATTGGCAGTGACCACTGCAGCACTTGACTATATCCTT
AGTGAGAGCTATGATCCGGTTGGTATCATATCATGATGTTCTAAATTTTGTTTACTGCAT
AAGGCTTAGTACTAAAGCTTTATGTTATTTTGCAGGTTTATGGTGCCCGACCAATTAGGA
GGTGGCTTGAGAGGAAGGTTGTGACTGAGCTCTCAAGAATGCTCGTGAAGGAAGAAATTG
ATGAGAATTCAACAGTTTACATTGATGCTAGTGCTATGGGTAATGAGTTACTTTACCGGG
TGGAAAACAATGGGGGCATTGTTAATGCTGTAACTGGTCAGAAGTCTGATATTCTGATTC
AGATGCCTAATGGACCGCTACCAAGATCTGATGCTGCTCAGCCTGTAAAGAAGATGAAGA
TTGAGAAACTTGATGATGATGAAGATGGTGAAAAGGAAGAATGAGTGCAGAGTGATAACT
TTTGGTGATCAAGAGTCGTTCAAGTTGATGTTTTTGCTCTTTTTGAACAACCTTTTCTGA
ATGGGGCTGATTAAAGAATGGTGAACACCTGAGTGTAATAGATGCAGTTTATTTTAATTT
TTAATTTTGTTTTTGTAAATAAGTTTGTTAGAAACTGAGGTGTATATCTTTGCAAAGTTA
CAAATTTTGAGTGCTAAATGAAGCATATTTGGATTCGGATGTCCAACATTTGAATTCGAT
TAATGTTGAATAGTGTTAGAACCACAAAAATATATGGAAAAACTTGCTGATGTTGATAAT
TATAAGTTGAAATGGACTTAGATTCTTTGGTATTACATGATCATCTTATGCTGACAATTA
TTAAATTATGTATAACAGTTACAGTAATGCGGACGGTAAATAAAATGCAATTATTAATGG
AGGGAGTAATTATTAATGGAACAATGGAAGGCTTTTTACGTTAACTAAAAGGAAAAAATA
ATGTAGTAGAATTATCCGTGAATACGATACATTTTAGTTTTACAACAACATGAAATTCAC
TTTATGATTTTTCAGTCAAACTGTTTGACAAACACTTGATGATGCCACATCCTGAAACTA
ATATACTTCTTCGCTTCATAGGTTTATAGGATAGTAACATAGTGTTTCTATCATAAGATC
ATAAAGAAATAGTTGAGCCATAAAAAAATTGCTAGGTGTGCTATTTCTCTACATCGACTA
AAGAATAAAACTAATAGTAATGGATCGGAATATAGGCAGGAAAAGAAAAAGCTAGATTTA
TCAAGAAAACCTTTTGTAACCATGCAAGAGTGAGAGTAACTCAAGAAAAAAAGTTCAATA
GAGTGAGAAAAATCATAAGATAACTAATACCTTAACATCAAATACAGGGAAATTTACATA
TCTAAAAAATGTACGTATAATGGTGTTAAAAAATGTACGTATTGATAACCATAATTTTTT
ATAAATTGAATAGCTCTCATGTTTAGCCATTAGCTAGGTCTATTTTTAAATCACAAAAAA
AAGCTAGGTCTTTTTTTCTTCAAATTAAATTGGTCTCGATTAATTTGTTTATCAAGTTCA
GACTCAAATTAGACATAATTGTTGTGATAAATTAGAACACTATTTTTTTTTTTAAATCGC
ATCTTGAGTCTAAATGTAAGAATTCTATCGTAAAGGAAAGCTTAGACAATGCTCATTTAA
AGGGATATATATGGTTGAAGTTGAATTGATATCTAGTGGACTGGTATCAGCCTAATTTTT
AGAGTATCACTTTTGTCGGAACCAAATCAGAAGGAAAAAAATTAGGCAACTTAAACTATT
GAAGTCATATTGAACTTAAAAGTGATTTAAAGATCTAGAAGAAGGGAAGTTAACTTGAGA
CCCATGAAAATCTAACCTAGAATGTTACAACTTTTTGATACTTTACTCAAGTGTAAGTTT
GGTCTTTAAAAAGTTGTTAAAAAAATTGTAATTAA

>A08.327 990948 length 2983 cvg_7.0_tip_1
AAATCCTTTGTGTGCACTTGTGTTGTTATAAGGGAAAAAAAAAAATTGGCTATTCAACGA
GTGCGGATTTTTTTGTTGTTGTTATAAATAGCTAAAAAACCAACAAAAAAAAAAGCAACA
AACTAGAAACTGCAAGTGAGGAAAACAAATGTGAAGATATTTTTTTATATGCAAGCGTTA
AATATTTAAACTAAAAAATATATATTATTATTTATAATAATTTTATGTATTTTAAATAAG
ACTTCTTCAATGAAATATCTAAACTAAAAAAAATAGAATTACATTTTTTATTCTTAACTT
TTAAATTCTTGACAAATTTCATCCCAACAAATTAATTTAAGTATTTTATCCCAACTTTAA
ATATCGAGACTATGAATTTAAAAAAAAAATTGATTTTTTTCACTAACATTATATTCTGTC
ATATATTTTGGAAGATCTACAATGAAAATAAATTGTACAAGATCTATCCGTGTGTGATGT
ACGTGTTTTTTTTTTAAATAATTGGTTTACCTAATTCAAATGAAATAAATATATTAAAAA
TATTATTGTAGAAAATTTTGATCAGAAATATTGTAGAAAGCGAATTAGATAGTGTAATTG
ATATGATAATTTCAATAGTATGTATTAGATGACTTGTAAAACTAAACAAAAACAGACATT
TAAAAAAATAAATTATCATATTTTAACTACTAAAAAATTAGAAAATAACTTTAGCCTTTG
CTACGGGATAGTGGATAGTCATTGTACACTCTTTTTTGTATCCTCTGTTGTGATTTTTGG
AACACATCCTGTGGCCCAAATCAAATTCAATAATATTTTTTATTTCAAGAAAAAAAAAAA
AAAACTTTAGCGTCACGTGATGTTCCGGGAGTGGGTGGGAGTGTGGGACTCCTTAACCTT
ACAAGATTGAATAGATTGTTTGTATGCTATGTAAGCCACTACGCATCACTTTATCTATAG
TAGCGTTCAGATCTCAATCGTTTACATTTTTTTTATCTGTAGTAAGATATCTATCACAAG
TTTTATAATAACTAACATATATTTTTCAACTAATTGAATTACATCTCTTTAATTTTATTT
TAATGATAAAATAATAAAAATCACATAATTTAAAATCATGATTGTTGAATTACATTTCGG
TCCAGGATAAAATCGTACCTTACATTTCAGTCCGTTAATTTCATTTTTGGTTTTTGGTAT
TGGTGTCTGTAATTTTATAAAGATAATCACTTGTTAGTGTCGGACAAATTAGTGATATTT
TTTTTAGTATTTAACGCAATTATATATAGTATTTATATTTAAAATTAATTGTTAAATGAA
AATAACTGTTATCTATATATTTCATAATAATTTTATTCTTGGTTTATTCTAATAAGTTTA
GTTTTTATATATAAATATTTTAAATTAGTACTTTTAATTTACTAGAAGTAATACATTTAA
AAAATGATCTTACTATTATAAATTTGTTAAACATATATTAGTTAATTAAAAGTATTTTTC
TTAAAACAGAGAAGCAAGTCACGTATAAGACTTGCGAACCACTTGTTTTAGTTTTGTATG
GACAAAGTAAGGAAGTTTCGTTGAAAAATCTTCCTAATTAATTACTAAAACCACCCGTAC
CCTGATTTGTTTTGTTTGGGACTGTGTGAGAGGGGATCGAAGGGTGTTATGCTTGTGCCT
TCAAAATTAATGTCCATTTAATTATCGACATCTAAAACCTAATTTTTAAAATCTTTGAAA
AATATTTTTCGTCATATTTTTAGTTATAAAATATCGTTTTATTCTTTTTTAAAAAACTAT
ATAAGAAAAATTAAAATAAAACAAATATAATTTATTTCTTATTATAACTTTGAAAATAAG
AAATGAATTAAAAGTACTAAGATACTACTTTTATAATTAAAAGAGAAAGTACAAAATAAG
AATAAAAAATATGAAGTATATTTTGAAAAGAAAATTTCCTGTACAGAGTGCAAGAATTAC
AAATCAAAAAAAAAAAAAAATAGTTTGATCTAAATTTAAGTGAAGGGAACCAATCATACA
ACTTAGCTATCCAAACAGTTGGTTTGAAATTGAAACAATACACTAGAACCCTTCAAAACT
TCCACACATAAATAAATGATTTGGGACTTGTGAAAACTTCCCATCATTTAGCTTCTCACA
CAAGAATTTTGAACTTCACTCTATCATGGAGGAAGGGGTGGAAGCAGATGAAGTGGTAAG
GTCATTGAGCAGCTTGAGGATGAACATAGGGTCTTTGAGCAGGAGGAGTTGGGTCTCAGA
AACTGTTCCAGAGATGTGGGGTGCTGGTGCTGGACATGGTGGAGATGTTTTTGAGAGAAG
CACTAGAGTGGATGATGATAATGATGAAGAGGAGCTCATGTGGGCTGCCATAGAGAGGCT
TCCAACATTTGAGAGGCTAAGGAAAAGCATAGTCAAAAGGGTCTTAGAAGAGAGTGGAAG
GTTCAATTATGAAGAGGTTGATATATCCAATCTTGGTTTCCAAGGCAAGAAGAAACTCCT
CCATGCCATTTTAAGGAATGTTGAAGCTGACAATGAAAGATTTCTTCGTAGAATGAGGGA
GAGGATTGATAGGTTATTTTATTGTATTTCATTTTATTTATTATTGTCTTATTTCCTCTG
CTTCCTATTATATATCACAAAATCTGGTATTCATCATGTCACCAAGAACATAAACCACTT
AGTATTTGTTTATTTGTTCCTGGTTTTGGTATGAGGCATGGACACATGACATGGCAGTTC
TTAATTTGCATGTTTGGACTACCAATTCAATTCATATTCATATTTTAATTGTGTATTTGA
CTCTGTTTTGGATTATGTTGTGTGATCTAATCATCTAAAAGGCTAACTGATGATGATTGT
GGAAGTTTCATGTTTAATTTGTTTTGTTGATTAGGGTCGCTATAGAGATTCCAAAAGTTG
AAGTCCGATTTGAGCATTTGTTTGTGGAAGGAGATGCATTTAA

>A08.343 990980 length 3071 cvg_9.6_tip_1
TACTTATAATATATATTAACTATTTAATTATAATATAGACTGTTTAAGAAAATGAAGCAT
ATTTATCTATTTACTTAAAAGTGAGGTACGTGGAATTGATCTAATATTTACATTATTTCT
TATCAAAGATATTGTATCTTTTTATACACATGATCGTAACTAACTTTTTTTATGTTCTTT
CCTACCAAACAATCTATAAAATTAATTATCTCACTTTTTTTCTCTTCACTTTCCCTTTCT
TTTTCTCTTCTTTTCATTTCATTCCTTTCACTTTCTTTTTTAAACAAAACATACCATTAA
AAATGTTTAACATTTATCTAAAAAATGTTAAATTTGTCATTATTTTTGGTTAACTTGCAA
TAAAGCATACTAATGAGATTATAAAATAATAAAACTGAATAATTGTTTATCTCTTAAGGA
TTCTTCTCAATTTTTTTTGCAAAACAAATCATCTATAATTTCGTGGATTTTTAAAAACTA
CAAAATAACTCACCTTATGTCATGTATAAATGTGGCATACGTAACATTTCATCTAACTTA
GTAGTTAATTAAATAATTAATTATAATCTTAAGAATGCAAATATTTTAAATTTAGGGAAA
GAAATATCTCCATTGAGTAAATAGAGGGTAATATAATAAAAGTCATTGTAAAGTCAACAT
TTCTTCTTCAATCTGCTCATAAGAGAGAGGAAAAAATGTGTGGATCCCATAATTTTTTTG
AAAATTTCTGCACACCTTAGTGCATCCGAACCACCTTAATATATCAAATTCTGTACTTTT
ATGCACCTTTTCTTTCTCTTCTCACTTATTTATGTACAACCAAACGAGCACCTAAGCTCA
AAATGAGACGAGAGAAAGATATCTTTATTCCAACTCTATTGATAAAGTAGCAATACTCCA
TATTGTTTGTACATTACAAAGTGAATGTGAATTGAAGAGAGCAGAAATGGATACAAAGAC
CACATGCAATGATGCAATCATTTAGGATTTTGATGTTACAAGTCCTTGCTCAATGACATA
TGGGGATGTATCATCATCTCCACATATGGGGATGTATCATCATCTCCACTTTGGCAGGTC
TTCCAAATCCAAAGTCAGTCTCATAAACAGCAAACTTAGGTGACCATCCAACTAGAAACC
ACCTTAATATGTCAAATTCTTTGCTCTTATGCACCTTTTCTTTCTCTTCTCACTTATTTA
TGTACAACCAAACGAGCACTTAAGCTCAAAATTAGACGAGAGAAAGATATCTTTATTCCA
ACTTTAATGAAGTAGCAATACTCCATATTATTTGTATATTACAAAGTGAATGTGAATTGA
AGAGAGCAGAAATGGATACAAAGATCACATGCAATAATGCAATCATTTAGGATTTTGATG
TTACAAGTCCTTGCTCAATGACACATGGGGATGTACCATCATCTCCACTTTGGCAAGTCT
TCCAAATCCAAAATCAGTCTCATAAACAGCAAACTTAGGTGACCATCCAACTAGCACCCT
ACTTCCCAATACAAACATCTTCCTACTTAATCCTTCCACTTTTCTGCACCTTTAACACTG
CATGACATCTTGTTAAGCAATTTCCAATGTATGTTGCTGGTATAGGGTACTCAAAACGAT
CTCTACAATCTGCTGCAAAACGAAAGTACTCCCTTTTCACGATCTCTTGTTCATCTTCAT
CATTATTATCATCATGTCTATACTTTGCTTTAACCCAACTAGCCCACATGAAACCACACG
TAACCGCGAACTTTGGTAGATTTTGTAGCGCTTTCATCAATTCATCTCTTTCTTCCAACT
TATTCAGCACCCATCTTTTCATGCCCTGAATATCAACTCTTCCAAAGGAAATTGTTGCCT
TAACATAGTCCAAGTTGACCTCTCTTCAAAGTAATCTCTTGAGAAGATTGCCTCGAGTCC
CTTAATGTCCTTCAACACTTCCCTATCAAAGCACGGTGGTGTCAAGTCAGCTCCACCACT
TCGACAAATGCTTGACCAGTACTTAATGAAATAACAGCTACTCCTACCATCCATGATCAC
GTGAGAATTTGTGATGGGAATGCAAAGGCCATGATTGTGGAAAACCGTGACTTGCAAGGC
CACCAATGGGGAAATATACGTGTCCTCATCATCATCATCACCATGCACGGTTGTGAATGT
CAATGTTGAAGCCAACTGATCCAAATCTTTTAGATTTTTGGTGTGGTTGGACGAGAGATG
GTTGAAATCCGCTTTGGACTCGACGATGGTTAAGGTGACAGAGCCATCATCAGTGCAGCG
AATGAAGGGTTTGTGAGGTGGTGGTGGACATAGGAGATTCCCAGTGAGAGGGAAGAAATG
TTGAAGGGTAAGTGAGAGGTTGTGTTTGAGAGAAGGGAGTATAGTTTCATAGAAAATGTT
CGTGGGATGGGGAAAGTGATAGAAGAATAGACGTTTCACATAAATAGGAGGTGCATAAGG
CAAGTCAAGGAATGATAGGGGAAGAGACATGGTTCTACTTGTAGCTGGAGAAACCTCAAA
TTTCTCAACAACCTTATGTTGTCTAAGCTCTGCCATTTGTTCACCTACTCAAGACAATCA
TGATGGAATCGGATAAAATAAGTATAGATGATAAAGAAGCATCTATAATCTATAACAATA
TCTATATCCATGTCATAATATAATAATAGACAAATTAAGGAAATATTACTTTTATTAACT
GCTTTTCGTGTTTACTTTTATTAAATCATTATTCCCTAAATTAATAAATATGGATATAAT
CACACACATGAAGACACAAAATCAACTTCTTTATACATCTTTTTTTCTTATGCTTCATTT
TCTTAAATAGTCTATATTATAATTAAATAGTTAATATATATTATAAGTAATTTCATTTTA
CGAATTAATTAAATACATACATGTGCATTATATTGATACAATATTATAATTATTTTTCAT
TTTTCAAAGGGTGTTCTGTGAAAATAAAAAACGGCACATACAAAATGGGACAGGGATGCA
TATGTGAAATAAAACTTTATTAGAAAAACGATATCCATATTACACAAGACATAGATTCCA
TATTTATTAGC

>A08.355 991004 length 3143 cvg_3.5_tip_0
TGAATCACCTTTGATTCACCATGAAGCTTTGCTTCTACAATTTCACCAAAGGTGCGGTCT
CCCAAAATCCCTGAGGCTCTCAACCTATCCTGGGTAGCAAGCCAATCCCATTCCCTTATA
GAAGCAACAAGGCGGTTCCATGGAGGTACGCCCCTCAAAAGCCAAACGAAAAGAAGGACG
AGGCCGTCAAGGGTGACCTATGCTCTGCCAAAGTTACTAACATCACCGGCATGAGCAGTG
TGACCCGTAGTGTGACCCATTGTTGTGATCCAAGGACGCCAAGGGGAAAGCAAAGGTGGG
CACGGAAGAGAGCAACAAAGTAAGCCCCACTTTGGATGAGGATGTCCCAGCTGGGAGATT
CGCTGAGAAGGAAGGAGACTTTAGTGGAAAGAAGGTATCCATTGAATAAGCAAATAAGTT
CCTTCGGATCATTCAACAAAGAAAATTCAAAGTAATTGAATAGCTCAACAAGACCCCAGC
TAGGGTCTCCCTGTTGGAGCTACTCATAAGTTCCGAGCCTTATCGGGCATTGCTGGTTAA
GGTATTAAATGAAGCCCATGTGAACCAAGATATCTCTCTGGAGGGCTTCGAGGGCATCAT
CAACAACATTACTACCAATAATTACCTCACCTTCACAGATGAAGAGATACCCATCGAGGG
GCGAGGACATAATAGGGCCTTGCATGTATCTATCAAGTTTATGGACCACATTGTGGCTAA
GGTACTCATTAACAACGACTCATCACTTAATGTCATGCCCAAGAGTACATTGGACAAGTT
GCCTTTCAACATGTCACATCTAAGGCCAAGCTCCATGATAGTCTGGGCTTTTGACGGTAG
CCGCCAAAACGTAATAGGGGAGATTGATCTCCCAATTCATGTTAGACCTCACCTTTGTCA
GATCACTTTCCAAGTGATGGATATCAACCCGGCCTACAACTGCCTTTTAGGCTGGCCTTG
GATTCACGCAGTCGGGGTGGTCCCTTCGACGCTCCACCAAAGGTTGAAGTTTGTTGTAGA
AGGGCAGTTGATCATCGTCTCAGGGAAAGAAGACATTCTGGTAAGTTGTCCTTCCTCTAC
GCCCTATGTAGAGGCCGCAGAGGAATCCTTGGAGACAGCTTTTCAGTCATTCGAGGTAGT
GAGCAAAGCCTCTATCGAGTCTTTCCCTGTGCGACCATGTTCATCTAGCGCCGCATTAAT
GGTGGCCCGAGTAATGTTAGGGAACGGGTACGAGCCCAGAATGGGCTTGGGTTGGAACGG
TTATGGTGTGGCCGACTTGGTGGAATTCAAGGAGAACCGAGGAAGGTTCAGGCTAGCATA
TAAGCCCACACGCGCCGATGTAAGGAGAAGCGCCCTAGAAAGAAAGGGCAGGAGCAAGGG
CCAAAATCAAGGGCCTCAAGTGAAAGAGACCCTTCCGTGTCATATCAGCGAAAGCTTTGT
AAGCGTGGGCTGGACATGTGAAGGGCGAGTCGCCATGATCCATGACGAAGCCCCCCAAGA
GCATTCGAACTGGGTACAGCCGTGCCTTCCTGAGTTCGAGTTAGGAAACTGGCAAATTGT
CAAGCGACCCAGAGTTTCCATGGCGAACATAATGTAATTTGTTAGTCTTAACCCTATAGC
AGGGCCTAGGCTTTAGGGTTTTCTCCCTGTTAGGGATTTTGTCTTTCGCTATCAGATATA
TATAAAATATGATCTTTTCTTCATTTTTTCTTGAACCCCAACATTGTACAACATCGGTTA
CCGTTGAATCCTGGTTGTTCCCCGATAAAACAAAAACTAAGAAAGATGAAGCCCGAGATG
TTCTTAAAGATTAAGGAAGAGGTGAAAAAGCAGTTTGATGCTGGCTTTTTGGTCATGGCT
TGGTACCCTGAATGGGTAGCCAACATTGTGCTAGTCCCTAAGAAAGATGGAAACATACAA
ATGTGCATAGACTATCAGGACCTAAACCGAGCAAGTCCAAAGGATAACTTTCCTTTACCG
CACATCGATGTCCATGTGGATAAGATGGCCAATTTCGCTTTATTTTCCTTCATGGATAGG
TTCTCGGGTTACAATCAGATAAAAATGGCATTGGAGGACATGGAGAAGACTATGTTCGTC
ACCCTGTGGGGAAAATTTTACTACAAGGTGATGTCCTTTGGGCTCAAAAACGCTGGGGCA
ACCTATCGGCGGGCTATGGTAGCATTATTCCATGATATGATACACAAAGAGATTGAAGTC
TACATGGATGACATGATTGCCAAGTCTAGAACCGAGGAGGAACATCTCGTCAACTTGCGG
AAGTTGTTCGAGAGACTGCGGAAGTATCAGTTAAGATTGAATCCCACCAAGCGCACTATT
GGGGTCAAGTCAGGAAAATTGCTCGGCTTCATCGTAAGCCAGAAATGGATAGAAGTGGAT
CCCGACAAGGTGAAGGCCATCCTTGAAATTCCTGAGTTGTGCACCGAAAAGCAAGTTTAT
GGTTTCTAGGGGCACCAAAATTATATAGCGAGGTTCATATCGCAGCTCACTGCTACCTGT
GAGCCCCTCTTTAAGCTTTTGAGCAAGAATTAGTCCGTCTGGTGGAATCACGACTGTCAA
GTGGCATTCAGAAGGATCAAGCAATGCCTTATGAACCCTTCTGCGCTCATGCCACTAGTG
CCTGGGAGACCTCTTATCCTATACATGACGGTGTTGGATGAGTCGATGGGGTGCATGCTG
GGGCAGCATGCCGATTCTAGAAAGAGGGAACGGGTTGTCTACTACTTGAGCAAAAAGTTC
ACCGCCTGTGAAATGAATTACTCTCTGCTTGAAAGGACGTGTTGTGCCTTGGTATGGGCG
GCCCATCATCTAAGGCAGTACATGCTAATCCACACCACTTGGTTGGTATCCAAGATAGAC
CCAGTCAAGTACATTTTCGAGAAACCCGCTCTCACCGGACAGATCGCTCGGTGGAAGGTT
CTGCTGGCTGAGTTCAACATTAATTATCTCACTCAAAAGGAAATAAAGGGAAGTGCCTTG
GTAGACTATCTAGCTCAACTACCCCTCAATGACTACCAACCCATTGCACCGGATCGCGCA
AGTAGTATAAAACGGTAAGAACCAAGTATCGAACTCTCGGGAAACTTGTGTTACTTGGTA
AAGCTATATTCAGTGAATAGGTG

>A08.362 991018 length 3187 cvg_4.3_tip_1
AACATGAGGTATATGGCAAAGCAATATGAATTTAATGGTCACAAATGAATTTCACTTACA
TTGTCCACAACTGAAGTATAGCTATATTCAAGCATTTGTCACATGTTGTTATTTCGTTGA
CATCAACATATGTCAAGAACAAGAATGAATCTACATGAGGAATCCCAAATTTATTAACAT
CCCACACAAACTGAACAGGCTTGTCATAAATGTCAACCAGGCTCTTAATCAACTCATGCA
AGGGGTCATTTATAGCAACATCATTGACCCCTTCAGCAACTTCAGGGACTTCATGTTGCC
TAATGGATGCATCCTATACGAAATAAACATATATTAATTGCAGTCATGTTAAAAAGTAAT
TTATTTGCATGTGAGAAGGTTTTAATTTGGAAATCGTAAAGGATACTACCTCATTTGATA
CCAGTTTGACAAGAGGTGTTGGCCATGCAATGAATGTGTGAAGGGCCTGCTTGACATACT
TAATTTCGTCAGTCGAAAATGGGACTTCAGCTTCACCGTCAATAACTTTTTCAACACTAA
CCCTTACGACATCATTTGCATACGCCACACAATGTATGGTAGCACCATGAAATATGTTTC
CCAACGCCACCAGCTGTGTAGAATGTTGACGTTGGACATACAACCCCATAGTCAGTGTGA
CATGACCAACATGTTCTTCCGTAGTTCGATTGACACCAGTTTCAGCCTTGCTTTCCTTTG
TGCTCACACATGCACCTAACACATTTATATCCGCGTCATTAGGTGCTGAGACCTTTGATC
CCTTTTGCGACATCTCAATAATGAAGGCGTCCTTCAACTCCTTTTTCCACACCTCTAGAC
TTTGCTTCTTTTCTTCTTCAATGTCATTCTTGACTTGTTCCTTAATGGTTGCTATTATTT
CAGCCATTTGTTGTTGGTTGATGGAGACGGAATAGATATTGCAGCCACGTGATGTCCTCC
CATAGTATTGAGTAATTGTGACCCTAGACCCTGCTGCACGAACACGACCTCCATGATCCG
GTCGCCCTATAGCCATGTTAAGTATGTCGTCACGACCATGGGGGACAAACGAACCCTGTG
ACATTTGTTCTTCCAACGAGTCCTACATGGTTCACAAATAACCAATTAAGCCAAAATAGT
GTATATTATTGTAATTAAAATTGAACTAACAACTCACAATCTTGTCAGATATTTCTTTTG
TCGCCTTAGATATCATTTGCCCATATGCCTTGGTGCGTGCCAACTTCCACTTAACATGTC
TTTGAATGGGAGATGGGGGGTCATCAATTAGTGGTGGATTCTCAGTCATCATTGCGTCAT
GTTGCCTTTTTTTATTTTCTCGTCTAATAGCTTCTTCTCAAGCAAATCATATCCACCACG
TGAAAGTATATGGGGACAGTCATTGTATTTTTGGAGTTCCTACATCTTTTTCCTGATTCC
CTGAAGCGTACCATGTAGAAGTGGAATGAAACAAATTAATTTGCCATTATACTGACAAAT
ATTCATTTAAATGCAAAAACATTAACATCTAACCTCCCAGTCAGGGGCCTTGCGGGTTGC
CATAAATTCCTCCCATGTTTTTGGATCTAGGCCATATTTAATTGAAGGATCTTCTTTTTG
TTCCCCCTCCGAATTATTATAGACAAATTTTGTGGTGAGGGATGATTTAAACTACCTCCA
TCTAGTGGAAAAATTCCTTCTATCATAAATGTCAACCATGCTTTTTGTGGTGAGGGATGA
TTTTGGTGGTGGTGTTCTCATGACCCTGTGAAAATAAAACAAATATGTTGACAACAATCA
CGAAATGAAGGCATATAGTTAGGTAAATGGAAATATGAACATTAATAAATTACAAAACAT
AAGAGGAATGACCTTCTTACATTATTTTGATAGGCTTCAGTTAAGTCACAGTGTTTTCCC
ATAGTCTTTCATCATGATCAATACGATTTGCGTGCACATCATCAATGTATTGTGACTCAT
TGATAGAAGGCATTTTTGTCAAAAAAAGGTGGTCTGTCACAAATGTTAAGTGTGCAATCA
TCATGTGACTTAATTAAACCACTTGGTCTTCCTTGTAGAACCACTGAATATCTTGAATCG
CTTGGATCTTGGACGTAAAACACCTGTCTTGCTTGTTGGGCCATAATGAAAGGTTCGTCC
ATATAAGCCACCTATGTAGGTCTACTAAAGTAAATCCAAATTCGTCTCGACGGACACCGG
TATTGCATTGACCTACTTACACTTAAACACAAAAGTTCTACATTCACTGTAGTCAAGCTC
CCAAATTTCTTAAATAACGCCAAAGTAAGGCATGGATGCTCGGATCGGATTATTGTCTGA
TGCACTACAAAAGTGATCGGAGTCAGCATCAACAGTCACACCACTATTTTGAATTGAGCT
TTTGTCATCTTTGGCCCAACAACTAACAATCTTAATGTCGTAGAAGCACCGTCATCAGCA
AATATTGTTTCTTTGAACCAGTTAATGAAAGATCTATTATGGTCTTGCAAAATCCTCATC
ATGTTCTTTTTTGGGTTCATATCAATGAGTTTTTTTTGTGCTCATTTATGTATGGAATGA
CCTCTGCTGTATTGTTTAATACATATAGATGCGCTTGTGTAACCTCCTATCGAGTCATTG
TCACAACATTAAATCCTCGTGTACCCTTACCCGTCGGTCTCCGATCATGACGAGTTTGAG
GAAGCCCCACGGGTTTACCATCTTCAATGTACTGTGAGCAGAACTCGATACATTCTTCAA
CAACATACCTTTCGACAATCATAGCTTCTGGTCGGTGTTGATTCTTGGTATACCCCTTTA
ACACTTTCATGTAACTCTCAATTGGATACATACACCTTAAAAAAGCAGGACCACACATTC
GGATCTCCCGCACTAGATGAACAATTAAATGAACCATGATGTCGAAAAATGATGGTGGAA
AATACATCTCCATTTAACAAAGGACAATCGCAGACTCATTCTCCAATTCATCTAATCTTG
TTAGGTCAATGACTTTACAATAGATAGCATTAAAAACAAAGCACATACGTGTTATGGAAA
CCCGAACTTTCTCCGGCAAGATTCCGTGAATTGCTACAAGCAATAGTTGTTGCATTAATA
CATGACAATCATGAGATTTCAAACCAACCAATTTCAAGTCACTGACGGACACAAAGACTC
TTGATAT

>A08.390 991074 length 3368 cvg_7.2_tip_1
GATTAAGTAAAACAATGAAAAACTATGTAACTTTAAAGTGAAGAGAATGGTTAACAATGT
TGCTTGTAGTGGGTAGGCTAGACGAGCACTATATAGCTTAGAAGAGGAAATGGGTCCTTA
TCTTAATATCTTATGATGATCTATATTTCAATTTCTATTGGCTTGTATTTGGAGTATGAT
TTATATCCACTTGCTTCTTCTCTTACCACTTTTCGGTTTATGAATTGTTTGATTTGCTTC
CATACCAACAAGGATCAGATATCTACAAACATATCATTAAATATATCTTCTACCAAATAA
GGCATTGCCAAGTGGGAATTTTGGATAGGCTGTATGAAATAAATAAACAGATGAGCGAAG
TGGGACACTTTTGGTAAAAATGTGTCTTACAGATGAGGGACCACAGTGCATTGTTCCCGG
CTGTAGTTGATTTAAATTGTTAAGCATCAAATTAAATTACTGACTTATTGTAACAGTTTC
TTATACAGATAATTTGTGGCGTGTCTATAGATTCAAATTAAAACATTTTTATTAAAAGTT
TCGTTTATGCTTTTGTACATGTGCAATCTGCTGCCTGAATCCGTGATGAGATTGAAATCC
CAGAGGAGGAGAGGTGTGGTGATTTGTTATTTGTGTTTCCATGTATTAGAGAATCATAAG
AAATGGGAATAAAGTGATTTATGTTTATATGGTGCATCAAGTGAATAAAACAATGAATAA
AAAAAAATAGTCTATGGTGTCTCAAAAATTAATGGTATCTTGAAAACAATGCAGAGTTAC
CAGAGTAGACACTTGGAAACTATCTGTATCAAACCTTTCTGTATATTTACAATTCATTTT
ATTCTGCTTATAAAAGAAAAACAATCCATTGTATTGTTTGTGAAAACTGAAGCATTTGCT
AAATTACTTTTAACGTGATTAATATGGATCATATATACTTCATGGGCACTTGTCCCTTGT
CCCTTGGTCTCGTGAAAGCTGAATTCAGTTTTTGTATAATTTCGCCGATATTTTTTTTGA
ATTATTTATTTTTTCTTATAATTTTTAGAAAATTTTGAGCCACTGTAAGTTTTAACTGTA
GTAAATAATCCAACAAAGAATTTTAGTGAATTGAATAGCATAACTATTTTTTTATCACCA
AAACATAGACTTATGATCATTCTAATTCGATTATTTTTCACACGTCTTATTTTTACTCCT
ATATTATAAATTAAAATATATAACTTAAAAAATGAAACTTTTGCTCTTTGCACCTTGACA
AAAAAGTGTGGCAAAATTATAAACAAATTACCCAAATAAGGTTTTATTGCCTGTGGCTTT
GTTGAGAAACTGAGTTATGGTGGACAAATAGTAAAGATTGAGAGCTAGGTTAATACTATC
ATTCTCATATTCATTTACACCTGCTCTCTTGTAGTAGTTCAACTCCTTGTGCGAGAAAGG
GTAGAGGGGAAGAGTATGTATAATAAATACTTGTGAGATTTGTTAAGTACACATTTTTTT
TAGAGGACGCTAGTAAGTTATAGTATAAATTATTTTAAAGTATACTAACAATGTAACTTG
CTAACATATTTTAACTACAATTATACACCTGGAAACCCCTAATTTATATATTTAAAAAGG
ATATTTATTTATTATAAATATTAAACATATAAAAATAAAAACATTTGTCTTGTATGTACA
AGTTAAAATAGTAGCTAGTTATTATTACAAGAGAAAAAAAATGCCCTTCACCCCTTAATG
CTTGACTCTGAAAGTTTGGTGATGTGAAAATTGTTGAGTACGTAAACCTAATTTTTATTC
CTGAGAGATATAGGTGCTGGCGATTTGGTCCTAAAAGATTTTTAGAGATGAAATAATCCT
TGAAAGATTTCTTCGTTGGACACATTATTCTTTTCTGTCGGTGTCATTCAATTATATTAA
AATATTAATCCCATGCAGACAGTGAAGTTCTAACGCAAATAATAATGTGACTAGTTTTTG
TGGTCATAAAAGTCCTTGAAAGTTTGGGAATAGCATATGAGACACTCATGGGATGCGACC
CAAATTACAACGGCTAAAAAAAATGATTATTGTAATTGTTTTTATATTTATTTATAATGC
TGTATATGTTTTTAGTCATTTTTAAAGTACTTTTGTATCATCTTTATAAATGATTTAAAT
TTAATTATAGCAAAAATAACAAAAATGAGGCTTGATGCGGTCTAATTAACAGGGCTGTGC
ATGACACAACCAGTTCATTATCTATGACTATTACACTTTAATTTGGTCTCCACATTTGTT
TGAATGTTTTTGTCTCTCAATTAATTCTGCAAACTATTCCACTGTATTATTAAGTTTTTC
CAATCTTCGAATACTTGTTTCACTTATTACTGTTATTTAATTTTCTTCTATTTTTTTAAA
AATGTTATTGGGGCAAAGGACAATATTTTTTTATGTGCAATTAATCATTTGGGACAAAGA
ACTAGAAGGGTGGGGCTTTCTTGAGTGGGCTATGGCAACTTGTAAGGAATATAGTTACGT
ACGTTGCAAGCTAAACATCTACTCACACTGATCATCCAGTTAAGAATGCTTTCAAGTTTT
AATTGATGTATGATGCTCTCTTTGCTGATATTGCAGCTCCAATATATTAACCACACTACT
TTCAACCAATCTAATAATCATGGTGTATTTCACATTTTATGCAGAGGCAGATTCCAATAT
TATATAAATCACTTCTTACTTAGCTTGGTAGGTGCATAAACAAACCAAAACTAAAGATCA
ATCTAAATGTACTGAAAAGTGAAATGATATTTAATTCACATTCTTTATATGGATCACCAA
ATAACAATAAGAAATTCACAGGAGTTATGTAGGCTGGTGGTAAAAGGAGAATGAAGAAAG
AGAAAGGTTGTGACTTACTCTAATATTTGTAAAAAAAAAAACAACATGAAATTCTCATTT
CAATATGCAAGTAAACCATATTTCTCATTATTTCATTGTTGTTATGCTCACTTTCCAGGA
ACAAAGTTTGTAGCATAGGCCCATGCATTGTTGTTCACTGGGTCGGCAAGGTGGTCAGCA
AGGTTCTCTAATGGTCCCTTTCCGGTTACAATGGCCTGAACAAAGAAACCAAACATGGAG
AACATGGCCAACCTACCATTCTTGAGCTCTTTCACCTTCAACTCAGCAAAAGCCTCTGGG
TCATCAGCAAGACCCAATGGGTCAAAGCTGCCACCTGGATAGATTGGATCAGTCACCTCA
CCAAGAGGCCCACCAGCAATACGGTAACCCTCAACGGCACCCATCAAGATAACTTGGGTG
GCCCAGATGGCAAGAATGCTTTGTGCATGGATCAGGCTTGGGTTGCCCAAGTAGTCAAGC
CCGCCCTC

>A08.392 991078 length 3388 cvg_6.6_tip_1
TTTTAAATGCTACATCTCCATAGTTTAGCAACAGCTTATCAGTTGTCCATTTACGCCTGG
CAGACCATGTATCAGCCAATCCAGTGAGCATAACCTGGGATTTATAATTCATCAAAATTC
CATTGCAATAAGAAGAAAACTACTAATAATTGGTAATTCAAAATTGATGAATTTCAAGAC
ATCTAGAACTCATAGCATGACCAACAACCAGAATACTATCATCTGCAAAGGATCCTTGGT
TAAAAAGATAATGTATTCTCATCTCCCACTTTCCATCCTTACAAGGAAAAAAAGAAGAAT
AAACTGGAGAAAAACAATACCACTACCTAAATACTTCAGAGATTAAAAGGGAAACATGGA
ACGATAGAGCTCAAATATTTTTGTCTTTTTATTGATAAGAGAGTCCAAAGAGAAAAAGTA
AAAAACTAAAGCAGAACTAACTCAATTCTCAAGGAAAAAAATTAAAATAGTTAAGTAATA
AAATTCTTTTATCTTAGTACCGGTTTCTTTGCATCATACTCATTATAGAAGTCTTTCAGT
GAGATGTCTTTTATTCTTTCCACATTTCCAGTATCTGCATAAAATGCATCCAATGTGGTA
TGACAGCGGTATAATCTCCTGTACAAAAATAAAGAGTTGAAACCTGCAGAAAGGTAAATA
TCAGTGATTTATAGAAAAGTGTCCCTTATGATTTTCTAAGAGCAGAGAGCCTAAATTTGC
CCAGAAAATAGATGATAGATAAGAGACTTGTAATGATAGAACTTTTACCATAAAAATATA
AAGGTCCTTGATGGCACTCTTTGTATTTGTCTGGCAGGTTCTCACTGCATTCAAATATGC
CCAATTCCAAATAAGTTAACATTAAACAGAAACTAAAATCAAGTATGAAAAAGGATAATA
ATTTGATTTCAGAATCAGCAATTGCATATGGGGAGAGACATACTTATGCCGGGAAGTTTT
CTTCCAAGAGGCTTTGAATTGAAGCAAACCAGATGCTCCTTTTAGGCATAGACTCATCCA
CAGTGGGTCTTCATTGCACAGTATGTACATCACACTGCCAGAATTCAATATATCACACTT
AGATAAACATTATTATACTCAAAGTACTCATGAGCTATATATATTTATAGTAACTAAAAG
AATGTTGCTCAATGAAGAATCACAGTCACACGAAAAGCAAAACATCAAAAGTGCAATTGA
ATGAAATATGCAGCACAATCCATTTCCATCCAGATTCATATGATGAAGGAATTGTATTGT
AGAGACTTTTGATTGAATCAAAATAAAAAATTAAAAAAAGTTGTGGGATTTTATGGTTAC
CTGCTAACGCAAGCGACGCGAGCAGCGTCTCGGGTTGTGAGACGTTCCAAAATAGAGCAG
AGGATTTCGTCGGGAAGGACTCGAAGGTGTCCAAGAGCATCTGACCTTCGATCTCTCTGA
CTCTGAGACTCCATTCGATGTCAATTTCAACTTCACAAGCACGAATCAATGAATAATGTC
CACCTCTCTTCTTTTTGTTCATTCCTGCGCTGAACCGCCAATTTTGAAACCAAAATATGC
AAAAGAAGGAAAGAGGCAGAAACGCGTGCATGGTTTTCGTTATTCCCATGCTACTGCCTA
GTTTTTAACAGTTTTTAATGATTATATAAATCTTATGTTATTTACACTAGTGAAAAACAG
GCACGTGCTTAACTGCTTTTTTACATATTTTTTAAATAAAAAAAGATAATAAAATTAGTG
AGCGATTTATAAAGATAATTATCAAAATAAAATAATAATTTATGAATATAGTTATAAAAA
TAAAATAAGCACAAAAATATACACTAAAATATTATATTTATAGATATATAGGTATAGATA
ATGACCCCGGTTTTACAAATGCTTAAATTTCAAAAAGTATTAGTTTTTTACATTGAGCCC
CATCTTAGATTAAATTCAAAACTGAAAAAGCTCATAATTTTTCCTCTCCCTCACATCTCT
CCTCCTATTCTCCTTTCCATCTTCTCTCACTCTCCATCTCTCTCCTTCTCTGTTCTTTAT
AGAGGTTTGTTTTTGGATTTTTTTCTCCGATTACTTTACTGATCCTTTTTCTCTTTGTTG
GTATTCTTGGTTTACTGTCTCATACTAATTTGCTAAATCTTTTATTATAAATTTCATGTA
TATTGAACACCAGGGGTATGATAATTTAACTATTAGAATTTAGAATGATTGGAAAGTATA
AACTGTTGCATGATGTTTAGATGTTTGCAATTGAAGGTTACTATCTTAATCTGTTTGGTG
CAAAATATTATAATTAAAGACATTTTGTTCCACTAGCAAAATAATTCACGAGAGGTTACT
GCACATGGTCGACAAGAATTGAAGTGATAGACGCATCTTAATAAATAAATAATTAATAAT
TAAGGATTAAATTGTAATTGAGTTAAATATGAAAAATTTATTGAGGTGTAGTGATTATAA
AATGAGATTAATGCTCACTAAAATGAAATAAAGTTCTTTTCTTAACATAGGAATATTTTC
TATAATCCCTAACCATCACAAACGTAAAGAGATATAAATAATAGTCAAGGTTGAAATCTT
GTTTCTCTCTTCTTTCAAGAAATCAAAGTAAGTCGGAGATAAGTTTGACTATGGAGAAAG
ATATATATCATTATTTTATTTATTATTTGTGGGAATTATAGGTTCAAGATTCTTTTAGTT
TCCTATAATTGATAATCTAGGAAATTCTTAAATTACATGTGATATATATTATGAAATTTA
TGATTCTCTAAGAATGATTTATTTTTTTTCCAATTATGCATGAATCCTAATTATGAAATT
TAGGAATTTTTTTCGTTGTTAGTATGAAATTTTATGATTATTGAAATTCTCTTTTCGAAA
CCATTTGCAAGTATGCACAAAGAAGAAAGTGGGTAGAAAGTCTGTAAGTTGTTTTCTTTA
TTTTCTTTTTGTGGAATTCTTTGGAATTACTATTTGCACCCACTTTTTTTGCTACTCTCA
ATCCCATGTGTTTTTTTAATATTATTTTTAAATGTCATTAAAGGATTGAAAGTTTATGTC
CTACAATTAAATTAATAGAAATGCTTTAAAATTATCAGTAACAATAAATATGTATATGCT
ATACATTTGCTTCAATGTGATTGAATTTCTATTATTTAATTAGTTATAATGTGAATGCAT
GATATTTATTTGGTCTGGAATAAAATTAATAAAATGGCTATGAGTTGTTAATAACAATAA
GTATGTGCAGGTCATATGTTTGGTTGAAATTAAATGTATGATGAATTTGTTAGTCACCAA
AGTGGTCAAATTTATAAGGTTATTTAATTTCAAATTAATGATTATTCCAATTACTCATAA
AATAATGGATGCTAAATTATATGATTAT

>A08.461 991216 length 4166 cvg_6.1_tip_1
CGTAACTCGTAAGTTTTTCCAGCCACTGCCCCAGGTTTCCCATTTTTAATTGTGTTCTAT
TTTTTGTTTTTACAGCATTAATTTTTTATGATACTTCTTTTTACACTCACAACAGAACAC
ATATTTCTCTTTTATCTTATCTAATTATTTAGCATATTACTTTTAAAAAAAATGAACATA
GTAAAATAGTATATTGGAATATAAAAAAAGAATAGGAAAGAAAAAACATTATTATATTAT
TAGTTCAATCGCAGTGATCCTTCGAATAATAATAAGAATAATAAATCAGAAAAAAAAAAG
ATAGAGAAAATAAAACTGAAAAAATCAGAAAAATGATAGAGGGTGAAAAAAACACTGAAA
TGGCTCACTTGCTTTCTCTTCCTGTCTCTAGTGGGCTTCAATCACACTTTAGAGATCGCA
TGTCACAAACCAATGCTTTACCTAATAACTAACAAGTCTTTGGCTGACACGTAAACAAAC
AAATGCGAATCTATTTTCCTTGGCTCACCCTAATTCTAATAACAGTTCTTTAATATTTTC
TCTCATACATATTTATTTCATTTTTTTTAAAGCATACATATTTTTTCATATTAAGTAAAA
TTTATGTAAATATCATTAAACATGTGAGTTTGAGTTCTTATTCAGTGAGCATCTTTTTCA
AATTAAAGAAATTTACGTAAATTTGAACTAATAAAAAAAAAGGTTAGAAAAAAATTTGTT
ACAAATTATGATATTAACACTCTTCTAATTTCTCTCACTCCATGTCACTACATAATACCT
ATTCCAAATTTCTAATATGACTTTTTTAAAAAAAATACAAATCTAATTTCCTTATTTTGT
CAAATTCATAATTTCGATCTCTCTATCTTAAAATGGATTTTTTTTGTCATCCTATTTTAA
AAAATTTATAACTTTGGTTTAATTTTCATTTTTTTCTTACATTTATTTCTTCTATTTTTT
ACATTGTAATTAATAAAATAAAATTTTGATGGTATTTTAAATAAAATAAATATATTAGGT
CTAGAGTTCAAATCAAAATAAAAGAAATAAAATATAAGTTAAATTGAGAAACCAATTAAA
ATTATGATTTTTTTAATAGGAGACCAATTGTCTTTATTTTAAAATTGAGAAATCAAAATT
ATAAATTAAATAAAACATGAGAACCAAAATTATATTAAAGTCCTTTTTTTCAAAATACAA
AGAATATTTAAATAGATTTTAACTCTCCTAACCAAAAAAATTTCGCATAGCATATGATTA
GAAATCAAACTTTTAAAAATATGTTTAAAAAATTCAGTTATTTATCTATGTTAGATTTTG
TTGGTAAATTTCCAATATTTTAATTATTAAAATATCACCTTTTTACCTCTAATCATCATT
ATGATACTTGGCCGCAATATCTTTGGTCTGTTATGAGTAAATCAAATTGATTCGTTAACT
ATTTGATTAAATGTTAACAACCAATATTATGCAGATAATCATTCGATGTATGGATAACTA
ACGCCACACAAACCTGCTGGCTGCTGAAGCTTTACTTGGACCTGACTGGAAGGACCATTG
AATTCTCGACACGTGCTAATTATACAGATTGTGTTGCAGAGTGTAAAATCTTACTTATTG
ACGTTGTTCAGTACGTTTGTTTCAATTCAATCAAAGCATTGTATATGAGAAAATATCAGT
CTGTTTAAAGTTTATTTTTATTGTTGATGAAACTAGTTAATACTAATATGATAGTATCAT
TAAAAAAAAGCAAGCTGCATATTTGCCCCCATAAATTTTGTGCCATGTACTATTCATCAA
GGACCCATTTGACAGAGCAAAATTATTTAGAATGGATGAAAATATATAAAAAGAATTGAA
AATTAAAGGTGTTTAATTGAAAGGAAATAAAAAATAAATAAGAAAAGAGATAGATAAATA
AAAATAGATGGAAAATATGCTGAGAAAATACTAATAACTCACTCTATTTCTACTCCATTT
CTATGATATCAAGCAATCAATATTATTAACAAAAGGATCTAGTTAAATTGCTTAAGCATA
GTTCATGAATATTATAATTTTTTTTACATGGTGTTCGATTCCCGCGAATAAAAAAAAACA
ACCAACATTATTTTCATTATCTCTGTTTCTAGTTCCTCACCTTATTTCCGTCCAACCAAA
CAGGGAGCAATAAAATTCTAATTGGACCAACAATTATTCGTCCGTCCAGGTAAAATTGGA
TTTACCGGTTTGAACTTGTGGACGGTCTGTGGTAAGGTTATCTCTCTGTGACCGTGTAAT
ACAGTTAAGGGAGAAGTCCCTTTACTAGGAACCAAAAATGAATTTGATTATATGCTACAC
AGTGTGAGAAAAATTGAGACATTCTTCAATAAGCCTGTAACTGAGGAAACTGTAGATGCA
ATTTTTCACACACACACCAAAAAAAGAAAAAAAAAATGGAATCAGAAGCTTAACTTTAAG
CTATACCTATCAAATTAATAGGGATACCTTAGAATAAGGATTTCTTACCTTCTTAGGCTA
TTTCTTTTTTTCCTGGGCCTTTGTCTACTTCTTTTAGGAATCAGGTTATGGAATAAGCAA
AAAATTATTATCAAATATATTGCACATGTAACATGATGTGAAATCCGTCGTAACAAAAGC
AACAAGTCAAAGTCCATTTTAACAGATTTCATCAACATTTTGTGAAGTTGATCACTGTAC
TAGAATAAAAGAATCTCGAACTCAAAAAATAGCTTGGCACTTTGAGTGAGTTATAGACGA
GGACGTAGTAGCATGTACCCTTAAGGTTCACAGATATTGAAACAAAGTCTGTCTTCACAT
AATTTTTATTATCAAGTTGGGTTTGGGCCAGTAGGTACTTGATCAAATATAACCACAAGA
TAATTCAACTCCAATTCTTCAATTAAGATTTATAGACACGTGTAGACGATTTTTTTTTTT
AACAAAAATCTAATACTAAGAACCAAATTTCTGCTACGGTGGAATAGGATAAATATTCCA
AATGCCACTTAAAATAATCTATTTATTACTTTCAATTTGTTCTTATATAAAAATTTCAAT
AGAAAAATAACATTTATTTTCTGGTAGAATAATGGTGTAGTTATCTGACACCTTTCTCGT
GTCCAACTATTCTTTTATAGAAAAAAAATGTGTATGAGGGGCTGCTCAATGCTTCATTAT
TGAAAGCCCCCTAGTGTATGGAGTAATAATCAGCAGAATAATCTGACTATGTACTACATT
TGCAGCCAATTTCTTTTATTTACATTCGATTTCGCGCAGCCGGTGCATGTTTGCATTCTG
TATGTATGGAATTCAACTACACAAAGTGAAGGGGTATCGTTATTTTCTATATTGAGCTTA
ATAAATCTGCTCCATGTTTATCAGGTAAATTGTTGCATCACATGATCCTAGCTGCATAGT
GCCTCAAGTGAGAACTTCTTTGCAATTCCCGGACACGGGTCTCCCCCAAAAACTTCAGGA
GCTACAGTCACCAAGCAAGATTGCTTGCCAATGCAGTTCTACAAATAATACAAAGACAAT
AAGTAGCGGAAGAAAAAAATAATTTTAATAAGAAGCAAAAAAAGATGCATTAGCATAACA
TGTTAAAGCTAATCAGAAAGGATATAATATAATCATTCAGAACCAAAAGGTTTATTTAGC
AATTGCTGATTGTAGATGTCACAAAAGTTCAGTGAGCAGATAAAACAAGAAGTAAGAGAG
AAAAGCCAATACAGAATATAACACAAGTATCCATGACTATAATAGTTTGTAAATCATTAG
AAAATCCAGGGACTATAAGTTCAACTTGGCTTCCAAGAGAACTGAGTGCAATTGTCTGAG
TGAAATAGCACAGCATGCATCAGAAGATATCTAAATTGTAGAAGGGTCTAGCTGATTGGG
ATACCTTTTGAGGAGCATCATATGATTTGTGAGCATGACAACTTCCTTCTCTGAAGTTTC
CACAAGTTCCATGTGGCAATCCATAACTTGCAAATTTAATCTTAGAGATCTTTTGCCCAG
GTGGACACCACAAGTGAGCCTTGGGTCTAATAACTTTGCCAGAGTCTAGCATCTGCCTGT
TCTTCAGAGTTGGTTGCCCTTCAAATATATCAGCGCACACACTTGCTGTTGTTCTTTTCA
CCAAAGAAATTCCAGTAGGATCACCT

>A08.490 991274 length 4882 cvg_5.9_tip_1
TTAAAAGGCTCAACATATCAGACTCTGATGACATTCCAGCAGTGAATCGCCAGAGCTTTC
AGAATGAGATAGAATCACTTACTGAAGTGAGGCACCGCAATATAATAAAGCTTTATGGGT
TCTGTTCTTGCAGGGGACAAATGTTCTTGGTTTATGAACATGTAGACAGAGGAAGTCTGG
CAAAAGTATTGTATGGGGAGCAAGGAAAATTGGAGCTAAGTTGGGCCACAAGGCTGAAAA
TTGTGCAGGGAATAGCGCATGCAATTTCGTATCTTCACAGTGGCTGCTCCCCACCAATTG
TGCACCGAGATGTAACACTGAATAACATACTACTAGACTCCGACTTTGAACCTCGTCTTG
CAGATTTTGGCACAGCAAAGCTGCTAAGCTCAGACACTTCAACATGGACCTCAGTTGCTG
GATCCTTTGGCTACATGGCTCCAGGTACATCATCCATCCATTTGGAATTCTAATGTATGC
ATTATATAGTATTAATCATGCTAACAAGTGGCATTAGAACTCTGGTTTATGCAGTATTAA
AAATACTTAATTAAATGTTTATTTAGATACAATAAATATGAATTTATTTAGAATGTACTA
ATAGGTGTAAAGGTTTTATTATATTATCATCTATTCACAATTCATCATGTATAAGAAATC
TGATAACTATTATAACAACTAAAAAATTATATAATAATGATGATTTCTCATAGAGTGTAA
AATTTCCACTTGCAACGCGTGATAGTTAAACTCTAACAAATATTTCTATCTTAATAACTT
TTATTTTATTTTATTCATCAACCATTGTCTTAAAATATACTCTTGTGTCAAATACTGGAA
TTTGCAGAACTAGCACAAACAATGAGGGTGACTGACAAGTGTGACGTGTATAGTTTTGGA
GTGGTGGTGTTGGAGATATTCTTGGGAAAGCATCCAGGAGAACTCTTGTCTACACTGTCT
TCAGATAAGTCTTTGTCATCAATGGATAAGGAACCACAAGTGCTACTGAAGGATGTGCTT
GATCAACGGCTTCCAACTCCAAGGGGCAGATTAGCAGAAGCAGTAGTGTTGACAGTGACC
ATAGCTTTGGCATGCACACGTGCAGCTCCGGAGTCCAGACCCATGATGCGTGCTGTGGCA
CAAGAACTATCAGCTGCTACACAGGCTTGTCTTGATGAGCCATTTGGCATGATAACCATG
AGCAAGCTTGCAGGGTTCCAGAAATAGTGTCATGTAGGACTGTGGTGTCTGTGCCTTAAC
TTGTTATACTAATATATTTTGCTTTTATTTTCCGCACACAAATATATATACTCAATACTA
GAATTGTATATGAAGTTGGTATTTAAATTTTCAATAAAGGATAGGCTTGATTATTGGAGC
ATCTGTTATCTATGTTTGAATTAGTCATGCTCCAATGCATTAGTCATGCGTGAAGCAAAC
TTGCTGATGTAGTGATGTGTGTGCATGTATATATTTTAGCCTTATAGATAAAAGAGCATT
TTACATACAGAACATTTTGTTTCTGCCCTTTATTTTTTTAGTTTTTTTGTTCTGGGATAG
AGACATAAGTGTCCCCCAACCCACTGGATCAAAGACTAATCTTATTCACGATATGTTTCA
CTTGCCTCTAGTCCAAGAAAATTTTGCACACCAAAGAATCAAATACTAGTTTTTCCACTA
AATAATTGTTTCCCCACATGTGAATCAATTACGCGTCAAACCGGGTTTCTGCTCTTTATT
TATTTATAGTTGCCCTTTATTTTTTTATTAAAAAAAACTGAAATCTGCCGTGAATAATAT
TGGGGCAGATGCAGCCCTCACTCTTTAAGATTTATTGGCTTTAAGTTTTTCGTGAAGTGT
TCATGTTTAAAAATTTCTTTGAATTGAAATTCAAATGTTAAGAGTTGACTTTGACATAAT
GTAGAATGCATAAGGTGGCAGAGTTCAGTGGCATACGTCTGAGGAATCAATCAAGTGTGA
TAGAAAAATAACTTTATATATCTATTAGTTAATCAAAGAAGACATCATATTACACCTCAG
GAAATTTATGTAATATTGTTGATATAATGGAGATGAGAAAAATGTGTAGCATTCCTAAAA
CTCTGATTTATCTTTGCCCAGCTGTGGCTGCAACACATGGTAGTCTCTTTGATGTGCCTG
TTGCCTGTGATCTATTTCAATGAAAAGCAGCAAAAGAAGAACACCGGCGTTTACATCAAA
TTATGTCTTTTAAAAGTAGAGGCCGGATACATAAGGGGGAGAGAAGTACTAGTATTGGTG
GATATTGGAACTGCTTACTTGATATCAAAAGTCTAAACAATTGGTGGATAAGTTGAATCT
TACAGTGGAGGACACACCTGGTGGAGATGGGCAATGGACAAAAGGAAAGGAATAAGAGAA
ATAGCAGGGAGTGAAGGTTGAGCAGATTTTCCCCCTTAATTTAAGGGGCAAGGTATTGAG
TTGGTGTTGGGAATAGAGCATTGTTATGTGTACAGGACAGGTTGAGCCAGTGAAGATATA
GGGTCAATGGATTAACGATAAATGGATCCTTGAATTTTATAATTTAATGTTAAATTAATC
TAAAAAATTACAACTTAATATCAAATTGATCTTTGAATATATGACAAGTTTGGTGACATC
TGCATAGAAGATAATACTTGTGTTGACAAGCTTGTTGTCTTGGGTTCTCATGGTTTGGGA
TATACTTGATGACCACCTTCTTTTGTTTCTTAGGAGCTCTTATGTTATAGACAAGGGCAT
CCTTTTTATAAATTTTTGTAAGTTTTTCTCCTTGGATTTGGTTTTGTTCTTTCATTAACT
AAATTGTTACCACTTTACACTTTTAGGATGAAAGTGATCATTTAATTTACTCAATAAAAT
AGTGATAAGTGTCACTTGATAAAATAAGGTTGATACCAATGGGATCTTGCTTTCAGGGTG
AGTTATTATAAATTTTTGGTACCTGAATTCAATTTTTACAAATAAAAAAAGGATAAAACG
AGAATGGTAAAGATACTAAAAATGGCAAGATCTCATCCTTATGCTCCATAATATTTAGCA
TTTCTTTAAGCAAATAAAAATTGTTTTAAATTGTTAAATATAATTATGATATATATATTT
AAATTAATTTTGATAGATTCCATATTAAAATATATACATGATATAAATCCTTTTTTTGAA
GTTAATGTTTCTTGATATTGGTACACAGTATTCACCAATTCTATCCATTATTAATCTTCA
TAAAAAAATCTAACTAAATTATCTTTGATGGTGTCATGATGATAAAAAAAAATACAAGTT
CATCTTCATATTAAATTATGATAGATTATATAAAGGAAAATGGTGTTATATCTTACTTTT
AAGAATTTAAATATTATCAGTTTGTGTCAAACGAACCAACCAAAAAATAACTGAACCAAT
AAATTTCACTTAAAAAAAATCCAATAAAATTAAAAAAAATCCTTTAGTTATCAGTTTTTT
TAATAAAGATTTGAAGGTCCCTACTTAAACCTCATATCTATACCAACACATCAAGGGATA
GAACTTTGTGTAACTATTTTTGATTTCCAAATATTTTAGATCATTTTATTCTTATTCTTA
ATAATATTAAAGTAATAATAATAATTAGTTATCTTTAATTAGGCATATTAAAACTGATTC
ACTAGCCTCTAATCACTCTCCACTTGGACAATTTTACCATTAAACTATTCATTAAATTTT
AAAATTTTCTTTTAACTTACATTAACTTCCCACTATTTTTATATTATGTTTTTTTTTATC
ATTTTTATTAACTGTATTTAACTCCTATTTTTTTATTATTTAAAAAATTTAGAGACTCAC
TGGTCATAGATAATTTCTCTTATAACCTTTAAACTATTCTGACAAAAAGAGTGTATAACC
GTTAAACCATTTAACAAAACACTAACATAATTGTTTCATTTAAAAGTAATTATTTAGGAA
ACTGTTTCAAGATTCTACTACAGAAGTCCCCGCTCTCTCAAGTCTCAAGTCTCACCTGAT
ACATGTGTTGACCCGTTAAACATGAAAAGTCAAAGGAAAATCAACAAGCATGAAGGGACC
ATGGCAACTGGCAACCACTTGGACCAGAGCAAAATAAATGTTCAAGAATTCAGTGAGATC
TAAACACACAGGCCATTTTTACCAATGGATCATGTGTAATTGCATGATTGAATTGAATAC
CACACTTTGACTCAAAATTTTAAGATTTAAATTTATGAGTCTTATAATCACTTTTCTATC
CTACCCAATGTAGCAAACATATGAATACACTAGTTGGATTGTGGGTAAATTGATGCAAAA
TAAAATCAAATTGTGCTTGTTAAAATAAAATTAAACTATAAAGTCAACAAAACAAATCAA
CCCCAGCTCCAACTCCAACTCCAAGTAAGACTATCCAGCTTGCAATGCATTCCTTATTCC
TTATATTTACATTTACTTCTGTGCCTTTTATCAACAGAAAAACACTCTACTAATATACTG
GTTGGATTATCATGTCAGAATATGTTTGACAATTCCGAAACCTTACCAGAAATTAGACAA
TTACGCTATGTAAGTGAGTAAAACATTAACAGACGTCACGCCATATACTAAACATGACAA
GTTTTCAAAAGGTTCATGCTCTTCTCTTTCATGTATTCTTGCTATCTTTACTTCCATTGA
AAATCACATCATCACAAAGAACAGAAGCAGAAGCCCTTGTCAAATGGAAACACAGTCTAT
CTCCTCCTCTTCCTCCCTCTCTAAACTCATCATGGTCCCTAACCAACATTGCCAACCTTT
GCATTTGGGATGCCATTGTTTGTGACAACACTAACACAACAGTCTCACAGATAAACTTGT
CTGATGCCAATCTCACTGGGAC

>A08.502 991298 length 5484 cvg_7.4_tip_1
TTCTCTTCGGACTCATCTCAGGTAACAACGATATTCATATTCTGTCGATTATTTCTTTTT
CGTTATTGGCGTTTGGCGTTCCCCCCCCCAGCTGACAATAAGAGTGTGATCGAGTTTTTT
TTTTTAGTTTCAAGTGTATGAGAGAATGGTGAAACCTTTGGTGGAGGAGTTTCTTAGGGG
TAGAAGTGGAATGTTGGCTGCATTGGGACCCAGTGGGTCTGGGAAGACTTATACCGTGTT
TGGAACCCCGAGGGATCCTGGAATGGTACCTCTTGCCCTACGCCATATTTTCGAAGACAC
TGAGCCCCATGCCATACAAGCATCTAGGTATTATTGTGCGTTAATTCCAACACAAGGAAT
CAATGATTGGTTAGTACATAGTATGCGTTGTATTTGGTTATGTCATGATAAATTGACTAT
CAAATAGATATATAAGTACTTGTTTGGTTTCATGTTTTTACTTGAAGTCACTTTAAGTAG
CTTTTGCTTTGGATAAAAAAATTTATACTCAGTTTTACTACTAATTTGTTTTTACTTATA
CATAAATTACTTCATTTCGAAATTAAATTTGCAAACACTCACCCAAAGACACACGATACT
TATGTAATGGGTAAAATTTGATAGCACAGTGACAAACTTTGGAGTTTGGAAAATATTTTG
CAACTTTGGTTGAACATTTTTGTTGTTTGATTGAATGAAATGCCAATTCCGTAACATGGT
GCAACTTGCAGAACCTTTTACATGTCGATATTTGAGATATGTTCTGAACGGGGTAACGCA
GAGAAACTGTTTGATTTGTTATCAGATGGCAGTGAAATAAGCATGCAGCAATCGATTGTG
AAGGGATTGAAAGAGGTTTATAGCTACACCTACATCTGTTTATTTGCTTTGCCCATATGT
TTGTACTGTGTAATATGGTTGGTGATGATTTTGAACAGGTTATCATCTCTAATACTGAAC
AGGCAGAATCCTTGATTGCACAAGCAACACTGAAACGTGCGACTGCAATGACAAACACTA
ACAGTCAATCAAGGTAGGATGGGAATTTAGGAATGTTTCATCCTTCTAATTTTTTTTTTT
TTAAAAAGGATTTTTTGTTGGGTATTTTCTTCACGTGGAATGTGTAGAAATCTAGAATGC
TTTATAATAGGAAGATGTTATTTTACTATGCACAGTGGTTTTATTTTTTATTGAGGATAT
CTCTAGTAATGAGCTGAGTAATGAGTAGGAGGAGCGTGAGCCTGTGCACATTTCTAACAA
ATTTTAACAGATGCTTTAGCATGTAATCTGTTGTCCTGTTTTATGATGCTATACTGTACT
TGGTTGCATCCAGAAATGGAAAAAAAAGAAAAAGATTGACCATAAAGTGCAACTCAGGAT
TTGTTTGATATGCACATATGTATGCAAGCTTCAGCTTCAGTCAGATTGCAATGTTTTATG
TAATTTGGTTATCCATTCTTTCCTGGAAACATTTCATGCACAGTCATCATCTGAACCCAG
AGTTGATCAGTCTGATGAAAAGGAACCCATGCTTGGTATATCCTGTACGCAGTTAGATTC
TGAACACTCTGAGAGGTTAGTCTTGTGTTCGATGCGATCTTTCACATGTGGTTCCTGGAT
ATCTTTCTTAGCTTTGAACAAATGTGCTTGTTTCTAATTTCTACTTGGTGTAACAATATA
GGGGAGTTTTGTCCTTTTCAAAACCAGAGCATCATAGTGTTTTGTATGTTGATGCTGGGA
GCAAGATACTGAGTGTGAGTTGACTTTTTCATTTGTTTAATGCGTGCACGTGTCAGTTTG
CTTGATCAGATTCGTTAAAGGAGAAATAAATAAAGTGTCAATTTTCTTGAATTGTCTTTT
CCATATGTCAGATCATGCTAGTTCAGTTATGAACTTCGCTTGAGATTGAGAATAATCCTT
CATATAGTTCAGGAAGCCAGGTTGACATAAAGTAATTAGACTAGGGGTAAGCTAAGTTAG
CTTTAGCCTGTAAATGGATAACATGTTTCCTCGATCCTAATTTGCCCTAACAAAATTGTT
GTTGCTAGGTTTTGGGTTTAATGTCTTATTATCAGTTAAATTAGGCTTCAGCAGATCAGA
ATAAAACGGCTATACTGTTATACTACTAGATCTAATGTGTGAATCAACTTAGCTATGCTT
TGTGAGTTCATTTTGGGAGAATGTTCACCCACAAGTTCTTTCTTGAACATATATGCAAGC
AGAACTCTGATTGCAAAGTTATCATGCACGTTATTTGGTATTCTTTCTGGGAATCATTTC
ATGCATACTCATCGCTTGAGGCTACACTTGACCAGTTTGATGAAGAGCCTATGCTCGATA
CTTTCTGTTCACAGTAGGAATCTGAAAAATCAGATAGGTTTGTATTATGAAGGATGATCT
TGTGTGTACTCAAGTTTTTTTCTTGGTTTTGAACTAATATTCTTGTTCCTCAATTCTTGC
TTCTTGTAAAGTTTCAGGGAAATTTCAACTTCCTTGTCAAAAGTAGAGGATCATAATGCT
TTAGAGGTTGAGGCTGGGAGCAAGATACAAAGTGTAAGTTGAAATGCTATATTTTAATGT
GGAGGTTGACCCACTAGTTCTTTCTTAGCAGAATTCTGATTGCAAAGCTATATGTTATTT
GGTTGTCCATTCTTTCTAGGAATCATTTCATGCATACTCATTGTCTAAGGCTACACTTGA
CCAGTCCGATGAAGAGCCTGCACTTAGTACTACCTGTACACAGTTAGATTCTGAAAAATC
ATACGGGTTAGTATTGTGAAGAATGATCTTTTGTATGTGCCCATGTTTTTTTTTCTTGGC
TTTGAACTAATATACTTGTTCCTTCTTGCATGTTGTAATGTTATAGGGAAATTTCAACCT
CCTTGCCAAAAGCAGAGGATCATAATGCTTTGGGGGTTGATGCTGGGAGCAAGATACCAA
GTGTAAGTTGAAATTCTATATCTTAATGGGTACTTGAATCAAGTTACCTTACCTTCACAT
GTTGCTTGATTGAAGTATAGATTGTGCCTTAACTGAGTTCGAATTTTGCCAGTTCAATAA
TTAACTAGGGTTCAGAATAAGTGCATATAGTTCAGAAAATCAGGCTGACATGAAACACTC
AGCTAGTGGCAAGCTAAGGTAGCTTGATCCTCTTAATTAGCTTACCTGTTTCCCCAACTC
CAACCTTCCTTTGACATACTTATTACAGGATTTTGAGTTTAATGTCTTGTTAGAAGTTAA
ATTTAGGCTTTAATACATCAAAGTAAAACTGTTATGTACTACACAAGGCATCCCATCTGA
TGTGTGAACTGACATAACACTGCTTTGCGTTTGTATTTTCATAAGAAATGATTCACCAAT
TAGTTTTTTCTCTTCTTAAAGATATAACCAAGCTTCAGATTGCCATATTAGTATGTAATT
TGGTTATCCATTCTCTCCAGGAAGTACTTCATTCAGAGTCATCATTTGAGCCTAGACTTG
AGCCATCAGATGAAGAGCCTATGCCTGGTGTTTCCTGTACGAAGTTAGATTCTGAAAAAT
CAGACAGGTTAGTCTTGTGACTATATCTTTCAGTTTCATATGTGATTTATGCTTGTTTTT
CTTGTCCTTGAACAAACACGCCTGTTCCTTAATTCCTGTTTGGTGTAATAATATAGGAAA
ATTTTGGTGTCTCCGTCAAAACAAAGACATAATCCTTTGGATGTTGGGGCCGAGACCAAG
ATACCTTGTGTGAGTTGGGTTTTGCATTTTTAGGGTACACATGCTTTTTTTTTATTTTTA
ATTTATACTCTGGAGGTGATTTGGGGTAGTAATTTAATATTAAAAAGATAATGTATTGTA
AATAACCAATTATTCAGAAATTTGAAGGATTAGAAATGCACAAGTTCGTCTTAATCTTGT
GCTTGAATTCAACATGGGTCAAACACCAATTAGTTTGTCACAAAGATTTAGTTATCATGT
TGAATTAATTCAACCAATAAATGTTCTGAATTTATAGAAAAAGATGCATAATGGATAGAG
GGGGTGGTGTTCAAGGTGGGTAATTAAATTCCCCCTTCACTTCATTCCCTTATTATTCCT
ATAGATCCCAACAAGAGATTTCTACCATAAATAAAACTTTAAGTAAAATAGTCGTTAAAG
AAATGGACAAATAGTCCAACCTGTCTGCGTTATGCTCCATAAAATAACCATTGTTCATAT
TAATTAAACATGCAAAGCTTACACAGGAATTTTGTTTCTTGTTTGATCCACTTTTCAGGA
ATCGTTCGTTTCGTCATCATTTACAAAAGATGACATTTTGGATCCTTTGTCTCCTAAAGA
TGTTTCATCTAATAAAACACATAACCTTGTGGGTGATCAACGTGATAAGAGTGGTGTCGA
TAGCTCCCGGAAACCTCCTAAGCCAAAAAGGTTCGTGGTGTATTTATGGGGTAGAAGAGT
ACCGAGTGGTGTTTAACTTTAACCTTGTACATGTACAGTTTTTTCTTCAACATTTACTGA
TCACAATTCTTAATTTTGTGCTTGTTGAAATCAGGACACTCATGCCTTCTTCATCCATAT
TATCAAGGGATTTGAGTACCTTTGATCTCTGTGACGAATCTGAGAAATTAAAGGTACTAT
ATAAAACTTAATAGTTAAATTTGGATCAGTACAATTTCAAATAAAGCCAACCTGCAAGAA
ATCACAAGTTTTTATGTAGTACTATTTATGTTAAATGAGAAAGGATAGTGAATTAGGAGT
TAACACAAATGTTGTCTATTTGCAGGGGAATCGGGGCACAAGGAAGTTACCTGCACCTGA
TCCTAAGAGATCAAATGGTAGCATCTCTCTGCTCCACATGCTGCAAGGTAGAAAAGGCAA
TCTTCATCGCTAGATTAGCCACTAAACCCTTTTGAGGGATACATATCTCGAGTTCGTTTT
GTGCAGTGCGTCGACTTACCACTTTGGAATGTATCTTCTGCCTTGTAGTTGGCTAATTTA
TTGGAGTTAGTTACTTGCCGTTAACGAGTTAGTTTTTTGCTAGTAAATCTCTTATTTTTC
AGTTGCACTGCACAGTGGAAAGTGTATATGCTGTGCGTGTATATACGTCTTCGATACACG
AAGTCTCTTTTTCTTTTTTTGCAATTCATACCATTTCTCAACTTCAATATGGTATCAGGG
ATTCCTCAAGCTTCTGCATTCACTGTCGTTCTCTTCTTGAAGATAATTTCCTTTATTTTT
TTTCTTCTTCCAGCCATTGTCGGACAACGAAAATACTAGGAATACCAAGTTTTATAAATC
TACGATTATTATTATTATATCATTAACAATATTATAGCACTTGTAAAGCTACTATCATAA
TTAGTTAAATTTAAATATAAAAATAATAAAAGTGTTAATACCTCCTTGACCTCTGGGTTT
CCACGAGAAAAAAAAAAAGGCTTTCTTTCTTTGAGCCTTGGTGCCCTTTATCTCTTTATT
TCCACTTACTAATAAGCGTTTATT

>A09.3 1053930 length 2002 cvg_5.8_tip_1
ATTGTCCGCAAATTCCTGGCACTCGTGGCATTTTCTCACATGGATGCAACAGTCGCTTTC
CATGGTGAGCCAGTAATAGCCTACCCTTAGAATCTTTCTGGCCATGGCATACCCATTAGC
ATGCGTCCCAAAGAACCCTTCATGTACCTCCACTAGCATTCGCTCGACTTCTTTAGCGTC
CACACATCAGAGCAAAACTATATCATGATTTCGCTTGTATAGGATACCTCCGCTTAGAAA
GAAACCAGCTGCCAACCTCCACAACGTCCTCTTGTCGTTGTCAAAAGCCCCCTATGGATA
CTCCTTATACTCTACATATCGCTTGATGTCGAAGTACCATGCTTTACCATCTTGCTCCTC
TTCTATCAAGCAGCAATGTGCGGGCTTGCCGCGACATCTGAACTCGATGTACGACAAGTC
TCCATGTGGGGTTAGCTGAAACATGGATGTAAGAGTGGCAAGTGCATCAACCATCTGATT
TTCCTCTATGGAAACGTGGTGGAAGGAGACCTCGCCGAAGAACTCAACTAGTTTCTTGAT
GTAGGTCTGATAGGGTATCAACTTGTGATCCCTAGTTTCCCATTCTCCCCTCAGCTAGTG
AATTACCAAGGCTGAGTCTCCATACACTTTGAGCAATTTGACGTTAAAGTCAATTGCCAC
TTGGATTCCGAGGGTGCATGCCTCATATTCAGCCATATTATTCATGCAATCGAAGCCCAA
TCTAGTCGTGAAGGGAATGCATTGGTTGTCAGGAGAGACCAAAGCTGCCCCAACCCCATG
GCCTAGGGCGTTGGACGCGCCATTGAGCCACACGATCCATTTATCCTTGTCCTCATCCTC
CACCTTCTCCCCGAACAAGGCCATGATGTCTTCATCTGGAAACTCTAGATGCATGAGCTG
GTAGTCGTTGAAAGGCTGCTGAGCCAGATAGTCCGCCAAGGCGCTACCTTTTATCGCCTT
TTGAGTGACATAAACAATGTCAAACTCAGATAGCAGAACCTGTCATCGAGTGATCCATCC
TGTAAGAGCAGGTTTCTCAAAAATGTACTTGATTGGGTCCATCTTGGATACCAACCAAGT
AGTATGGCTTAACATATATTGCCCTAGATGATGGGACGCCCATACCAAGGCACAACACGT
CCTTTCCAACAGAGAGTAGTTCATCTCGAAGGTAGTGAACTTTTTGCTCAAGTAATAGAC
AACCCATTCTCTCTTTTCGGAATCGTCATGCTGCCCCAGAAAGCACCCCATCGACTCATC
CAACACCATCATATATAGGATAAGAGGATTCATAAGGCACTGCTTCTTAACAAGAGGGTT
CATAAGACATTGTTTGATCCTACCGAATGCCACTTGACAGTCGTCGTTCCATCAGACCGA
CTGATTCTTGCGCAAAAGTTTGAAGAGAGGCTCATAGGTAGCGGTGAGCTGCAATATGAA
CCTCGCTATATAGTTCAGGCATGCCAAGAAACCTCATACTTGCTTTTCAGTGTGCGGCTC
AGGCATCTCAAGGATGGCCTTTCCCTTTTCGGGGTCCACCTCTATCCCTTTCTGACTTAC
GATGAAACCAAGCCATTTTCCCGACTTGACCCTGAAGGTGCACTTGGCGGGGTTCAATCT
TAACTGGTACTTCTGCAGCCTCTCGAACAACTTCCGCAAGTTGATGAGATGTTCCTCCTC
GATGCTAGACTTGGCAATCATGTCATCCACGTAGACTTCAATGTCTTTGTGCATCATATC
ATGGAATAATCCTACCATAGCTCACTGATAAGTTGCCCCGATGTTCTTGATCCCTAAGGA
CATCACCTTATAACAGAACGTTCCCCACAAGGTGACGAACATAGTCTTCTCCATGTCCTT
CGGCGCCATCTTTATCTGATTTTAACTGATGAGGACATGACCAAGAGCAACAACAAGGAT
CCACTTGAAAGACTTGGAGGACCTATGACAAGGGCTAGAGAAAGGAAAGCAAAGGAAGCT
CTTCAACAAGTGTTGTCCATAC

>A09.20 1053964 length 2024 cvg_7.5_tip_1
CTGCTACAGGCCATTCAAGGGTCTCGCCTTTTCCTTGTGGTATTCTCTAAGAACTATGCT
TCCTCAACTTGGTGTTTGCGTGAACTTGCACACATCTGCAACTGCACTGATGAAGCATCC
CCGAGTCATGTTCTTCCGATTTTCTATGATGTTGATCCATCAGAGGTGCGGAAACAGAGT
GGTTATTATGGGATAGCCTTTGCAGAACACGAAGAAAGATTCAGAGAAGATATGGAGAAG
ATGGAAGAAGTGCAGAGATGGAGAGCAGCTCTGATTCGTGTGGCCAATCTCTCTGGTTGG
GATATCCGAAATAAGTAAGTACAAATTTATATGCAGTCAGTCATATTATATCCATGTGCA
TACATTTCATCATTTCTTAGTCACGTTGTTTTATCAAACTTACTATCGCTTTCTAAAGTA
GAGTTCAGAGAAGTTGAGGAGGTAACATGCAAATTGACTCTAAATTTATACATGTTTAAC
GCGAATGGTGTTTAAAAACTTTGAAATTATCTTATCCTGTACATATATACATTCTGTTGT
GGTTCTGATAATTTTCAGGTCACAACCTGCACTGATTAAAGAAGTTGTTCAAAATATAAA
ATATATCCTAGGTCCCAACTTTCAAAATCTTCCAAACGGTAATCTAGTCGGGATGGAATC
CAGTCTTGAAGAATTAGAAAAGTGTTTACGATTAGAGTCGGTTAATGGCGTTCGTGTTGT
TGGAATTAGTGGAATGGGGGGAATAGGAAAGACAACTCTTGCCCGTGCATTATACGAAAA
GATTTCTGATCAATATGATTTTCATTGTTTTGTTAATGATGTAAACAAAATTTATCAACA
TTCTGGTTCACTAGGTATACAAAAACAATTACTTTCTCAGTGTCTAAATGATGAAAATTT
AGAGATTTGTAATGTTTCTAAGGGAACATATATGGTATCAACTATGCTACGCAGTAAACA
AGGACTTATAGTTCTTGATAATGTTAATAAGGATGAACAACTATGTATGTTTACAGGGGG
TAGAGAGACTCTATTACATGAATGCTTTGGTGAAGGAAGCAGAATCATTATAATTTCTAG
GAATGAACACATATTAAGGACATATGGAGTAAATCATGCTTACCAAGTCCGGCCATTGAA
TCAAGACAATGCTGTTAAGTTATTTTGCATAAATGCTTTCCATTGTAACTATATTATGAG
TGATTATGAATGATTGAAACGTGATGTACTATCACATGCTCAAGGCCATCCCTTGGCAAT
TAAAGTAATAGGCAAATCTTTGTTTGGTCGAAATGTTTCACAGTGGAGAGGTACATTGGT
TAGGCTAAGTGATAATAAAAGTAAGGATATTATGGATGTGTTGCGAATAAGTTATGATGA
TCTAGAAGAAAAAGATAAAGAAATATTTTTAGATATTGCTTGCTTTTTCGGTCTTGGTTC
TGAGCATTATGTGGAGGAAATCCTATATTTTCGTGGATTTAATCCTGAAATTGGCCTCCA
AAATCTTGTTGATAAATCACTCATAACCATTAGTCATGGGAGAATTTATATGCATGACTT
GCTGAGAGATTTAGGCAAGTGTATTGTTCGAGAAAAATCACCTAAAGAGCCAAGAGAGTG
GAGTAGACTGTGGGATTGGAAAGATCTCTACAAAGTTATGTCGGATAATATGGTATAATA
AATTTTTTAATGTATAAATCTTAAGTTGCTCCATTTTTTCTGGAATTTGTATATACTTCA
AAGATCTAATATTTTCTTTCTTGTTTGCAACGTTGTAGGAAGCAAAAAATCTGGAAGCCA
TAGTTGTTAAACATGAATCATGGATGTTTTTTGAAACAACAACAATGAGAGTTGATGCTC
TATCAAAAATGAAAAACCTTAAGTTGCTTATGCTTCCCACTTATGAGAAGATGAAATTTT
CAGGAAACCTCAATTATCTTTCCAATGAATTAGGATATCTTATTTGGCAATACTATCCCT
TTAAGTTTCTACCTCAATGTTTTCAGCCACACAAACTTTTTGAG

>A09.28 1053980 length 2045 cvg_6.0_tip_1
GCGCTTGCCTTGCCGGAGAAGAAGAAGCAGTTCGCGGAGAACGGAGAACAAGCTTCGCGG
AAGGAATGAGCAGCAGCAGAAAAGTTTCTTCCAGAGAGGGGGGGGGGGCTTTTTATAATT
TTTTATTAAAGGACAAAATTGTCCATTCATAAAAGTTGCTGGGTGCACCTAGCATCTCCC
CATGTTCATGTTCACCATGCCCATTCCCATGCCAAGCCCAGCAGCACCCATTCTGGCTAG
CATTGACATCTGAAACTGCTGTTGCATGGCCAAAGGCACCATCATTTGGGGCAAGCTTGT
CCTGTTCATCATTTGGATCTGTGCTTGCAACTGCTTTAAGTAGTTTATCACCTCATCTAA
CATTGAAGCTTTATCTGTCTGCAATTTTGCCAAGTAATCCACCACGTACAGGAATAATCA
ATCCACATATATAGAACTGATTTGTTGCATTTGATTTTGGATTGAATATGTTTTTAACTA
TGTAATTTTGATAAAATTGAAATTGATATTAGTCTCCGATTCTAACTTTAATCAATTTAA
TCCTTAAATTTTAAAAGACTGTTTTCGTCAATTTTCAGGAAGAATGAAAATCATTATTTT
TTTGTAAAGTTCAGAAATCGAATCGTCCTTAGTTTGAAGTTCAGGAACTAAAATCAAGTT
TCATTGAAAGTTCAGGAATTGAAAGCATACTTACCCTTTAAATTTTGAAAAAATCACTTA
TTTTAGTTCTTTTGAAAATTTGCTCTTGAAACAAAAAAGTTATTTGTATATCAACAAAAT
AATTAATTAGTTAAACCAAACCTGTAATTATTTGAAAGTAAACTGGTGAAGTAAATCAAT
AGCATATGGAATTTTAAAAGAATCTAAAAGACTCTTGCATTTTAGAGATAAATGTGAAAG
AAATAGCCAAATAGGAGGGTGATCATTGTTCTCACCTTATTTGCATTAGGCACCAACCCC
TGCAAGGCTTTCATCTTCTGATTAATCATATCTCTTCTTTTCTGTATCCCAAAAAATGAA
AAGCAAAATTGCTAGTATATATTAGTAAATTTGAACAAATTAAACTGAATCAATTTTTTT
TTTTGTTCTAATTTGTAGATGATTAGTTAAGGATTATTAGCCAATAAGTGTTTGAGTTAT
TAACCCGCTCAGACTGGTTGTGGATGGCAGCAGTTCGACTTCGTCTTTTTGAGTTGCTTT
GGCCTACTTCTGCTTTGCTGTCTCTGTCATCTTGGTTGTCTCGAATTTCCTGTACATTAA
GATTTAACATACATTGTCACGATCTTCATCTTAATCATCAATTAGGTCACTAAATGTTCA
AGTGCTTAAAGATTTCCAACAATTTTATTGTCAGATTTTATGAACCAATACAAGAAATAA
AATTAAATTAAATACAAAAGCATTGCCATCATATATACAATTGCAGTAGTATATAAATAG
ATGGATATCATGAACCGCTTATCCTTAAGTTCAAGTTTAGGTTAAGGCATATAGATACTT
TTTTGCTTTTATAAGATCTCTAACTCTAAAAAGAAGAAGATATAATAAAATTTATAACCT
GTTTGGTTCCGTGGTTCTTAAGAAAATACTCACGTCTTCTTCACGTCAAGACCGGGGAAA
AACTATATGGATTAGCTTTTAGTTTTCACGATTTTTATCCACGTTTTGTTAAGTGCTGAC
CTTGAATCAAACACATAAACTAATAAAAAAAATTCAGGTAATAAACAAAGGTAATATAAG
TAATCTCAACCAAATGTCATTGGTATGATTGAGTGATATTTTAAGAAGGTATTTGTCTTG
TTGATAGAAAAAAAAAAACATAATTTTGAGAAAAAAGATTACATTAAAAGTGACCTGTCT
ATAAATTGGAAATGTACTTTTTTTTTTATCCTTGTAAACTTAAAATATGTAAAAATCTAA
ATTATTACATGAAAAAAATTAAATATTCTTTTCATCCTCATAAAATTGAAAATATTTGTT
TTTTCTCCTACAAAATTTTTAATACATTTTTTGTCTTTATAGATTAAAATGCATCATTTT
TTGCT

>A09.72 1054068 length 2156 cvg_5.7_tip_1
GTCGGAAGGAGTGAAGCCTGTCCCTTCGAAGGTCGAGGCCATCATGCACTGGCCAATTCC
CCATTCGATCAAAGCAGTTCGAAGTTTTCTGGGGCTCGCCGGGTTCTATCGGCGTTTCAT
CCGAGGGTATGCCACCATAGCTGCCCCTCTCGTACACCTTACCACCAAAGCCCAGTTTCA
GTGGACCAATGAAACCCAGGAAGCATTTGAGAAATTAAAATTAGCGGTTTCCACGGCCCC
TGTGTTATCTTTGCCGGATTTCGAGCAACCCTTCACCGTTGAGACCGATGCCTCCGGTGT
GGGGATGGGGGCTGTCCTGTCGCAACATGGACACCCATTGGCCTTCTTTAGCAAACCTTT
TCCCCCGAAACTCTTGAAAGCATCTACTTATGTGAGGGAACTATTTGCCGTCACGGCGGC
GGTTAAGAAGTGGCGGCAGTATTTATTGGGCCACCGATTCACCATTGTCACGGACCATCG
AAGCTTGAAGGAATTGTTGACACAGATCATACAGACCCCAGAGCAGCATACTTATTTAGC
GAGACTGATGGGGTATGACTACCAAATAGTTCATCGTTCTGGAGCTTTGAATCAGGCTGC
GGATGCTCTTTCGCGTTTGCCCGGAACATACTCCCTCACTAATGCTATTGTCAGTGCCCT
GTCTTACTTTCATGGAAGAACTCCGCGGGCAATTGGAAGCATCCCCAGAATATGTCAATC
GGAGGCAAGCAATTCAGGAATCTCCCACGTCATATCCAGATTATTCACTTGTCAATAACC
TCATCCTGCACCAGAAACGTATCTGGCTTCCAACAGGGCTTCCCTTAATACCTACTTTAC
TCACGGAATTTCACTCAATTCCTGCTGGGGGACACATGGGGGTGGCTAAGACGTTAGCTC
GAGTGTCAGAGAACTTTAGCTGGCCTGGTCTTCGCATGGATGTCACCAAATTTGTTGCAC
AATGTGTTGATTGTCAGCTTACTAAGTATGAGACTAAACGGAGTGCAGGTTTGCTCTGTC
CCTTGCCGGTACCACAGCGACCGTGGGAGGATCTTTCCCTCGATTTTATCCTGGGCCTTC
CACCCTATCAAGGACACTCTGTGATCCTAGTAGTTGTTGACAGATTCTCTAAGGGCATTC
ACCTGGGTACGCTACCTGCTTCACACACAGCTCACATGGTGGCTGTCCTGTTCATGGAAA
TCGTGGGAAAGATTCATGGGATTCCGAGAAGCTTAGTTTCAGACCGGGATCCCTTGTTCC
TCAGCAATTTTTGGCGTGAGTTATTCAAGTTGAGTGGGACGCAGCTTCGAATGAGTTCTG
CTTATCACCCTCAGTCCGATGGGCAAACTGAGGTGATGAACAGAATCATTGAGCAATGTT
TACGCGTCTTTGTTCATCGGCGACCGCGCATGTGGGGGAAGCTCCTTTTATGGGTAGAGT
GGTCCCATAATACATCGTGGAACGCGGCCACGGGATCCACACCTTTTGAGATTACTTTTG
GCCGGAAACCGTTCAATTTTCCCGATTACATCACAGGCACTTCAAGATTAGATGCGGTTG
ATGAGATGCTGAAAGACCGAGAAGAGACATTCCAATGTATCCGCAAGAAGCTTTTGAAAG
CCCAAGCTCAGATGAAGAAGTTCGTGGATATGAAGAGGAGAGACATGTCGTACCAGCCAG
GCGATTGGGTCTTACTCAAATTTCGTCCCCGCCGACAATCATCAGTGAAGGACCACCCCG
GGGAACACGGAAAATTGGCCAAACGGTTCTATGGTCCTTTCAAGGTGCTTGAGCGTGTGG
GATCAGTTGCGTATCGACTAGAGCTGCCGGAAAACGCGCGTGTTCATCCTGTGTTCCATT
GCTCCGTCTTAAAGCTCTTTCAAGGACCACTGGAGTCTGAAACCCCAGCTCAGTTACCAG
ACCAGTTTTTGCAAGATCAACCACTCATCTCTCCCCTTTCTATTTTGGATTATCGAAGGC
TCACTCCTGCAGACCCATGGCAGGTGCTTGTTCAATGGAAAGGACTGACCCCTGACGACA
CGACTTGGGAGGATTGGGACACCCTTCAGCAAAACTATCACCTTGAGGACAAGGTGATTT
TGCAAGGGCCCCCGAGTGATAGCATAACAATACCGGAGGTACAAACAGCAGATGCA

>A09.110 1054144 length 2242 cvg_7.8_tip_1
ATTTTAATAATTTAAATATAGGTTTAAATGTTTGTTTAGTGTCTCTAATTTAACGTTTTT
TTATTTTTCATTCTTGTAAAATAATTTTCTTATTTTAGTTCATATAAATTATGTTTGTTT
ATATGTTTTGTCCTTAAATTCTATTAGATAAGACTTTAAAAGCTAAAATTTTTTATCTAA
AACTTTATAAAAAAAAAAATAAGTATAATTTGTGAGAACTAAAAATAATTTGTAAGATGA
AAATAAAATTGAAAAGAGTAAAAAGATATTTAAGTAAATATTTACACCACTTTATAACTA
TAATTAGTATTTGTTAACAATGACACATGACAGATTACTTTCGTTTAAATATATTTTTTG
TTGTTAAAACTTTTTTTGTCCTTATAATCTTTTTGTTTTAATTCTTATTAAATATATTTG
TTTTATTTTTTGTCCTTATAAATAAAAAGTATATTTAAATCTAATATTTTTTATTAATTT
GGGTTCCGTGTACGCAGTGTTGGGTGCGTTCTATTCTAGTGTACGGCAAATCGAGCGGAT
CAAGTTGATCCGTAAGAAGTTTACGGATCAAGTTGATCCGCAGTTAAATTTCATTGTTGC
GGATCAAGTTGATAGTTGCAGATTGAGTTGATCCGTGAGTCTTTTACGAATCAAATTGAT
CCGTGAAAGACTTACGGATCAACTTGATCCGCAACAATGAATCACATATCAAGTTGATCC
ATGAGTCTTTTGCGGATCAAGTTAATTCGTAAGTATTTCACAGATCAACTTAATCTGCAA
AAATCTCACAGATTAACTTGATCCGCAAGAGACTCCATTTTTTGAAATTGTAAAGTTTAA
TTTTGTCTTTAATTTATTACTTTGTTTGTATTGTCATTTTGTATTTGAATTGTTTATACG
TGTAGAATGAAATAGGGTTTTGGCTTTTTACTATGTTATTTGTGTATTTGTTTTTAAATT
ATTACTATGTTATTTGTGTATTTTTATTTGGATAGGATTTTTCTATGTTTGTGTTTAAAT
TTTTTATTTATTGTTAAGATGAATGAGGATAGTGGATGTATAAAAGTATAATGCCCAAAG
AAGTGGATATGGATTATGAAAATAAAAAAGAATATGATGTTAATGAATCACATGTTAATT
GTTCAGATGCGTTCAATATTTATTAAGTAATAATATATTCATGAATATGTTGTAGGAAGC
TATGGATTTGTTTGTAGGTGTTTGACAGCCAAAAGGATGTTCTGCGATAGGCTCGATTCG
ATGCTTATGAAAATGAATTTGTCTGTTAATGGGATGTGATAAGAGTGGTGAGTATAGGTG
GGTGTCCCTTCAAGTTTTGTTCGAAGCCAATGGTTGGAGAACAAAACTCAACGGTAGAGT
TGATTTGTGAGATTCATAATCATAAATTGACCAACTCATTAGTTGAACATCCATGTCCCA
AATGATTGAATAAAACTGAAAAGACACTTATGTCACGAAGTCAATGTTCGAACCAAAAAA
CATATTGATGCTCCAGTTAAATGAATATGTCGCTACACTTTCCATTCGAAGTCATGTCGG
AACCCAAGACATCTGAAGTGCTGATCAGCTGCGCCAAAGATACATACCAAGGTTTTGCGG
GCGATCTCTTAAGATCTCTCGAAGTATGCGGATTCTCCGTTAAGGTAGTCTCAGAAGACC
ATCGGGATCTTAAGGAAGAGGAAACTGAATGCGTCAGGATTTTCATTATTGTTTTTTCCC
ATCACTATGCAACTTCTTCATCTCGTTTGGATAAACTTACCGAGATCGTAAATAAGTACG
GTGCGGCAGAAGATCGACGCATTTTTCCAGTTTTCTTCGAGGTGGAACCGTCTCATGTAC
GCTTTCAAAAAGGTAGTTTTGATATAGCCTTTGATTCTCATGCCAACCATGTGGAGCCTG
GGTGCTTAGACAGGTGGATAATTACTCTGAAAGAAGTAACTGATTTTTCTGGCTGGAGTC
TCAATCGGTACCCCCATCTAACCATTTTTTTTGTCTCTCCCTGTTTTCATCTGTCTGGTT
ATATATATATAACGTTGTAATTTTTAGAGTACACTTAGTTCTGTTAATTGAAATTGGTTT
GTTAGTTAGTTCATTAAATGTTAGTTACCTCTTATAGCAATTAGCAACTCTCTATAAATA
GCATGTAAACACACTGATAGCACCCTGGACTCAGATGCTAATCACAGGCCCAAAAGGATT
ATTAAGAGCCCACAAGGATTGT

>A09.119 1054162 length 2263 cvg_8.7_tip_1
TTCACCCCAACCTTCCCCAACAGTGCTACAGAGACCAAGTTAACTCTGATGGTAGGAACA
TGTAGCACATCACTCAAAGCTAATGTCTTCTCAGATGTGAGCTTAAGAAGAACCTTTCAT
TTTCCTAGAACTGGAGTAGTCCTGGAATCACCAAGATAGACTTGTTCTTCTCCAACCCCC
ACAATAGTGTAGGAGGTGAACACATTTCTATCAACACAAATGTGCCTGGTAGTCCCAGAG
TCTACCACTAATTTGCTCACATTGATCACACCATTGACCTGAGAAATGGCCGCAACAATT
ATGTCATCTCCTACAGCCATGTTAGCCGTAGGCTTAGGAAGATTGTCACTTCTTATCACT
CGATTATTGCACTTAGGTGCATAATGTCTTGGATTTCCACCAATAAAACAATTTCCCTTT
TTCTTGAGGGTAGGGTAGAAGCAAGAGTACGTGGAAAATTATTTTTATTTTTATTCTTAT
TCTTATTGTGATCACTTTTGTGACTGTACCTTTTTTGAGTGGGTTTGTGTTGCACCATAT
TTGCCTTTGTAGATAAAGCTTGGTCCTTGCAGCAACACATTCCTTTTTTTTTTATATCCT
TAATGATGATGTGAGTGATAAGGTCTGATAGGGACATTTGCTTGTGTTTGTGCTTCAACT
ATTGTTTGTAACTAGTCCAAGATTTGGGCAATTTTTTGATCAGGAGCTTAGAAACAAATC
CATTAGGTAGGGTTGTGTTTTTCACCTTTAGGTCTTCCAACAATTTTTGGTACTAATTGA
TTTTCACCTTAATGTTCTTATCCTCAATCATTGCCCAAAAATAGTAGTTGTCGATGATGA
ACTATTGTCTAACCACGTTCTCGACCATGTTCCTATATCTCCTTTGCTTCCTTATAGGAA
AAGTAGACATCAAACAACTCGTTGGATAATGTACTAAGTAGGGTGTGACGACATACTTAT
TTGTATGATTCCATTGTTCAAGCTCTTTGGCAGGTGATGCAGAGTTGGGCTTTTTTGTGG
TAAGGGAAAAAACTACCCCATGCATGTCAAGCCGTGTGTCAACATGTTCCTACAAATGTT
GAAAATGTTGACTAGCAAAGACCTAGATTTTTGACACGTCTAGGAGTGACTTGGCAAAGG
TAGCATTCGACACTAGGGGAGTTTCCATTCGGGTGATCATATAAATGTTCATGTCTTCAA
CCATGATAAGTCCTTAGATTATTGGAAATGACATTGTAGATTATGAATAATTTCTTCTTG
AGGCTTGTTTTGACACTGTCGTAAAGGACTTATCTATGGTATCCATGCAAGTTCCCAGGA
TACTACAAGAACTTCTCAACCAAGTCGAGGCTACAAAACTAGCAAGCCAAAAATTGAGAA
CCTAGGAATAGAGAGAAAATTGAAAAAGAGAAGATGAGGAGTATTTCCAGTGTGTTTGAA
ACAACGTGGGAAAAGCTCTATATATAGAGTTAGTGAGGGACAAAGGAAGTTAGAAAATAA
AAGTTGATTAAAACATAATAGAGGTGGTTGAAATGGGAGTTAAAAATATAATTGGAAAAC
GGTAAAAAACATTAATGACGAAAATTCCATAATTAAAAAATGGTTACATAATTGAAAGCA
AAATCCCAAAATTTTGTAATTGATCCTTGTCAAAATCAATCATATTAAAAACCAAGTTTC
TCCCGTAAGCAATGGAAATTCAAAATAACTTTTCAAAAATGTGGACCAAGCTCATGTGCA
CGAGACTTTCATCTCATGCTAGCCACTTGGTAAGCCCATATCACAAAATGATATTTAAGC
ACTTGAACCAAAGCTATCTTAGGTATTGTAGGATTTGACCTTTTATGATATCCTTCAAAC
TACAACACTGAGTGCAAATTGGATGGCCATGCATAAAAAAGCTTTGATTGGAAGCCAAAG
GGGTATAAAATTAGGAATGTGTAAGAAGTCAAAAAGGAAGAGAGATATTTGTAACCCCGA
AATTGAGGTAAGGGGTGTGTGAGATGATCCACTGCAAGTGGATATTTAATTCTCATTATG
AGCACCTTGCTCTCAACATTCTATGGCTCTGAATAATTGAACTGTGGCTTCATGTGCATT
TGGAATTTGTCTAGAGTCTATGAGAATTGCATGATTGTTGTTATGTTGTGTTTAGGGGGT
[truncated: 784,919 more chars]
