# Supplementary material for: Population Structure and Domestication Revealed by High-Depth Resequencing of Korean Cultivated and Wild Soybean Genomes
Source: DNA Res. 2013 Nov 21;21(2):153–67. doi: 10.1093/dnares/dst047 (PMC3989487; doi:10.1093/dnares/dst047)
Supplement: Supplementary Data [file supp_dst047_dst047supp_Data_Set1.zip › Readme.txt]

The identified gain gene sequences and genes were included.

Gain_gene.contig.fasta: The assembled gain gene sequences.

Gain_gene.protein.fasta: The fasta file of protein sequence of gain genes.
