# Supplementary material for: Population Structure and Domestication Revealed by High-Depth Resequencing of Korean Cultivated and Wild Soybean Genomes
Source: DNA Res. 2013 Nov 21;21(2):153–67. doi: 10.1093/dnares/dst047 (PMC3989487; doi:10.1093/dnares/dst047)
Supplement: Supplementary Data [file supp_dst047_dst047supp_Data_Set2.zip › Readme.txt]

Sequences flanking the identified medium-size deletion sites were included.

Medium_size_deletion.fasta: The assembled gain gene sequences.

Subject line contains deletion name, chromosome,start (3') position, end (5') position, size, 5' start nucleotide of deletion
Sequence line contains 101 bases of 3' flanking sequence and 101 bases of 5' flanking sequence separated by '/' indicating deletion position.
