# Supplementary material for: Population Structure and Domestication Revealed by High-Depth Resequencing of Korean Cultivated and Wild Soybean Genomes
Source: DNA Res. 2013 Nov 21;21(2):153–67. doi: 10.1093/dnares/dst047 (PMC3989487; doi:10.1093/dnares/dst047)
Supplement: Supplementary Data [file supp_dst047_dst047supp_Data_Set3.zip › Supplementary_Data_Set3/Readme.txt]

The identified non-singlton SNPs were included.
Soybean non-singleton (common) SNPs: Nucleotide and position of SNP allele, presence (1) or absence (0) of the alternative allele, and genic information.
The SNPs were indicated by the position on Glyma1 assembly.
Abbrevations: CHROM, chromosome; POS, position; REF, reference allele; ALT, alternative allele.
Codes for soybean accessions:
A01	Sowon
A02	Pureun
A03	Kwangkyo
A04	Ilpumgeomjeong
A05	Seoritae
A06	PI96983 
A07	Haman
A08	Geomjeongol
A09	Hwangkeum
A10	Williams82
Gsoja	IT182932
B01	IT162825
B02	IT178480
B03	IT182869
B04	IT182840
B05	IT182848
